# Supplementary material for: RNA-Seq reveals miRNA role in thermogenic regulation in brown adipose tissues of goats
Source: BMC Genomics. 2022 Mar 7;23:186. doi: 10.1186/s12864-022-08401-2 (PMC8900370; doi:10.1186/s12864-022-08401-2)
Supplement: Supplementary file 5 — Additional file 5: Table S4. Information of all identified miRNAs. [file 12864_2022_8401_MOESM5_ESM.xlsx]

## Sheet: Sheet1
Table S4. Information of all identified miRNAs
miRNA	score_total	mature_sequence	star_sequence	GenomeID	strand	start	end	pre_seq	hairpin_stru	hairpin_energy	S01	S02	S03	S05	S06	S08
chi-miR-411a-3p	--	TATGTAACACGGTCCACTAAC	--	NC_030828.1	+	65188063	65188189	CCCCAGCCUCUGUCCUCGGCGUCCCUGUGUGGUACUCGGAGAGAUAGUAGACCGUAUAGCGUACGCUUUAUCUGUGACGUAUGUAACACGGUCCACUAACCCUCAGUAUCAAAUCCGUCCUCGAGGC	--	--	449.761	302.376	448.755	61.3916	137.884	53.0407
chi-miR-30e-5p	--	TGTAAACATCCTTGACTGGAAGCT	--	NC_030810.1	+	15365532	15365637	UUCUGGGCAGUCUUUGCUACUGUAAACAUCCUUGACUGGAAGCUGUAAGGCGUUGCAAGGAGCUUUCAGUCGGAUGUUUACAGCGGCAGGCUGCCACGGUCAUCCC	--	--	8102.16	8247.32	6859.26	12974.5	11885.4	18345.4
chi-miR-376b-5p	--	GGTGGATATTCCTTCTATGTTT	--	NC_030828.1	+	65203972	65204075	UCUUUCUUUGGUAUUUAAAAGGUGGAUAUUCCUUCUAUGUUUACGUGAUUCAUAGAUAAUCAUAGAGGAAAAUCCAUGUUUUCAGUAUCAAAUGCUACUCUGGA	--	--	1.07746	0.907429	1.29089	4.35357	3.12465	6.0764
chi-miR-10a-3p	--	CAAATTCGTATCTAGGGGAAT	--	NC_030826.1	+	37546424	37546544	AAGAAGAUCUGUCUGUCUUCUGUAUAUACCCUGUAGAUCCGAAUUUGUGUAAGGAAUUUUGUGAUCACAAAUUCGUAUCUAGGGGAAUAUGUAGUUGACAUAAACACUCCGCUCAUUUUUU	--	--	27.629	28.0295	44.298	26.3738	27.6565	20.5007
chi-let-7d-5p	--	AGAGGTAGTAGGTTGCATAGTT	--	NC_030815.1	+	85210061	85210165	AAUGGGUUCCUAGGAAGAGGUAGUAGGUUGCAUAGUUUUAGGGCAGGGAUUUUGCCCACAAGGAGGUAACUAUACGACCUGCUGCCUUUCUUAGGGCCUUAUUAU	--	--	986.256	889.785	791.385	880.241	1085.38	675.502
chi-miR-374a-3p	--	CTTATCAGGTTGTATTGTAATT	--	NW_017189516.1	+	8532995	8533105	CUGGAGCAGCGCCCCCUGGAAGUGAAUUUUACAUCGGCCAUUAUAAUACAACCUGAUAAGUGUUACAGCACUUAUCAGGUUGUAUUGUAAUUGUCUGUGUAUAUGCCUGUC	--	--	64.0316	89.8355	58.6337	223.483	194.526	297.573
chi-miR-3955-5p	--	TTTGATGGCTGATCCTCTCACT	--	NC_030828.1	+	65165342	65165447	AUGGUUUGAAAGUGUGGGAUACAUUUGAUGGCUGAUCCUCUCACUACUUUAUACCUUGGGUAGUGGGAUUUUAGUCCAUCAUAGAGCAAGCAGAUUUGUUUUCACC	--	--	34.7864	26.6179	44.7057	23.7869	27.1246	15.4465
chi-miR-483	--	CACTCCTCTCCTCCCGTCTTCT	--	NC_030836.1	+	50436652	50436719	GGGGAGGGCGGGAAGAAAGGAGGGCGUGGUCUGUGCAGCUCCUCACUCCUCUCCUCCCGUCUUCUCCU	--	--	120.136	53.2358	99.1949	5.42619	5.05263	4.77026
chi-miR-136-5p	--	ACTCCATTTGTTTTGATGATGG	--	NC_030828.1	+	65053743	65053834	UCGGAUGAGCCCUCGGAGGACUCCAUUUGUUUUGAUGAUGGAUUCUUACGCUCCAUCAUCGUCUCAAAUGAGUCUUCAGAGGGUUCUAUCAU	--	--	8.61964	7.56191	7.26976	47.5107	42.7479	73.3711
chi-miR-3958-3p	--	AGATATTGCACGGTTGATCTCT	--	NC_030828.1	+	65200217	65200320	CUGGUCUGAGAUGUUCGAAAGGAGGUUGUCCGUGAUGUAUUUGCUUUAUUUGUGGCAGAUAUUGCACGGUUGAUCUCUUUUCUUCAUCAAAUGCCUUCUUGAAG	--	--	687.263	571.882	755.104	493.467	369.972	456.809
chi-miR-16a-3p	--	AAATTATCTCCAGTATTAACTGTGCTGC	--	NC_030819.1	+	67096144	67096232	GUCAGCAGUGCCUUAGCAGCACGUAAAUAUUGGAGUUAAGAUUCUAAAAUUAUCUCCAGUAUUAACUGUGCUGCUGAAGUAAGGUUGAC	--	--	0	0.302476	0.339709	0.567857	0.997229	1.0222
chi-miR-122	--	TGGAGTGTGACAATGGTGTTTG	--	NC_030831.1	+	57772642	57772736	CCUUAGCAGAGCUGUGGAGUGUGACAAUGGUGUUUGUGUCCAAACUAUCAAACGCCAUUAUCACACUAAAUAGCUACUGUUAGGCAAUCCUUCCC	--	--	55.6429	148.818	186.364	69.0261	43.0138	34.9251
chi-miR-105b-5p	--	TCAAATGCTCAGACTCCTTGGTG	--	NW_017189740.1	+	539678	539757	UGUGCAUCGUGGUCAAAUGCUCAGACUCCUUGGUGGCUGCUUACGCACCACGGAUGUUUGAGCAUGUGCUAUGGUGUCUA	--	--	1.92403	2.41981	3.46503	0.883333	0.398892	0.851831
chi-miR-29a-3p	--	TAGCACCATCTGAAATCGGTT	--	NC_030811.1	+	25550447	25550533	CCCCUUAGAGGAUGACUGAUUUCUUUUGGUGUUCAGAGUCAAUAUAAUUUUCUAGCACCAUCUGAAAUCGGUUAUAAUGAUUGGGGA	--	--	160.31	166.463	100.554	591.202	695.002	865.12
chi-miR-3958-5p	--	GGTCTGAGATGTTCGAAAGG	--	NC_030828.1	+	65200217	65200320	CUGGUCUGAGAUGUUCGAAAGGAGGUUGUCCGUGAUGUAUUUGCUUUAUUUGUGGCAGAUAUUGCACGGUUGAUCUCUUUUCUUCAUCAAAUGCCUUCUUGAAG	--	--	0	0	0.203825	0.0630952	0	0
chi-miR-499-3p	--	GAACATCACAGCAAGTCTGTGC	--	NC_030820.1	+	63862859	63862978	UCUGUCCCCUGCACCCGGGGCGGGCGGCUGUUAAGACUUGCAGUGAUGUUUAACUCCUCUCCACGUGAACAUCACAGCAAGUCUGUGCUGCUUCCCGUCCCCACGCUGCCUGGGCAGGGU	--	--	0	0	0	0	0.0664819	0
chi-miR-1468-5p	--	CTCCGTTTGCCTGTTTTGCTGA	--	NW_017189516.1	+	22868301	22868394	GAAGAGGUGGGUGGUUUCUCCGUUUGCCUGUUUUGCUGAUGUUCAUUUGACUUAUUCUCAGCAAAAUAAGCAAAUGGAAAAUUCAUCCAUCAAC	--	--	3549.6	4527.97	3356.05	891.346	1277.92	937.412
chi-miR-411a-5p	--	ATAGTAGACCGTATAGCGTAC	--	NC_030828.1	+	65188063	65188189	CCCCAGCCUCUGUCCUCGGCGUCCCUGUGUGGUACUCGGAGAGAUAGUAGACCGUAUAGCGUACGCUUUAUCUGUGACGUAUGUAACACGGUCCACUAACCCUCAGUAUCAAAUCCGUCCUCGAGGC	--	--	2117.12	1762.03	2173.46	4039.92	3928.62	4234.68
chi-let-7d-3p	--	CTATACGACCTGCTGCCTTTC	--	NC_030815.1	+	85210061	85210165	AAUGGGUUCCUAGGAAGAGGUAGUAGGUUGCAUAGUUUUAGGGCAGGGAUUUUGCCCACAAGGAGGUAACUAUACGACCUGCUGCCUUUCUUAGGGCCUUAUUAU	--	--	392.579	409.856	323.606	142.658	164.609	142.256
chi-let-7b-3p	--	CTATACAACCTACTGCCTTCCT	--	NC_030812.1	+	115353949	115354045	GGCGGGGUGAGGUAGUAGGUUGUGUGGUUUCAGGGUAGUGAUGUUGCCCCCUCGGAAGAUAACUAUACAACCUACUGCCUUCCUUGAGGGGCCCAGU	--	--	211.335	205.583	176.241	44.6083	36.6315	42.1373
chi-miR-505-3p	--	TCAACACTTGCTGGTTTCCTCT	--	NW_017189517.1	+	7315789	7315898	UAAAUUGAUGCACCCAGUGGGGGAGCCAGGAAGUAUUGAUGUUUCUGCCAGUUUAGCGUCAACACUUGCUGGUUUCCUCUCUGGAGCAUCACUAAAUUCGUGGAUUUUCA	--	--	65.4169	64.9316	61.2834	15.1428	28.3213	13.0046
chi-miR-423-3p	--	AGCTCGGTCTGAGGCCCCTCAGT	--	NC_030826.1	+	21058372	21058491	ACUUGUGAGGAAAUAAAGGAAGUUAGGCUGAGGGGCAGAGAGCGAGACUUUUCUAUUUUCCAAAAGCUCGGUCUGAGGCCCCUCAGUCUUGCUUCCUACCCCGCGCUUGAGUUUCUCCCC	--	--	7056.02	6899.39	5777.63	1998.29	2339.37	1515.98
chi-miR-331-5p	--	TCTAGGTATGGTCCCAGGGAT	--	NC_030812.1	+	24729644	24729754	CACUCCCAAGGAGUUUGGUUUUGUUUGGGUUUGUUCUAGGUAUGGUCCCAGGGAUCCCAGAUCAAACCAGGCCCCUGGGCCUAUCCUAGAACCAACCUAAACUCGCGCAUC	--	--	58.6444	74.1067	61.6911	51.2333	51.457	51.0531
chi-miR-485-5p	--	AGAGGCTGGCCGTGATGAATTC	--	NC_030828.1	+	65218162	65218276	CAAGUGUCCACUUAUGGUACUUGAAGAGAGGCUGGCCGUGAUGAAUUCGAUUCAUCAAAGCGAGUCAUACACGGCUCUCCUCUCUUUUAGUGUCAAAUUCUGCCUCGGAGGGCUU	--	--	145.303	135.711	158.168	52.1797	41.2188	49.8605
chi-miR-24-5p	--	GTGCCTACTGAGCTGATATC	--	NC_030815.1	+	81408549	81408628	GACCCGCCCUCCGGUGCCUACUGAGCUGAUAUCAGUUCUCAUUUUACACACUGGCUCAGUUCAGCAGGAACAGGAGUCGA	--	--	27.783	37.6079	25.7499	35.2071	45.2742	27.3154
chi-miR-455-3p	--	GCAGTCCATGGGCATATACACT	--	NC_030815.1	+	103149375	103149487	GCGAGUGCCCGCGCCCUUCCCUGGCGUGAGGGUAUGUGCCUUUGGACUACAUCGUGGAAGCCAGCACCAUGCAGUCCAUGGGCAUAUACACUUGCCUCAAGGCCUAUGUCAUC	--	--	94.8161	87.0124	190.237	98.8702	78.9141	40.9447
chi-miR-485-3p	--	AGTCATACACGGCTCTCCTCTCT	--	NC_030828.1	+	65218162	65218276	CAAGUGUCCACUUAUGGUACUUGAAGAGAGGCUGGCCGUGAUGAAUUCGAUUCAUCAAAGCGAGUCAUACACGGCUCUCCUCUCUUUUAGUGUCAAAUUCUGCCUCGGAGGGCUU	--	--	175.01	118.067	128.138	22.5881	14.2271	24.4192
chi-miR-449c	--	AGGCAGTGCATCTCTAGCT	--	NC_030827.1	+	23984078	23984178	AAGCUUGAAUGUGUCAGGUAGGCAGUGCAUCUCUAGCUGGCUGUUAAUAUUUCAUUUUAACAGUUGCUAGUUGCACUCCCCGCUGUUGCAUUCAUAAUCUU	--	--	0	0.100825	0	0	0	0
chi-miR-26a-3p	--	CCTATTCTCGGTTACTTGCACG	--	NC_030829.1	+	11298067	11298156	AAGGCCGUGGCCUCGUUCAAGUAAUCCAGGAUAGGCUGUGCAGGUCCCAAGGGGCCUAUUCUCGGUUACUUGCACGCGGACGCGGGCCUG	--	--	0.615689	1.20991	0.883242	0.694047	1.32964	1.13578
chi-miR-153	--	TTGCATAGTCACAAAAGTGATC	--	NC_030809.1	+	28571628	28571764	UGUCUGUCUCCCCUCUCUGUCUCCUCCCUCUUCUCUCUCUCUCACGGCUGCCAGCGUCAUUUUUGUGAUCUGCAGCUAGUAUUCUCACUCCAGUUGCAUAGUCACAAAAGUGAUCACUGGCAGGUGUGGCCGCUGCA	--	--	0	0.201651	0	0.12619	0.0664819	0
chi-miR-33b-3p	--	CAGTGCCTCGGCAGTGCAGCC	--	NC_030826.1	+	34294280	34294373	GCGGGCGGCCCCGCGGUGCAUUGCUGUUGCAUUGCAUGUGUGAGGCAGGUGCAGUGCCUCGGCAGUGCAGCCCGGAGCCGGCCCCUGGCACCGC	--	--	3.61717	2.41981	1.97031	0.883333	0.132964	0.340733
chi-miR-379-3p	--	TATGTAACATGGTCCACTAAC	--	NC_030828.1	+	65186799	65186928	CCUGAUUCUGGGGUCAGCACCACUCCACGGUUCCUGCAGAGAUGGUAGACUAUGGAACGUAGGCUGUGUGAUUUCUGACCUAUGUAACAUGGUCCACUAACUCUCAGUAUCCAAUCCGUCCUCGGAGGGC	--	--	161.849	122.805	179.434	55.2714	131.235	52.7
chi-miR-23b-3p	--	ATCACATTGCCAGGGATTACC	--	NC_030815.1	+	81407779	81407865	GUGCUCUGGCUGCUUGGGUUCCUGGCAUGCUGAUUUGUGACUUAAGAUUAAAAUCACAUUGCCAGGGAUUACCACGCAACCACGACC	--	--	3284.24	3924.73	3523.19	2142.02	3734.42	1598.43
chi-miR-100-3p	--	CAAGCTTGTGTCTATAGGTAT	--	NC_030822.1	+	49522199	49522281	AGGCCUGUUGCCACAAACCCGUAGAUCCGAACUUGUGGUGAUAGUGCACACAAGCUUGUGUCUAUAGGUAUGUGUCUGUGGGC	--	--	0.384805	0.403302	0.135883	0.441666	0.531855	0.567888
chi-miR-543-3p	--	AAACATTCGCGGTGCACTTCT	--	NC_030828.1	+	65196817	65196939	GCUGAGCUGCCGAAUGAUCCUGACCUGUGGUGCUUAAGGAGAAGUUGCCCGUGUCUUUUUCGCUUUAUAUGUGACGAAACAUUCGCGGUGCACUUCUUUUUCAGUAUCCAAUUCAGCCUCGAA	--	--	1568.16	996.458	1198.08	38.2357	121.994	42.9323
chi-miR-409-3p	--	GAATGTTGCTCGGTGAACCCC	--	NC_030828.1	+	65227556	65227669	CCUCUCCAUGGUACGCGGGGAGAGGUUACCCGAGCAACUUUGCAUCUGGACGACGAAUGUUGCUCGGUGAACCCCUUUUCGGUAUCAAAAUCCAUCAGAGAGGCCAUCUGGGAG	--	--	2819.08	2073.48	2555.49	573.094	492.299	520.299
chi-miR-410-3p	--	AATATAACACAGATGGCCTGT	--	NC_030828.1	+	65228159	65228283	CACCUGCGGUCUGUGGAGUAGGCGCCACUUUGGGUACUUGAGGAGAGGUUGUCUGUGAUGAGUUCGCUUUAUUAAUGACGAAUAUAACACAGAUGGCCUGUUUUCAGUACCACCCACCCCUCGUG	--	--	54.0267	29.3402	48.3745	27.0047	23.3352	29.1326
chi-miR-3959-3p	--	TGTATGTCAACTGATCCACAGT	--	NC_030828.1	+	65213742	65213842	AUGGUCCGUGAUAGGGGAGUGGAUGGUUGAUCAGAGAACAUACAUUUUGUCAAUGAUGUAUGUCAACUGAUCCACAGUCCCUCCCUAUCCAGUCACUUCUC	--	--	17.6241	8.36851	14.5395	58.4892	34.3712	96.0866
chi-miR-24-3p	--	TGGCTCAGTTCAGCAGGAAC	--	NC_030815.1	+	81408549	81408628	GACCCGCCCUCCGGUGCCUACUGAGCUGAUAUCAGUUCUCAUUUUACACACUGGCUCAGUUCAGCAGGAACAGGAGUCGA	--	--	6405.01	7565.14	7051.2	6182.13	5966.09	4813.98
chi-miR-379-5p	--	TGGTAGACTATGGAACGTAGG	--	NC_030828.1	+	65186799	65186928	CCUGAUUCUGGGGUCAGCACCACUCCACGGUUCCUGCAGAGAUGGUAGACUAUGGAACGUAGGCUGUGUGAUUUCUGACCUAUGUAACAUGGUCCACUAACUCUCAGUAUCCAAUCCGUCCUCGGAGGGC	--	--	4250.95	4645.94	5293.95	5685.63	4843.14	6878.43
chi-miR-374a-5p	--	TTATAATACAACCTGATAAGT	--	NW_017189516.1	+	8532995	8533105	CUGGAGCAGCGCCCCCUGGAAGUGAAUUUUACAUCGGCCAUUAUAAUACAACCUGAUAAGUGUUACAGCACUUAUCAGGUUGUAUUGUAAUUGUCUGUGUAUAUGCCUGUC	--	--	148.381	120.991	132.079	234.336	259.213	251.12
chi-miR-135a	--	TATGGCTTTTTATTCCTATGTGA	--	NC_030829.1	+	48686064	48686153	AGGCCUCGCUGUUCUCUAUGGCUUUUUAUUCCUAUGUGAUUCUACUGCUCACUCAUAUAGGGAUUGGAGCCGUGGCGCACGGCGGGGGCA	--	--	0.615689	1.00825	1.15501	1.82976	1.86149	1.19256
chi-miR-1197-3p	--	TAGGACACATGGTCTACTTCT	--	NC_030828.1	+	65190268	65190396	GAGGCGAGGUCGGCAUCCCUUCCUGGUAUUUGAAGACGCGGUUGACCAUGGUGUGUACGCUUUAUUUAUGACGUAGGACACAUGGUCUACUUCUUCUCGAUAUCACAUCUUCGCCUUGGAAGACCUUCC	--	--	1.53922	2.11733	1.83443	2.08214	1.79501	2.0444
chi-miR-323a-3p	--	CACATTACACGGTCGACCTCT	--	NC_030828.1	+	65190435	65190548	GGUGUCAGCACUGCUGCUGCUUGGUACUUGGAGAGAGGUGGUCCGUGGCGCGUUCGCUUUAUUUAUGGCGCACAUUACACGGUCGACCUCUUUGCGGUAUCUAAUCCCGCCUUG	--	--	147.227	152.045	127.934	13.8809	20.7424	7.0986
chi-miR-496-5p	--	GAGTCGGGTACTCGAATGGA	--	NC_030828.1	+	65223085	65223205	GACACGUCAGAAGCCAGCAUCCGAGUCGGGUACUCGAAUGGAGGUUGUCCAUGGUGUGUUCAUUUUAUUUAUGAUGAGUAUUACAUGGCCAAUCUCCUUUCAGUACUAAAUUCUUCUUGGG	--	--	0.230883	0.100825	0.339709	0.504762	0.265928	0
chi-miR-136-3p	--	ATCATCGTCTCAAATGAGTCT	--	NC_030828.1	+	65053743	65053834	UCGGAUGAGCCCUCGGAGGACUCCAUUUGUUUUGAUGAUGGAUUCUUACGCUCCAUCAUCGUCUCAAAUGAGUCUUCAGAGGGUUCUAUCAU	--	--	44.3296	34.3815	39.5421	167.707	150.449	164.29
chi-miR-380-5p	--	ATGGTTGACCACAGAACATGCGC	--	NC_030828.1	+	65189769	65189871	CCUUCCCACGGUACCUGAAAAGAUGGUUGACCACAGAACAUGCGCUGUCUCUAUGUCGUAUGUAAUGUGGUCCACGUCUUCUCAAUAUCAAAUUCAGUCGCAG	--	--	0.69265	1.31073	1.83443	2.27143	4.32133	1.93082
chi-miR-202-3p	--	AGAGGTGTAGGGCATGGGAA	--	NC_030833.1	+	414126	414223	GCCACUCGCUGUUCCUUUUUCCUAUGCAUAUACUUCUUUGAGGGUCUGGCCUAAAGAGGUGUAGGGCAUGGGAAAAUGGGGCCCCGAGGUUCCCCUGC	--	--	0	0	0.0679417	0	0	0.170366
chi-miR-487b-5p	--	CTAACCTTTGGTACTTGGAGA	--	NC_030828.1	+	65208463	65208580	UUUCUUUCCCGUGCUAACCUUUGGUACUUGGAGAGUGGUUAUCCCUGUCCUGUUCGUUUUACUCAUGUCGAAUCGUACAGGGUCAUCCACUUUUUCAGUAUCAAGAGCGCAGACCGUA	--	--	0.0769611	0.302476	0	0.0630952	0	0
chi-miR-33a-5p	--	GTGCATTGTAGTTGCATTGC	--	NC_030812.1	+	111847271	111847347	UGCUGCGGUGCAUUGUAGUUGCAUUGCAUGUUCCGGCGGCACCGUGCAAUGUUUCCACAGUGCAUCACAGAGGCCUG	--	--	0.153922	0.302476	0.0679417	0.504762	0.265928	0.851831
chi-miR-331-3p	--	CCCCTGGGCCTATCCTAGAAC	--	NC_030812.1	+	24729644	24729754	CACUCCCAAGGAGUUUGGUUUUGUUUGGGUUUGUUCUAGGUAUGGUCCCAGGGAUCCCAGAUCAAACCAGGCCCCUGGGCCUAUCCUAGAACCAACCUAAACUCGCGCAUC	--	--	161.003	153.356	138.465	312.258	148.986	291.497
chi-miR-504	--	AGACCCTGGTCTGCACTCTGT	--	NW_017189517.1	+	8429729	8429822	GCUGCUGUUGGGAGACCCUGGUCUGCACUCUGUCUGUAUGCUUACUGAAGGGAGCGCAGGGCAGGGUUUCCCAUACAGAGGGCACAGGCAACCA	--	--	105.283	100.12	109.522	43.2202	39.2243	58.0949
chi-miR-873-5p	--	TGCAGGAACTTGTGAGTCT	--	NC_030815.1	+	15142590	15142688	UAAGUUUGUGUGCAUUUGCAGGAACUUGUGAGUCUCCUAUUGAACAUGAACAGGAGGCUGAUGAGUUCCCGGGAACACCCACAAAUCUUCCUACUCAUU	--	--	1.23138	0.504127	0.611476	0	0.33241	0.113578
chi-miR-96	--	TTTGGCACTAGCACATTTTTG	--	NC_030811.1	+	26544932	26545034	CCACUACCAUCUGCUUGGCCGACUUUGGCACUAGCACAUUUUUGCUUGUGUCUCUCCGCUCUGAGCAAUCAUGUGCAGUGCCAAUAUGGGAAAAGCAGGAUGC	--	--	0.846572	0.907429	0.339709	0.694047	0.598337	1.19256
chi-miR-1468-3p	--	AGCAAAATAAGCAAATGGAAAA	--	NW_017189516.1	+	22868301	22868394	GAAGAGGUGGGUGGUUUCUCCGUUUGCCUGUUUUGCUGAUGUUCAUUUGACUUAUUCUCAGCAAAAUAAGCAAAUGGAAAAUUCAUCCAUCAAC	--	--	0.230883	0	0	0	0	0.0567888
chi-miR-221-3p	--	AGCTACATTGTCTGCTGGGTTT	--	NW_017189516.1	+	26448611	26448720	CCAACAUCCAGGUCUAGGGCAUGAACCUGGCAUACAAUGUAGAUUUCUGUGUUUGUUGAGCAACAGCUACAUUGUCUGCUGGGUUUCAGGCUACCUGGAAACACGUUCUU	--	--	141.378	200.239	211.299	460.279	338.526	199.84
chi-miR-494	--	TGAAACATACACGGGAAACCTCT	--	NC_030828.1	+	65194601	65194713	UUUUUGACCAGGGCUUAUCUUCGAUACUUGAAGGAGAGGUUAUCCGUGUUGUCUUCUCUUUAUUUAUGAUGAAACAUACACGGGAAACCUCUUUUUUAGUAUCAAAUCCCACC	--	--	1381.45	1010.47	1303.19	241.465	363.789	178.317
chi-miR-26a-5p	--	TTCAAGTAATCCAGGATAGGCT	--	NC_030829.1	+	11298067	11298156	AAGGCCGUGGCCUCGUUCAAGUAAUCCAGGAUAGGCUGUGCAGGUCCCAAGGGGCCUAUUCUCGGUUACUUGCACGCGGACGCGGGCCUG	--	--	47010.3	56212.8	49114.7	40591.5	60162.9	33601.4
chi-miR-708-5p	--	AAGGAGCTTACAATCTAGCTGGG	--	NC_030836.1	+	16073407	16073520	CUGUGUGUGAAGUGGUAACUGCCCUCAAGGAGCUUACAAUCUAGCUGGGGGUAAACGACUUGCACAUGAACGCAUCUAGACUGUGAGCUUCUAGAGGGCAGGGACCUUACCCUA	--	--	1167.04	1308.31	685.668	738.151	466.57	731.894
chi-miR-545-5p	--	CTCAGTAAATGTTTATTGGAT	--	NW_017189516.1	+	8533174	8533279	CCCAGCCUGGCACAUUCGUAGGCCUCAGUAAAUGUUUAUUGGAUGAAUAAAUGAAUGGCUCAUCAACAAACAUUUAUUGUGUGCCUGCAAACGUGAUCUCCACAGG	--	--	0	0.100825	0.0679417	1.2619	0.598337	0.624676
chi-miR-202-5p	--	TTCCTATGCATATACTTCTTT	--	NC_030833.1	+	414126	414223	GCCACUCGCUGUUCCUUUUUCCUAUGCAUAUACUUCUUUGAGGGUCUGGCCUAAAGAGGUGUAGGGCAUGGGAAAAUGGGGCCCCGAGGUUCCCCUGC	--	--	5.61816	4.13384	3.05738	2.65	3.05817	2.72586
chi-miR-30c-5p	--	TGTAAACATCCTACACTCTCAGC	--	NC_030810.1	+	15368653	15368757	CAGACUGUAACCAUGCCGUAGUGUGUGUAAACAUCCUACACUCUCAGCUGUGAGCUCGAGGUGGCUGGGAGAGGGUUGUUUACUCCUUCUGCCAUGGAAAACGUC	--	--	19912	17507	15836.7	1212.56	2544.2	1290.58
chi-miR-154a-3p	--	AATCATACACGGTTCACCTACT	--	NC_030828.1	+	65222250	65222354	UGCUAAUCUGCGGGACUUGAAGAUAGGUUAUCCGUGUAGCCUUCGCUUUACUUGUGACGAAUCAUACACGGUUCACCUACUUUUCAGUACCAAAUCCCGCCUUGG	--	--	8.46572	6.45283	9.24007	4.47976	6.18282	5.96282
chi-miR-1307-3p	--	ACTCGGCGTGGCGTCGGTCGTGG	--	NC_030833.1	+	27776580	27776728	CAUCAAGAGUCGGCUGAGUCACUGCCACUGCCUACCAAUCUCGACCGGACCUCGACCGGCUCGUCUAUGUUGCCAAUCGACUCGGCGUGGCGUCGGUCGUGGUAGAUAGGUGGUCAUACAGACGAGUUUUCGAGUGUUGCUUUGGUGAC	--	--	991.259	970.949	794.103	174.963	204.033	132.488
chi-miR-21-3p	--	CAACAGCAGTCGATGGGCTGT	--	NC_030826.1	+	10430987	10431078	UGUACCACCUUGUCGGGUAGCUUAUCAGACUGAUGUUGACUGUUGAAUCUCAUGGCAACAGCAGUCGAUGGGCUGUCUGACAUUUUGGUAUC	--	--	0.769611	0.907429	0.40765	2.46071	0.731301	1.98761
chi-miR-2284a	--	TAAAAGTTCGTTGGGGTTTTT	--	NC_030828.1	+	59092494	59092565	GGUUAGCCUAAAAGUUCGUUGGGGUUUUUCUUUACAAUCUUAUGGAAAAACCCAAACAAAAUUUUUGGCCCA	--	--	4.77159	9.27594	5.02769	14.5119	11.3019	12.3232
chi-miR-1839	--	AAGGTAGACAGAACAGGTCTTG	--	NC_030821.1	+	81250250	81250321	AAUGAAAAGGUAGACAGAACAGGUCUUGUUUGCAAAAUGAAUUUAAGACUUAGUUAUCUACCAACAGCAAUG	--	--	169.16	171.504	172.3	398.572	286.604	291.781
chi-miR-410-5p	--	CGCCACTTTGGGTACTTGAGGAG	--	NC_030828.1	+	65228159	65228283	CACCUGCGGUCUGUGGAGUAGGCGCCACUUUGGGUACUUGAGGAGAGGUUGUCUGUGAUGAGUUCGCUUUAUUAAUGACGAAUAUAACACAGAUGGCCUGUUUUCAGUACCACCCACCCCUCGUG	--	--	0.384805	0.504127	0.203825	0.12619	0.132964	0.0567888
chi-miR-487a-3p	--	AATCATACAGGGACATCCAGTT	--	NC_030828.1	+	65214158	65214260	GUUAGCCUUUGGUACUUGAAGAGUGGUUAUCCCUGCUGUGUUCGCUGUAUUUAUGACGAAUCAUACAGGGACAUCCAGUUUUUCAGUAUCAAAUACUGCUCUG	--	--	8.77356	8.06604	5.50328	7.06666	5.518	4.94062
chi-miR-33a-3p	--	CAATGTTTCCACAGTGCATCA	--	NC_030812.1	+	111847271	111847347	UGCUGCGGUGCAUUGUAGUUGCAUUGCAUGUUCCGGCGGCACCGUGCAAUGUUUCCACAGUGCAUCACAGAGGCCUG	--	--	0.69265	0.302476	1.15501	1.13571	1.52908	0.90862
chi-miR-376c-3p	--	AACATAGAGGAAATTCCACGT	--	NC_030828.1	+	65203216	65203327	GGACUAAAUCCUUCUUUGGUAUUUAAAAGGUGGAUAUUCCUUCUAUGUUUAUGUUAUUUAUGGUUAAACAUAGAGGAAAUUCCACGUUUUCAGUAUCAAAUGCUGCUUGGAA	--	--	15.854	9.78007	11.618	53.5047	42.349	84.956
chi-miR-656	--	AATATTATACAGTCAACCTCT	--	NC_030828.1	+	65228980	65229058	CUGAAAUAGGUUGCCUGUGAGGUGUUCACUUUUCUAAACGAUGAAUAUUAUACAGUCAACCUCUUUCCGAUAUCGAAUC	--	--	13.5452	11.1916	11.2104	4.73214	8.04431	2.38513
chi-miR-15a-3p	--	CAGGCCATATTGTGCTGCCTCA	--	NC_030819.1	+	67096003	67096097	ACCUUGGAGUAAAGUAGCAGCACAUAAUGGUUUGUGGAUUUUGAAAAGGUGCAGGCCAUAUUGUGCUGCCUCAAAAAUACAAGGAUCUGAUCUUC	--	--	0	0	0	0	0	0.0567888
chi-miR-93-5p	--	CAAAGTGCTGTTCGTGCAGGTAG	--	NC_030832.1	+	37229810	37229885	CUGGGGGCUCCAAAGUGCUGUUCGUGCAGGUAGUGUGAUCACCUGACCUACUGCUGAGCCAGCACUUCCCGAGCCC	--	--	536.804	738.345	564.935	522.113	452.277	486.169
chi-miR-10a-5p	--	TACCCTGTAGATCCGAATTTGT	--	NC_030826.1	+	37546424	37546544	AAGAAGAUCUGUCUGUCUUCUGUAUAUACCCUGUAGAUCCGAAUUUGUGUAAGGAAUUUUGUGAUCACAAAUUCGUAUCUAGGGGAAUAUGUAGUUGACAUAAACACUCCGCUCAUUUUUU	--	--	9938.06	11992.7	15884	5903.25	6344.37	6837.2
chi-miR-376e-5p	--	GGTGGATATTCCTTCTATGTTT	--	NC_030828.1	+	65202859	65202964	GCUCAAUGUUUGAUAUUCAAAAGGUGGAUAUUCCUUCUAUGUUUACAGGAUUGACAGCUAAACAUAGAGGAAAAUCCACAUUUUAAGUAUCUAAAUUUGCUUUUGA	--	--	1.07746	0.806604	1.01913	4.16428	3.12465	6.0764
chi-miR-147-5p	--	TGGAAACACTTCTGCACAAACT	--	NC_030817.1	+	38147667	38147753	UACUCUAUGAAUCUAGUGGAAACACUUCUGCACAAACUAGAUUAUGGAUACCAGUGUGCGGAAAUGCUUCUGCUACAUUUUUAGGGC	--	--	0.0769611	0.907429	0.747359	0.441666	0.265928	0.567888
chi-miR-2290	--	CTGCCTCTGGTGGTCGGTTTGT	--	NC_030817.1	+	88527112	88527191	CUCGCCGCUAUUCGGGGAAGUGGGGCACUGGAGAGCGCUUCAGCACUGCCUCUGGUGGUCGGUUUGUGGAUGGGGGCGGG	--	--	0	0	0.40765	0	0.0664819	0
chi-miR-29b-5p	--	CTGGTTTCACATGGTGGCTTAGA	--	NC_030823.1	+	74180702	74180785	CUUCUGGAAGCUGGUUUCACAUGGUGGCUUAGAUUUUUCCAUCUUUGUAUCUAGCACCAUUUGAAAUCAGUGUUUUAGGAGUAA	--	--	6.46473	3.32724	3.87268	7.31904	4.72022	5.90603
chi-miR-2331	--	ACCCTGCAGCCAAAGAAGCT	--	NC_030826.1	+	14627851	14627921	GGGUGGCUUCCGUGCCUGCAGAUGUCUGUGAAUUCCUGAAGGCUGAGACCCUGCAGCCAAAGAAGCUACCC	--	--	2.92452	3.73054	4.68798	1.2619	1.59557	0.397521
chi-miR-874-3p	--	CTGCCCTGGCCCGAGGGACCGAC	--	NC_030814.1	+	61433623	61433732	GCUCCUUCGGAUGAAUUUUUGGUGUUAGCCCUGCGGCCCCACGCACCAGGGUAAGAGAGACUCGCUUCCUGCCCUGGCCCGAGGGACCGACUGGCUGGGCCUGCCUUCUG	--	--	2.00099	4.03302	5.16357	11.4202	8.97506	9.76767
chi-miR-544-5p	--	TCTTGTTAAAAGGCAGATTCT	--	NC_030828.1	+	65210887	65210987	UCAGAUUUUCAUCACCUAGGGAUCUUGUUAAAAGGCAGAUUCUGAUUCAGGGACCAAGAUUCUGCAUUUUUAGCAAGUUCCCAAGUGAUGCUAAUGCUUCU	--	--	0.538728	0.504127	0.883242	1.2619	1.32964	2.15797
chi-miR-2284d	--	GAAACCTGAACAAACTTTTTGG	--	NC_030833.1	+	5217986	5218046	AAAUGUUCACUGAAGUUUUUCCAUAGGGUGUCACAGAAGAAACCUGAACAAACUUUUUGGC	--	--	0.384805	0.201651	0.203825	0.694047	0.0664819	0.340733
chi-miR-493-3p	--	TGAAGGTCTACTGTGTGCCAGG	--	NC_030828.1	+	65037152	65037266	GGGGCUCCCUCUGGCCCCCAGGGCCUUGUACAUGGUAGGCUUUCAUUCAUUCGUUUGCACAUUCGGUGAAGGUCUACUGUGUGCCAGGCCCUGUGCCAGGCAGCAAGUAAAUGGA	--	--	358.562	247.022	367.225	618.27	444.166	605.141
chi-miR-873-3p	--	GAGGCTGATGAGTTCCCGGGAA	--	NC_030815.1	+	15142590	15142688	UAAGUUUGUGUGCAUUUGCAGGAACUUGUGAGUCUCCUAUUGAACAUGAACAGGAGGCUGAUGAGUUCCCGGGAACACCCACAAAUCUUCCUACUCAUU	--	--	0	0	0.40765	0.694047	0	0
chi-miR-1306-3p	--	ACGTTGGCTCTGGTGGTGATGG	--	NW_017189851.1	+	613476	613578	GCGCUGCCCCGUGGACAGUCUCCACCACCUCCCCUGCAAACGUCCAGUGAUGCAGACGUAAUGGACGUUGGCUCUGGUGGUGAUGGACAGGCCGAACCCCCUG	--	--	12.3138	9.07429	14.0639	4.47976	4.72022	5.33814
chi-miR-2411-3p	--	CTGAACTGTCTTACTCCCACATC	--	NC_030810.1	+	103867804	103867878	AGAGGAAAUGUGGAGUGACUGUCAGAUGCAGCCAGCAGAAUAAGUGGUUUGGCUGAACUGUCUUACUCCCACAUC	--	--	1.30834	3.22641	1.83443	1.45119	0.664819	0.90862
chi-miR-376b-3p	--	ATCATAGAGGAAAATCCAT	--	NC_030828.1	+	65203972	65204075	UCUUUCUUUGGUAUUUAAAAGGUGGAUAUUCCUUCUAUGUUUACGUGAUUCAUAGAUAAUCAUAGAGGAAAAUCCAUGUUUUCAGUAUCAAAUGCUACUCUGGA	--	--	0.923533	0.504127	0.135883	4.29047	2.72576	7.21217
chi-miR-2284c	--	AAAATCTAAGTGAACTTTTTGG	--	NC_030810.1	+	68231962	68232040	CUGGGGUAGCCAAAAAGUUCAUUUGGUUUUUCCUGUAAGAUGUUACAGAAAAAUCUAAGUGAACUUUUUGGCCAACUCU	--	--	0.153922	0.201651	0.339709	0.946428	1.06371	1.30614
chi-miR-10b-3p	--	ACAGATTCGATTCTAGGGGAAT	--	NC_030809.1	+	115557387	115557490	CAGUAACGUUGUCUAUAUAUACCCUGUAGAACCGAAUUUGUGUGGUAUCCUCGUAGUCACAGAUUCGAUUCUAGGGGAAUAUAUGGUCGAUGCAAAAACUUCAC	--	--	80.8861	61.9068	92.1969	38.6143	58.903	28.9623
chi-miR-377	--	AATCACACAAAGGCAACTTTTG	--	NC_030828.1	+	65224680	65224810	AAGAGGUAUCUUGGUGCUCAGGCCCUGCUGACAUUUGAUCCUUGAGCAGAGGUUGCCCUUGGUGAAUUCGCUUUAUUUAUGUUGAAUCACACAAAGGCAACUUUUGUUUGAGUAUCAAAUCCUGCUUGGGA	--	--	0.0769611	0.100825	0.475592	0.315476	0.132964	0.738254
chi-let-7a-5p	--	TGAGGTAGTAGGTTGTATAGTT	--	NC_030812.1	+	115353166	115353271	AGACUGACGGCCCUUUGGGGUGAGGUAGUAGGUUGUAUAGUUUGGGGCUCUGCCCUGCUAUGGGAUAACUAUACAAUCUACUGUCUUUCCUGAAGUGGCUGUAAUA	--	--	13389.1	11635.6	10385.5	17089.6	21477.5	13635.3
chi-miR-21-5p	--	TAGCTTATCAGACTGATGTTGAC	--	NC_030826.1	+	10430987	10431078	UGUACCACCUUGUCGGGUAGCUUAUCAGACUGAUGUUGACUGUUGAAUCUCAUGGCAACAGCAGUCGAUGGGCUGUCUGACAUUUUGGUAUC	--	--	3924.32	4915.44	3716.34	22095	13400.9	21252.6
chi-miR-1306-5p	--	CCACCTCCCCTGCAAACGTCC	--	NW_017189851.1	+	613476	613578	GCGCUGCCCCGUGGACAGUCUCCACCACCUCCCCUGCAAACGUCCAGUGAUGCAGACGUAAUGGACGUUGGCUCUGGUGGUGAUGGACAGGCCGAACCCCCUG	--	--	90.1214	98.4057	80.1033	15.5214	16.8864	10.7899
chi-miR-125a-5p	--	TCCCTGAGACCCTTTAACCTGT	--	NC_030825.1	+	58705612	58705685	CGUCCCUGAGACCCUUUAACCUGUGAGGACGUCCAGGGUCACAGGUGAGGUUCUUGGGAGCCUGGCGUCCGGCC	--	--	15260.3	17284.9	16462.1	1765.72	3022.67	1233.96
chi-miR-134	--	TGTGACTGGTTGACCAGAGGGG	--	NC_030828.1	+	65217466	65217573	UGGUGUCAGCACCGUUCAGGGUGUGUGACUGGUUGACCAGAGGGGCAAGCACUCCGUUCACCCUCUGGGCUGCCUCGUCACCAACCCUCAGCACCAACCGCACCUGCC	--	--	17.5471	15.8296	27.2446	19.6226	14.2271	23.0562
chi-miR-181b-5p	--	AACATTCATTGCTGTCGGTGGGT	--	NC_030818.1	+	95229302	95229390	CUGAUGGCUGCACUCAACAUUCAUUGCUGUCGGUGGGUUUGACUUUGAAUCAACUCACUGAUCAAUGAAUGCAAACUGCGGACCAAACA	--	--	385.421	395.034	444.882	388.414	344.975	314.553
chi-miR-221-5p	--	ACCTGGCATACAATGTAGATT	--	NW_017189516.1	+	26448611	26448720	CCAACAUCCAGGUCUAGGGCAUGAACCUGGCAUACAAUGUAGAUUUCUGUGUUUGUUGAGCAACAGCUACAUUGUCUGCUGGGUUUCAGGCUACCUGGAAACACGUUCUU	--	--	9.62014	11.4941	15.6266	19.9381	13.4294	12.0392
chi-miR-338-5p	--	AACAATATCCTGGTGCTGAGT	--	NC_030826.1	+	50933585	50933676	GCACGGGCCGUCCUCCCCAACAAUAUCCUGGUGCUGAGUGAUGACACACGCAACUCCAGCAUCAGUGAUUUUGUUGAAGAGGGCAGCUGCCA	--	--	54.0267	51.1185	47.2195	64.4833	72.1994	29.4166
chi-miR-126-5p	--	CATTATTACTTTTGGTACGCGC	--	NC_030818.1	+	103503998	103504079	GCUGGUGACGGGACAUUAUUACUUUUGGUACGCGCUGUGACACUUCAAACUCGUACCGUGAGUAAUAAUGCGCCGUCAGCAG	--	--	348.095	387.17	286.171	868.568	686.426	731.382
chi-miR-99b-3p	--	CAAGCTCGTGTCTGTGGGTC	--	NC_030825.1	+	58704941	58705010	GGCACCCACCCGUAGAACCGACCUUGCGGGGCCUUCGCCGCACACAAGCUCGUGUCUGUGGGUCCGUGUC	--	--	65.4939	53.8408	90.2266	75.7142	63.8891	44.5792
chi-miR-1307-5p	--	TCGACCGGACCTCGACC	--	NC_030833.1	+	27776580	27776728	CAUCAAGAGUCGGCUGAGUCACUGCCACUGCCUACCAAUCUCGACCGGACCUCGACCGGCUCGUCUAUGUUGCCAAUCGACUCGGCGUGGCGUCGGUCGUGGUAGAUAGGUGGUCAUACAGACGAGUUUUCGAGUGUUGCUUUGGUGAC	--	--	38.5575	28.6344	17.3931	18.3607	14.1607	10.9602
chi-miR-423-5p	--	TGAGGGGCAGAGAGCGAGACTTT	--	NC_030826.1	+	21058372	21058491	ACUUGUGAGGAAAUAAAGGAAGUUAGGCUGAGGGGCAGAGAGCGAGACUUUUCUAUUUUCCAAAAGCUCGGUCUGAGGCCCCUCAGUCUUGCUUCCUACCCCGCGCUUGAGUUUCUCCCC	--	--	3633.03	3851.53	3116.62	920.117	859.412	1075.18
chi-miR-432-5p	--	TCTTGGAGTAGGTCATTGGGTGG	--	NC_030828.1	+	65053559	65053648	GCAUGACUCCUCCAAGUCUUGGAGUAGGUCAUUGGGUGGAUCCUUUAUUUCCCUAUGUGGGCCACUGGAUGGCUCCUCCAUGUCUUGGCG	--	--	515.947	456.235	556.782	311.943	258.748	235.389
chi-miR-449b-5p	--	AGGCAGTGTATTGTTAGCTGGC	--	NC_030827.1	+	23985294	23985390	UGACCUGAAUCAGGUAGGCAGUGUAUUGUUAGCUGGCUGCUUUGGGUCAAUUCAGCAGCCACAACUGCCCUGCCACUUGCUUCUGGAUAAAUUCUUC	--	--	0	0	0	0	0	0.0567888
chi-miR-127-5p	--	GAAGCTCAGAGGGCTCTGATTC	--	NC_030828.1	+	65052059	65052175	CUCGCUUUGAUCACUGUCUCCAGCCUGCUGAAGCUCAGAGGGCUCUGAUUCAGAAAGAUCAUCGGAUCCGUCUGAGCUUGGCUGGUCGGAAGUCUCCUCAUCUGCUUCCUUCGGGUU	--	--	77.115	70.0737	93.5558	136.98	100.122	189.618
chi-miR-411b-5p	--	TGGTCGACCATAAAACGTACGT	--	NC_030828.1	+	65189929	65190030	CCAUUUCGCUGUAUGUGGAGAGAUGGUCGACCAUAAAACGUACGUGUGCUUUAUGACGUAUGUCACAUGGUCCACUAAUUCUCAGCAUCAGUCAGCCUGAGG	--	--	16.9314	14.1156	15.4228	35.144	31.9778	38.5596
chi-miR-433	--	ATCATGATGGGCTCCTCGGTGT	--	NC_030828.1	+	65050962	65051091	ACCCAGUGGCCGGGGAGAAGUACGGUGAGCCUGUCAUUGUUCAGAGAGGCUAGAUCCUCCUUGUUGAGAAGGAUCAUGAUGGGCUCCUCGGUGUUCUCCAGGUAGCGGCACCACACCAUGAAGGCAGCCC	--	--	511.868	366.097	432.517	55.4607	68.8088	27.0882
chi-miR-1388-3p	--	ATCTCAGGTTCGTCAGCCCGCA	--	NC_030820.1	+	53224886	53224977	CCUGGGCAGUGCCUUCAGGACUGUCCAACCUGAGAAUGGUGAGCAUCCAGGGACAAUCUCAGGUUCGUCAGCCCGCAAGGUGCCGUUCCCUC	--	--	8.23484	6.65448	7.8133	26.1845	26.9252	20.5007
chi-miR-29c-5p	--	TGACCGATTTCTCCTGGTGTTCA	--	NC_030823.1	+	74270116	74270229	GAGCAUCACCGGACCCAUCUCUUACACAGGCUGACCGAUUUCUCCUGGUGUUCAGAGUCUGUUUUUGUCUAGCACCAUUUGAAAUUGGUUAUGAUGUAGGGGGGAAAGCAGCAG	--	--	26.5516	19.9634	19.2954	131.301	66.1495	206.654
chi-miR-34a	--	TGGCAGTGTCTTAGCTGGTTGT	--	NC_030823.1	+	42803786	42803892	GGCCAGCUGUGAGUGUUUCUUUGGCAGUGUCUUAGCUGGUUGUUGUGAGUAAUAAUGCAGGAAGCAAUCAGCAAGUAUACUGCCCUAGAAGUGCUGCACGUUGUGGG	--	--	69.4189	62.3101	81.598	87.8285	52.6537	102.844
chi-miR-3955-3p	--	TGGGATTTTAGTCCATCATAGAG	--	NC_030828.1	+	65165342	65165447	AUGGUUUGAAAGUGUGGGAUACAUUUGAUGGCUGAUCCUCUCACUACUUUAUACCUUGGGUAGUGGGAUUUUAGUCCAUCAUAGAGCAAGCAGAUUUGUUUUCACC	--	--	0.307844	0.907429	0.203825	0.189286	0.398892	0.340733
chi-miR-425-5p	--	AATGACACGATCACTCCCGTTGA	--	NC_030829.1	+	51044329	51044414	AAAGUGCUUUGGAAUGACACGAUCACUCCCGUUGAGUGGGCACCCAAGAAGCCAUCGGGAAUGUCGUGUCCGCCCAGUGCUCUUUC	--	--	135.528	148.919	126.372	81.8345	70.4709	107.047
chi-miR-449a-5p	--	TGGCAGTGTATTGTTAGCTGG	--	NC_030827.1	+	23985418	23985505	UGUGUGAUGGGUUGGCAGUGUAUUGUUAGCUGGUUGAAUAUGUGAGUGCCAUCAGCUAACAUGCAACUGCUAUCUUAUUGCAUGUAUA	--	--	0.153922	0.403302	0.271767	0.883333	0.33241	1.5333
chi-miR-23a	--	ATCACATTGCCAGGGATTTCC	--	NC_030814.1	+	97226403	97226477	UGGCCGGCUGGGGUUCCUGGGGAUGGGAUUUGCUGCCUGUCACAAAUCACAUUGCCAGGGAUUUCCAACCGACCC	--	--	1698.15	1689.33	1563.54	1484.95	2513.75	1115.84
chi-miR-1296	--	TTAGGGCCCTGGCTCCATCTCC	--	NC_030835.1	+	26106549	26106654	CCUACCUAACUGGGUUAGGGCCCUGGCUCCAUCUCCUUUAGGAAAACCUUCUGUGGGGAGUGGGGCUUUGACCCUAACCUAGCUGGGCUGUAACACUGCUGCAUUU	--	--	42.9443	36.9021	36.0091	23.1559	20.3435	21.239
chi-miR-27a-5p	--	AGGGCTTAGCTGCTTGTGAGCA	--	NC_030814.1	+	97226578	97226660	UGGCCUGGGGAGCAGGGCUUAGCUGCUUGUGAGCAGGUCCACAUCAAGUCGUGUUCACAGUGGCUAAGUUCCGCCCCCCCGGG	--	--	30.8614	65.839	19.0916	52.6214	12.0332	39.8089
chi-miR-877-5p	--	GTAGAGGAGATGGCGCAGGGG	--	NC_030830.1	+	21591348	21591459	CUGCCGAGAGGCUCGAGAAGGUAGAGGAGAUGGCGCAGGGGACACGAGCUAAAAUGGGGGGCUCCUGGGACCCCCCAACAUGUGUCCUCUUCUCCCUCCUCCCAGGUGUACG	--	--	36.4026	22.9882	27.3126	18.8655	10.6371	14.1972
chi-let-7e-5p	--	TGAGGTAGGAGGTTGTATAGTT	--	NC_030825.1	+	58705096	58705204	ACCUGCCGCGCCCCCCGGGCUGAGGUAGGAGGUUGUAUAGUUGAGGAGGACACCCAAGGAGAUCACUAUACGGCCUCCUAGCUUUCCCCAGGCUGCGCCCUGCACGGGA	--	--	1381.76	1405.41	1547.78	1690.13	1794.61	1175.3
chi-miR-15a-5p	--	TAGCAGCACATAATGGTTTGTGG	--	NC_030819.1	+	67096003	67096097	ACCUUGGAGUAAAGUAGCAGCACAUAAUGGUUUGUGGAUUUUGAAAAGGUGCAGGCCAUAUUGUGCUGCCUCAAAAAUACAAGGAUCUGAUCUUC	--	--	13.776	20.77	10.531	31.9893	28.6537	42.0237
chi-let-7g-5p	--	TGAGGTAGTAGTTTGTACAGTT	--	NC_030829.1	+	48724027	48724133	CCUUUUGCCUGAUUCCAGGCUGAGGUAGUAGUUUGUACAGUUUGAGGGUCUAUGAUACCACCCGGUACAGGAGAUAACUGUACAGGCCACUGCCUUGCCGGGAACAG	--	--	15287.6	14205.8	11877.4	27430.8	30867.6	24430.4
chi-miR-382-3p	--	AATCATTCACGGACAACACTT	--	NC_030828.1	+	65217084	65217209	CCCUGCUCUGUCUUGCCUCUGCCUUUCUGUGGUACUUGAAGAGAAGUUGUUCGUGGUGGAUUCGCUUUACUUAUGACGAAUCAUUCACGGACAACACUUUUUUCAGUACCAAAUACUACCUCUAAG	--	--	116.827	137.324	168.563	189.096	188.144	128.91
chi-let-7f-5p	--	TGAGGTAGTAGATTGTATAGTT	--	NC_030815.1	+	85207848	85207957	AAAAGAUUGCUCUAUCAGAGUGAGGUAGUAGAUUGUAUAGUUGUGGGGUAGUGAUUUUACCCUGUUCAGGAGAUAACUAUACAAUCUAUUGCCUUCCCUGAGGAGUAGAC	--	--	14967.9	13956.1	10365.9	39743.8	39068.4	33707.8
chi-miR-345-5p	--	GCTGACTCCTAGTCCAGTGCT	--	NC_030828.1	+	64495202	64495302	GAGACCCAAACCCAGGUCUGCUGACUCCUAGUCCAGUGCUUGUGAUGGCUGGUGGGCCCUGAACUAGGGGUCUGGAGGCCUGGGUUUGAAUAUCACCAGCC	--	--	2.15491	4.94045	3.32914	5.2369	4.52077	7.43933
chi-miR-326-5p	--	CCTCGTCTGTCTGTTGGGCT	--	NC_030822.1	+	28477762	28477863	GGAGCCUCGUCUGUCUGUUGGGCUGGAGGCAGGGCCUUUGUGAAGGCGGGUUGUGCUCAGAUCGCCUCUGGGCCCUUCCUCCAGCCCAGAGGCGGAUUCACC	--	--	0.307844	1.31073	0.475592	1.00952	0.664819	0.45431
chi-miR-126-3p	--	TCGTACCGTGAGTAATAATGC	--	NC_030818.1	+	103503998	103504079	GCUGGUGACGGGACAUUAUUACUUUUGGUACGCGCUGUGACACUUCAAACUCGUACCGUGAGUAAUAAUGCGCCGUCAGCAG	--	--	110772	108562	95412	112771	116674	137744
chi-miR-1388-5p	--	AGGACTGTCCAACCTGAGAAT	--	NC_030820.1	+	53224886	53224977	CCUGGGCAGUGCCUUCAGGACUGUCCAACCUGAGAAUGGUGAGCAUCCAGGGACAAUCUCAGGUUCGUCAGCCCGCAAGGUGCCGUUCCCUC	--	--	12.2368	12.8048	11.8898	37.7309	33.108	37.0263
chi-miR-374b-5p	--	ATATAATACAACCTGCTAAGTG	--	NW_017189516.1	+	8596832	8596944	GAAGAAAUCCUACUCGGAUGGAUAUAAUACAACCUGCUAAGUGUCCUAGCACUUAUCAGGUUGUAUUAUCAUUGUCCGUGUCUAUGGCUCUCGUCUACCAGACUCUAAAUUCC	--	--	1052.67	975.184	995.346	741.179	930.348	640.009
chi-miR-412-5p	--	TGGTCGACCAGTTGGAAAGTAAT	--	NC_030828.1	+	65227683	65227804	AGGGAAGAACGUCAGUACCAGCAACCACUCGGGUACAGGACGGAUGGUCGACCAGUUGGAAAGUAAUUGUUUCUAAUGUACUUCACCUGGUCCACUAGCUGUCCGUACCCACUGCAGCCUGC	--	--	178.396	170.698	166.797	76.6607	81.7063	41.7397
chi-miR-29c-3p	--	TAGCACCATTTGAAATTGGTT	--	NC_030823.1	+	74270116	74270229	GAGCAUCACCGGACCCAUCUCUUACACAGGCUGACCGAUUUCUCCUGGUGUUCAGAGUCUGUUUUUGUCUAGCACCAUUUGAAAUUGGUUAUGAUGUAGGGGGGAAAGCAGCAG	--	--	1.3853	1.20991	0.883242	26.1214	15.2908	34.3572
chi-miR-758	--	TTTGTGACCTGGTCCACTAACC	--	NC_030828.1	+	65190748	65190848	CCACGUGCCUGGGUACAUGAGGUGGUUGACCAGAGAGCACACGCUUCAUUUGUGCCGUUUGUGACCUGGUCCACUAACCCUCAGUAUCUAAUCCCCUCUUG	--	--	18.7785	14.7205	26.769	14.7643	11.8338	13.97
chi-miR-412-3p	--	ACTTCACCTGGTCCACTAGCT	--	NC_030828.1	+	65227683	65227804	AGGGAAGAACGUCAGUACCAGCAACCACUCGGGUACAGGACGGAUGGUCGACCAGUUGGAAAGUAAUUGUUUCUAAUGUACUUCACCUGGUCCACUAGCUGUCCGUACCCACUGCAGCCUGC	--	--	2.30883	3.22641	3.39709	1.19881	1.06371	1.0222
chi-miR-382-5p	--	GAAGTTGTTCGTGGTGGATTCG	--	NC_030828.1	+	65217084	65217209	CCCUGCUCUGUCUUGCCUCUGCCUUUCUGUGGUACUUGAAGAGAAGUUGUUCGUGGUGGAUUCGCUUUACUUAUGACGAAUCAUUCACGGACAACACUUUUUUCAGUACCAAAUACUACCUCUAAG	--	--	320.697	335.043	393.858	174.837	218.127	114.884
chi-miR-376d	--	ATCATAGAGGAAAATCCACAT	--	NC_030828.1	+	65203588	65203697	GGGAUCCAUCCUCUUUGGUAUUUAAAAGGUAGAUUUUCCUUCUAUGGUUACGGGUUUGGUGAUUAAUCAUAGAGGAAAAUCCACAUUUUCAGUAUCAAAUGCUGCUUUGG	--	--	1.07746	1.31073	0.883242	2.71309	1.92798	4.08879
chi-miR-106b-3p	--	CCGCACTGTGGGTACTTGCT	--	NC_030832.1	+	37229609	37229688	CCUGCCGGGGCUAAAGUGCUGACAGUGCAGAUAGUGGUCCUGUGUGCUACCGCACUGUGGGUACUUGCUGCUCCAGCAGG	--	--	1258.62	1584.57	1216.02	517.444	612.232	384.573
chi-miR-767	--	TGCACCATGGTTGTCTGAGCAT	--	NW_017189740.1	+	540590	540694	UUUGUAUUAUAGGUUUUUGCUCGUGCACCAUGGUUGUCUGAGCAUGCAGCCUGCUUGUCUGCUCAUACCCCAUGGUUCCCGAGCAGGAACCGUCACUGCUUACUG	--	--	11.0054	19.8626	17.1893	32.494	6.44875	2.15797
chi-miR-409-5p	--	AGGTTACCCGAGCAACTTTGCAT	--	NC_030828.1	+	65227556	65227669	CCUCUCCAUGGUACGCGGGGAGAGGUUACCCGAGCAACUUUGCAUCUGGACGACGAAUGUUGCUCGGUGAACCCCUUUUCGGUAUCAAAAUCCAUCAGAGAGGCCAUCUGGGAG	--	--	311.769	215.666	294.595	74.7678	125.717	35.2658
chi-miR-187	--	TCGTGTCTTGTGTTGCAGCC	--	NC_030831.1	+	21527506	21527614	GGCCGGGCUCCCAACGACACGGUGUGAGACCUCGGGCUACAACACGGGACCCGGGCGCUGCUCCGACCCCUCGUGUCUUGUGUUGCAGCCGGAGGGACGCAGGUCCGCA	--	--	3.77109	3.52889	6.1827	9.59047	8.64265	13.97
chi-miR-326-3p	--	CCTCTGGGCCCTTCCTCCAGC	--	NC_030822.1	+	28477762	28477863	GGAGCCUCGUCUGUCUGUUGGGCUGGAGGCAGGGCCUUUGUGAAGGCGGGUUGUGCUCAGAUCGCCUCUGGGCCCUUCCUCCAGCCCAGAGGCGGAUUCACC	--	--	3.69413	4.53715	7.88124	85.8095	44.8753	61.7294
chi-miR-191-5p	--	CAACGGAATCCCAAAAGCAGCT	--	NC_030829.1	+	51043848	51043951	GGCUGGACAGCGGGCAACGGAAUCCCAAAAGCAGCUGUUGUCUCCAGAGCAUUCCAGCUGCGCUUGGAUUUCGUUCCCUGCUCUCCUGCCUGAGCAGCGUCCUG	--	--	12393	13789.4	11514.8	3292.56	4579.81	2959.72
chi-miR-493-5p	--	TTGTACATGGTAGGCTTTCATT	--	NC_030828.1	+	65037152	65037266	GGGGCUCCCUCUGGCCCCCAGGGCCUUGUACAUGGUAGGCUUUCAUUCAUUCGUUUGCACAUUCGGUGAAGGUCUACUGUGUGCCAGGCCCUGUGCCAGGCAGCAAGUAAAUGGA	--	--	328.47	289.873	332.914	205.375	255.557	112.442
chi-miR-105b-3p	--	CCACGGATGTTTGAGCATGTGC	--	NW_017189740.1	+	539678	539757	UGUGCAUCGUGGUCAAAUGCUCAGACUCCUUGGUGGCUGCUUACGCACCACGGAUGUUUGAGCAUGUGCUAUGGUGUCUA	--	--	0.0769611	0.100825	0.40765	0.630952	0	0.0567888
chi-miR-877-3p	--	TCCTCTTCTCCCTCCTCCCAGG	--	NC_030830.1	+	21591348	21591459	CUGCCGAGAGGCUCGAGAAGGUAGAGGAGAUGGCGCAGGGGACACGAGCUAAAAUGGGGGGCUCCUGGGACCCCCCAACAUGUGUCCUCUUCUCCCUCCUCCCAGGUGUACG	--	--	16.2388	16.5354	16.4419	4.66904	3.98892	3.86164
chi-miR-99b-5p	--	CACCCGTAGAACCGACCTTGCG	--	NC_030825.1	+	58704941	58705010	GGCACCCACCCGUAGAACCGACCUUGCGGGGCCUUCGCCGCACACAAGCUCGUGUCUGUGGGUCCGUGUC	--	--	5002.7	5458.69	6267.15	1606.02	1713.44	1117.89
chi-miR-1185-3p	--	ATATACAGAGGGAGACTCTTAT	--	NC_030828.1	+	65206303	65206414	AGCUGCCCUUUGGUACUUGAAGAGAGGAUACCCUUUGUAUGUUCACUUUAUUAACGGCGAAUAUACAGAGGGAGACUCUUAUUUGCGUAUCAAACUCUGACUGGGAAGGCGC	--	--	1.61618	1.41156	0.611476	1.2619	0.465374	1.07899
chi-miR-425-3p	--	CATCGGGAATGTCGTGTCCGCC	--	NC_030829.1	+	51044329	51044414	AAAGUGCUUUGGAAUGACACGAUCACUCCCGUUGAGUGGGCACCCAAGAAGCCAUCGGGAAUGUCGUGUCCGCCCAGUGCUCUUUC	--	--	16.6236	16.8379	11.2783	20.6952	22.4709	19.081
chi-let-7f-3p	--	CTATACAATCTATTGCCTTCCC	--	NC_030815.1	+	85207848	85207957	AAAAGAUUGCUCUAUCAGAGUGAGGUAGUAGAUUGUAUAGUUGUGGGGUAGUGAUUUUACCCUGUUCAGGAGAUAACUAUACAAUCUAUUGCCUUCCCUGAGGAGUAGAC	--	--	47.1002	46.6822	38.5909	18.7393	20.0111	26.1228
chi-miR-496-3p	--	TGAGTATTACATGGCCAATCT	--	NC_030828.1	+	65223085	65223205	GACACGUCAGAAGCCAGCAUCCGAGUCGGGUACUCGAAUGGAGGUUGUCCAUGGUGUGUUCAUUUUAUUUAUGAUGAGUAUUACAUGGCCAAUCUCCUUUCAGUACUAAAUUCUUCUUGGG	--	--	0.615689	0.504127	0.543534	0.883333	0.33241	0.681465
chi-miR-296-3p	--	AGGGTTGGGCGGAGGCTTTCCT	--	NC_030820.1	+	56866503	56866581	AGGACCCUUCCGGAGGGCCCCCCCCAAUCCUGUUGUGCUUGGUUCAGAGGGUUGGGCGGAGGCUUUCCUGAAGGGUCUG	--	--	91.7376	74.8125	70.3876	45.3654	20.5429	35.6633
chi-miR-487a-5p	--	AGCCTTTGGTACTTGAAGA	--	NC_030828.1	+	65214158	65214260	GUUAGCCUUUGGUACUUGAAGAGUGGUUAUCCCUGCUGUGUUCGCUGUAUUUAUGACGAAUCAUACAGGGACAUCCAGUUUUUCAGUAUCAAAUACUGCUCUG	--	--	0	0	0	0.189286	0	0
chi-miR-381	--	TATACAAGGGCAAGCTCTCTGT	--	NC_030828.1	+	65207961	65208088	AGCGAUGGACCUGCCCAAUGCUACUACUGUUUGGUACUUAAAGCGAGGUUGCCCUUUGUAUAUUCGGUUUUUUGACGUAGAAUAUACAAGGGCAAGCUCUCUGUGAGUAUCAAACCUUGGACCCAGUC	--	--	337.013	264.869	305.466	498.326	439.977	589.013
chi-miR-495-3p	--	AAACAAACATGGTGCACTTCTT	--	NC_030828.1	+	65198256	65198376	GCACGUCCGUGCCCAUCAGGGCUGACCGCUGGUACCUGAAAAGAAGUCGCCCAUGUUCUUUUCGCUUGAUAUGUGACGAAACAAACAUGGUGCACUUCUUUUUCGGUGUCAAAUCUCAGCG	--	--	424.286	338.874	365.934	348.096	271.645	635.296
chi-miR-147-3p	--	GTGTGCGGAAATGCTTCT	--	NC_030817.1	+	38147667	38147753	UACUCUAUGAAUCUAGUGGAAACACUUCUGCACAAACUAGAUUAUGGAUACCAGUGUGCGGAAAUGCUUCUGCUACAUUUUUAGGGC	--	--	1.07746	0.907429	0.611476	8.20237	4.72022	6.30355
chi-miR-543-5p	--	ACCTGTGGTGCTTAAGGAG	--	NC_030828.1	+	65196817	65196939	GCUGAGCUGCCGAAUGAUCCUGACCUGUGGUGCUUAAGGAGAAGUUGCCCGUGUCUUUUUCGCUUUAUAUGUGACGAAACAUUCGCGGUGCACUUCUUUUUCAGUAUCCAAUUCAGCCUCGAA	--	--	1.00049	1.20991	1.29089	1.89286	0.199446	0.227155
chi-miR-25-3p	--	CATTGCACTTGTCTCGGTCTGA	--	NC_030832.1	+	37230006	37230104	CGGGACUGGCCAGUGUUGAGAGGCGGAGACUUGGGCAAUUGCUGGACGCUGCCCCGGGCAUUGCACUUGUCUCGGUCUGACAGUGCCGGCCCCACACUG	--	--	5081.05	7262.66	5065.46	2571.51	3510.98	2009.75
chi-miR-432-3p	--	ACTGGATGGCTCCTCCATGTCT	--	NC_030828.1	+	65053559	65053648	GCAUGACUCCUCCAAGUCUUGGAGUAGGUCAUUGGGUGGAUCCUUUAUUUCCCUAUGUGGGCCACUGGAUGGCUCCUCCAUGUCUUGGCG	--	--	1.46226	0.604953	1.35883	0.820237	1.26316	1.98761
chi-miR-2284e	--	AAAACTTGAATGAACTCTTTGG	--	NC_030812.1	+	66542667	66542756	GCUAUAUUGGGUUAGCCAAAAAGAUCAUUUGGGUUUUUCUGAUGAUGUUAUGGAAAACUUGAAUGAACUCUUUGGUCAACUCAGUAUUAU	--	--	1.00049	0.806604	0.951184	0.946428	0.997229	1.59009
chi-miR-592	--	TTGTGTCAATATGCGATGATGT	--	NC_030811.1	+	28805209	28805317	UGAUAUUAUGCCAUGACAUUGUGUCAAUAUGCGAUGAUGUGUGUGAUGGCACAGCGUCAUCACGUGGUGACGCAACAUCAUGACGUAAGACGUCCCAACGGCCAAUUAA	--	--	0	0	3.12532	0.0630952	0.664819	0
chi-miR-193b-5p	--	CGGGGTTTTGAGGGCGAGATGA	--	NC_030832.1	+	13114163	13114273	GGAGGCUGUGGUCCCAGAAUCGGGGUUUUGAGGGCGAGAUGAGUUUAUGUUUUAUCCAACUGGCCCACAAAGUCCCGCUUUUGGGGUCAUUCUAGACGGCGAGGGAUUCAG	--	--	20.9334	18.8544	15.9663	7.94999	5.518	9.54051
chi-miR-2411-5p	--	GTGGAGTGACTGTCAGATGCAGCCAGC	--	NC_030810.1	+	103867804	103867878	AGAGGAAAUGUGGAGUGACUGUCAGAUGCAGCCAGCAGAAUAAGUGGUUUGGCUGAACUGUCUUACUCCCACAUC	--	--	2.38579	3.32724	2.31002	8.26547	4.12188	6.36034
chi-let-7e-3p	--	CTATACGGCCTCCTAGCTTTCC	--	NC_030825.1	+	58705096	58705204	ACCUGCCGCGCCCCCCGGGCUGAGGUAGGAGGUUGUAUAGUUGAGGAGGACACCCAAGGAGAUCACUAUACGGCCUCCUAGCUUUCCCCAGGCUGCGCCCUGCACGGGA	--	--	39.8658	40.1285	45.1133	9.71666	15.0249	9.65409
chi-miR-342-3p	--	TCTCACACAGAAATCGCACCCA	--	NC_030828.1	+	64335635	64335716	CGAGGCGAGGGGUGCUAUCUGUGGUUGAGGACACGGCAAAUGGAACUGUCUCACACAGAAAUCGCACCCAUCUCCUCGGCCC	--	--	870.892	840.279	881.952	381.158	308.609	406.494
chi-miR-2332	--	CGGTTTAAGGTCTTGGAGACAAAG	--	NC_030826.1	+	17887197	17887270	CAUAGCAGCUCCAGCACCAUGUGACUGACUGCCUGGCCUGGAGGCCCUCGGUUUAAGGUCUUGGAGACAAAGUG	--	--	0.923533	1.31073	0.543534	0.12619	0.398892	0.397521
chi-miR-376a	--	GTAGATTCTCCTTCTATGAGT	--	NC_030828.1	+	65204336	65204450	UCCUGGACAGAAUCCUUCUUUGGUAUUUAAAAGGUAGAUUCUCCUUCUAUGAGUACAUUAUUUACGAUUAAUCAUAGAGGAAAAUCCACGUUUUCAGUAUCAAAUGCUGCUUGGA	--	--	1.92403	1.61321	1.35883	5.11071	3.98892	4.5431
chi-miR-369-3p	--	AATAATACATGGTTGATCTTT	--	NC_030828.1	+	65227845	65227951	AGCAUCUCUCCUGGUACCUGAAGGGAGAUCGACCGUGUUAUAUUCGCUUUAUUGACUUCGAAUAAUACAUGGUUGAUCUUUUCUCAGUAUCAAAUCUCACCUUGGAG	--	--	30.7075	28.332	33.9029	115.464	172.787	106.025
chi-miR-487b-3p	--	AATCGTACAGGGTCATCCACTT	--	NC_030828.1	+	65208463	65208580	UUUCUUUCCCGUGCUAACCUUUGGUACUUGGAGAGUGGUUAUCCCUGUCCUGUUCGUUUUACUCAUGUCGAAUCGUACAGGGUCAUCCACUUUUUCAGUAUCAAGAGCGCAGACCGUA	--	--	172.085	151.238	164.759	132.374	182.426	103.469
chi-miR-191-3p	--	CTGCGCTTGGATTTCGTTCCC	--	NC_030829.1	+	51043848	51043951	GGCUGGACAGCGGGCAACGGAAUCCCAAAAGCAGCUGUUGUCUCCAGAGCAUUCCAGCUGCGCUUGGAUUUCGUUCCCUGCUCUCCUGCCUGAGCAGCGUCCUG	--	--	45.7918	39.4228	47.4913	25.869	24.5318	27.3154
chi-miR-190a-3p	--	CTATATATCAAACATATTCCT	--	NC_030817.1	+	55858449	55858589	ACCUGGAUGCCUUUCUGCAGGCCUCUGUGUGAUAUGUUUGAUAUAUUAGGUUGUUAUUUAAUCCAACUAUAUAUCAAACAUAUUCCUACAGUGUCUUGCCCUGUCUCCGGGGGUUCCUAAUAUAGCUCAUAAGGCAACAGG	--	--	0	0	0	0	0.0664819	0
chi-miR-27b-5p	--	AGAGCTTAGCTGATTGGTGAAC	--	NC_030815.1	+	81407996	81408099	GCGACGACCUCUCUGACGAGGUGCAGAGCUUAGCUGAUUGGUGAACAGUGACUGGUUUCCGCUUUGUUCACAGUGGCUAAGUUCUGCACCUGAAGAGAAGGUGA	--	--	10.4667	10.2842	12.3654	16.0893	11.3019	12.5503
chi-miR-10b-5p	--	TACCCTGTAGAACCGAATTTGT	--	NC_030809.1	+	115557387	115557490	CAGUAACGUUGUCUAUAUAUACCCUGUAGAACCGAAUUUGUGUGGUAUCCUCGUAGUCACAGAUUCGAUUCUAGGGGAAUAUAUGGUCGAUGCAAAAACUUCAC	--	--	43983.1	42197.6	42151.1	25928	23028.2	27592.3
chi-miR-345-3p	--	CCCTGAACTAGGGGTCTGGAGG	--	NC_030828.1	+	64495202	64495302	GAGACCCAAACCCAGGUCUGCUGACUCCUAGUCCAGUGCUUGUGAUGGCUGGUGGGCCCUGAACUAGGGGUCUGGAGGCCUGGGUUUGAAUAUCACCAGCC	--	--	86.5812	91.6504	84.9272	52.4952	54.3822	54.9147
chi-miR-183	--	TATGGCACTGGTAGAATTCACT	--	NC_030811.1	+	26544678	26544787	CCAGAGAGCGUGACUCCUGUUCUGUGUAUGGCACUGGUAGAAUUCACUGUGAACAGUCUCGGUCAGUGAAUUACCGAAGGGCCAUAAACAGAGCAGAGACAGAUCCGCGA	--	--	10.2358	9.37677	5.3674	5.2369	6.64819	6.75786
chi-miR-411b-3p	--	TATGTCACATGGTCCACTAAT	--	NC_030828.1	+	65189929	65190030	CCAUUUCGCUGUAUGUGGAGAGAUGGUCGACCAUAAAACGUACGUGUGCUUUAUGACGUAUGUCACAUGGUCCACUAAUUCUCAGCAUCAGUCAGCCUGAGG	--	--	11.3902	4.7388	9.85155	2.08214	4.85318	2.44192
chi-miR-1185-5p	--	AGAGGATACCCTTTGTATGT	--	NC_030828.1	+	65206303	65206414	AGCUGCCCUUUGGUACUUGAAGAGAGGAUACCCUUUGUAUGUUCACUUUAUUAACGGCGAAUAUACAGAGGGAGACUCUUAUUUGCGUAUCAAACUCUGACUGGGAAGGCGC	--	--	1.84707	0.705778	2.03825	2.01905	1.26316	1.76045
chi-miR-193b-3p	--	AACTGGCCCACAAAGTCCCGCT	--	NC_030832.1	+	13114163	13114273	GGAGGCUGUGGUCCCAGAAUCGGGGUUUUGAGGGCGAGAUGAGUUUAUGUUUUAUCCAACUGGCCCACAAAGUCCCGCUUUUGGGGUCAUUCUAGACGGCGAGGGAUUCAG	--	--	140.3	88.1215	81.8018	224.493	103.978	315.178
chi-miR-140-3p	--	ACCACAGGGTAGAACCACGGAC	--	NC_030825.1	+	38226917	38227030	UGUGUGUCUGUCUCUCUGUGUCCUGCCAGUGGUUUUACCCUAUGGUAGGUUACGUCAUGCUGUUCUACCACAGGGUAGAACCACGGACAGGAUACCGGGGCACCCUCUGCAUCG	--	--	3485.8	3912.23	3918.61	2954.5	2660.94	2649.59
chi-miR-106b-5p	--	TAAAGTGCTGACAGTGCAGAT	--	NC_030832.1	+	37229609	37229688	CCUGCCGGGGCUAAAGUGCUGACAGUGCAGAUAGUGGUCCUGUGUGCUACCGCACUGUGGGUACUUGCUGCUCCAGCAGG	--	--	38.4036	47.7913	42.7353	221.275	124.853	306.546
chi-miR-154b-5p	--	AGAGGTCTTCCATGGTGCATTC	--	NC_030828.1	+	65222578	65222686	AGAGAUACUUGGUGGUACUUGAAGAGAGGUCUUCCAUGGUGCAUUCGCUUUAUUCUUUGACGAAUCAUACAUGGUUGACCUUUUUUUAGGUAUCAAAUCUGGCCUUGAA	--	--	121.445	99.2123	109.862	35.775	36.7645	24.9303
chi-miR-16a-5p	--	TAGCAGCACGTAAATATTGGAG	--	NC_030819.1	+	67096144	67096232	GUCAGCAGUGCCUUAGCAGCACGUAAAUAUUGGAGUUAAGAUUCUAAAAUUAUCUCCAGUAUUAACUGUGCUGCUGAAGUAAGGUUGAC	--	--	4608.12	5694.62	3853.31	2206.63	3371.3	1541.42
chi-let-7a-3p	--	CTATACAATCTACTGTCTTTCC	--	NC_030812.1	+	115353166	115353271	AGACUGACGGCCCUUUGGGGUGAGGUAGUAGGUUGUAUAGUUUGGGGCUCUGCCCUGCUAUGGGAUAACUAUACAAUCUACUGUCUUUCCUGAAGUGGCUGUAAUA	--	--	72.4973	73.6026	70.1838	38.2988	56.9085	45.7717
chi-miR-499-5p	--	TTAAGACTTGCAGTGATGTTT	--	NC_030820.1	+	63862859	63862978	UCUGUCCCCUGCACCCGGGGCGGGCGGCUGUUAAGACUUGCAGUGAUGUUUAACUCCUCUCCACGUGAACAUCACAGCAAGUCUGUGCUGCUUCCCGUCCCCACGCUGCCUGGGCAGGGU	--	--	4.07894	6.55366	3.94062	9.96904	12.698	5.16778
chi-miR-182	--	TTTGGCAATGGTAGAACTCAC	--	NC_030811.1	+	26549347	26549450	GCCGCCGCCUGCCUCCCACCAUUUUUGGCAAUGGUAGAACUCACACUGGUGAGGUAAUGGGAUCCGGUGGUUCUAGACUUGCCAACUAUGGUGUGAGGGCUCAG	--	--	16.7775	14.0147	9.85155	6.62499	8.90858	8.51831
chi-miR-197-3p	--	TTCACCACCTTCTCCACCCAGC	--	NC_030810.1	+	86685154	86685261	UGCUGGAAUCUGUGCUCCGGGGGCUGUGCCGGGUAGAGAGGGCAGUGGGAGGUAAGAGCUCUUCACCCUUCACCACCUUCUCCACCCAGCAGGGCCAGCACACUUUGG	--	--	741.751	747.218	637.429	310.113	239.335	316.938
chi-miR-30e-3p	--	CTTTCAGTCGGATGTTTACAG	--	NC_030810.1	+	15365532	15365637	UUCUGGGCAGUCUUUGCUACUGUAAACAUCCUUGACUGGAAGCUGUAAGGCGUUGCAAGGAGCUUUCAGUCGGAUGUUUACAGCGGCAGGCUGCCACGGUCAUCCC	--	--	2312.37	2465.38	2033.22	1050.28	1276.85	1109.25
chi-miR-140-5p	--	CAGTGGTTTTACCCTATGGTAG	--	NC_030825.1	+	38226917	38227030	UGUGUGUCUGUCUCUCUGUGUCCUGCCAGUGGUUUUACCCUAUGGUAGGUUACGUCAUGCUGUUCUACCACAGGGUAGAACCACGGACAGGAUACCGGGGCACCCUCUGCAUCG	--	--	72.1895	73.1993	77.6574	194.964	178.504	232.834
chi-miR-329a-3p	--	AACACACCTGGTTAACCTTT	--	NC_030828.1	+	65191758	65191864	CAGUGUAAUUGGUGGUACUUGAGGAGAGGUUUUCUAGGUCUCCGUUUCUUUCAUGAGGAUGAAACACACCUGGUUAACCUUUUUUCCAGUAUCAGAUCCCACCUUGG	--	--	4.61767	2.31899	4.8918	2.96547	3.19113	2.21476
chi-miR-93-3p	--	ACTGCTGAGCCAGCACTTCCCGA	--	NC_030832.1	+	37229810	37229885	CUGGGGGCUCCAAAGUGCUGUUCGUGCAGGUAGUGUGAUCACCUGACCUACUGCUGAGCCAGCACUUCCCGAGCCC	--	--	8.3118	5.24292	6.04681	5.48928	5.65096	4.25916
chi-miR-107-3p	--	AGCAGCATTGTACAGGGCTAT	--	NC_030833.1	+	40101418	40101504	UUCUCUCUGCUUUCAGCUUCUUUACAGUGUUGCCUUGUGGCAUGGAGUUCAAGCAGCAUUGUACAGGGCUAUCAAAGCACAGAGAGC	--	--	4590.88	5379.44	5224.92	2353.14	2331.39	1993.91
chi-miR-105a	--	TCAAATGCTCAGACTCCTGTGG	--	NW_017189740.1	+	541866	541946	UGUGCAUCGUAGUCAAAUGCUCAGACUCCUGUGGUGGCUGCUCAUGCACCACGGAUGUUUGAGCAUGUGCUACGGUGUCUA	--	--	19.9329	30.7518	34.2426	17.6667	4.0554	2.15797
chi-miR-29a-5p	--	ACTGATTTCTTTTGGTGTTCA	--	NC_030811.1	+	25550447	25550533	CCCCUUAGAGGAUGACUGAUUUCUUUUGGUGUUCAGAGUCAAUAUAAUUUUCUAGCACCAUCUGAAAUCGGUUAUAAUGAUUGGGGA	--	--	0.461767	0.604953	0.0679417	1.64047	1.92798	4.65668
chi-miR-181b-3p	--	CTCACTGATCAATGAATGCAA	--	NC_030818.1	+	95229302	95229390	CUGAUGGCUGCACUCAACAUUCAUUGCUGUCGGUGGGUUUGACUUUGAAUCAACUCACUGAUCAAUGAAUGCAAACUGCGGACCAAACA	--	--	0.0769611	0.100825	0.0679417	0.820237	0.398892	0.113578
chi-miR-876-3p	--	TGGTGGTTTACAAAGTAATTC	--	NC_030815.1	+	15167647	15167727	UGAAGUGCUGUGGAUUUCUUUGUGAAUCACCAUAUCUAAGCUAAUGUGGUGGUGGUUUACAAAGUAAUUCAUAGUGCUUCA	--	--	0	0.504127	0	0.252381	0	0.170366
chi-miR-23b-5p	--	TGGGTTCCTGGCATGCTGATTT	--	NC_030815.1	+	81407779	81407865	GUGCUCUGGCUGCUUGGGUUCCUGGCAUGCUGAUUUGUGACUUAAGAUUAAAAUCACAUUGCCAGGGAUUACCACGCAACCACGACC	--	--	5.5412	8.97347	5.91093	2.83928	2.12742	1.87403
chi-miR-455-5p	--	TATGTGCCTTTGGACTACATCG	--	NC_030815.1	+	103149375	103149487	GCGAGUGCCCGCGCCCUUCCCUGGCGUGAGGGUAUGUGCCUUUGGACUACAUCGUGGAAGCCAGCACCAUGCAGUCCAUGGGCAUAUACACUUGCCUCAAGGCCUAUGUCAUC	--	--	45.484	39.2211	93.3519	251.497	192.332	126.185
chi-let-7b-5p	--	TGAGGTAGTAGGTTGTGTGGTT	--	NC_030812.1	+	115353949	115354045	GGCGGGGUGAGGUAGUAGGUUGUGUGGUUUCAGGGUAGUGAUGUUGCCCCCUCGGAAGAUAACUAUACAACCUACUGCCUUCCUUGAGGGGCCCAGU	--	--	9982.16	9601	10278	12377	10878.4	11319.8
chi-miR-9-5p	--	TCTTTGGTTATCTAGCTGTATGA	--	NC_030828.1	+	20135885	20135961	UCUCUUUGGUUAUCUAGCUGUAUGAGUGCCACAGAGCCGUCAUAAAGCUAGAUAACCGAAAGUAGAAAUGACUCUCA	--	--	65.1091	79.9546	103.815	372.135	282.083	256.117
chi-miR-329a-5p	--	AATTGGTGGTACTTGAGGA	--	NC_030828.1	+	65191758	65191864	CAGUGUAAUUGGUGGUACUUGAGGAGAGGUUUUCUAGGUCUCCGUUUCUUUCAUGAGGAUGAAACACACCUGGUUAACCUUUUUUCCAGUAUCAGAUCCCACCUUGG	--	--	0	0	0	0.315476	0.132964	0.0567888
chi-miR-127-3p	--	TCGGATCCGTCTGAGCTTGG	--	NC_030828.1	+	65052059	65052175	CUCGCUUUGAUCACUGUCUCCAGCCUGCUGAAGCUCAGAGGGCUCUGAUUCAGAAAGAUCAUCGGAUCCGUCUGAGCUUGGCUGGUCGGAAGUCUCCUCAUCUGCUUCCUUCGGGUU	--	--	39862.2	42996.4	48706.1	17912.3	18695.1	14249.5
chi-miR-154a-5p	--	TAGGTTATCCGTGTAGCCT	--	NC_030828.1	+	65222250	65222354	UGCUAAUCUGCGGGACUUGAAGAUAGGUUAUCCGUGUAGCCUUCGCUUUACUUGUGACGAAUCAUACACGGUUCACCUACUUUUCAGUACCAAAUCCCGCCUUGG	--	--	0	0	0	0.0630952	0.398892	0
chi-miR-323b	--	CACAATACACGGTCGGCCTCT	--	NC_030828.1	+	65228686	65228795	GCGUGCUGCUGCACUUGAUGCUUGAGGAGAGGUUGCCCGUGGCCCGUUCGCAUUCUUCAUGUCGCACAAUACACGGUCGGCCUCUCUUCGGUAUCAAAUCCCACCUUGCA	--	--	177.164	135.106	88.9357	12.5559	14.6925	8.5751
chi-miR-197-5p	--	TCTGTGCTCCGGGGGCTGTGC	--	NC_030810.1	+	86685154	86685261	UGCUGGAAUCUGUGCUCCGGGGGCUGUGCCGGGUAGAGAGGGCAGUGGGAGGUAAGAGCUCUUCACCCUUCACCACCUUCUCCACCCAGCAGGGCCAGCACACUUUGG	--	--	0.230883	0.201651	0.203825	0.0630952	0	0
chi-miR-27a-3p	--	TTCACAGTGGCTAAGTTCCG	--	NC_030814.1	+	97226578	97226660	UGGCCUGGGGAGCAGGGCUUAGCUGCUUGUGAGCAGGUCCACAUCAAGUCGUGUUCACAGUGGCUAAGUUCCGCCCCCCCGGG	--	--	1609.41	1789.25	1309.24	3940.86	4767.49	2262.12
chi-miR-196a	--	TAGGTAGTTTCATGTTGTTGG	--	NC_030826.1	+	37494976	37495077	UGAACUGGAACUGCUGAGUGAAUUAGGUAGUUUCAUGUUGUUGGGCCUGGAUUUCUGAACACAACGACAUUAAACCACCCGACUCACGGCAGUUACUGCUCC	--	--	118.135	116.554	118.219	313.52	258.016	259.354
chi-miR-193a	--	AACTGGCCCACAAAGTCCC	--	NC_030832.1	+	13114167	13114255	GCUGUGGUCCCAGAAUCGGGGUUUUGAGGGCGAGAUGAGUUUAUGUUUUAUCCAACUGGCCCACAAAGUCCCGCUUUUGGGGUCAUUCU	--	--	136.606	85.0967	79.4239	222.537	102.316	308.76
chi-let-7g-3p	--	CTGTACAGGCCACTGCCTTGCC	--	NC_030829.1	+	48724027	48724133	CCUUUUGCCUGAUUCCAGGCUGAGGUAGUAGUUUGUACAGUUUGAGGGUCUAUGAUACCACCCGGUACAGGAGAUAACUGUACAGGCCACUGCCUUGCCGGGAACAG	--	--	0.769611	0.201651	0.339709	2.46071	0.864265	6.5875
chi-miR-25-5p	--	AGGCGGAGACTTGGGCAATTGCT	--	NC_030832.1	+	37230006	37230104	CGGGACUGGCCAGUGUUGAGAGGCGGAGACUUGGGCAAUUGCUGGACGCUGCCCCGGGCAUUGCACUUGUCUCGGUCUGACAGUGCCGGCCCCACACUG	--	--	20.2408	13.8131	18.5481	5.74166	4.25484	6.75786
chi-miR-27b-3p	--	TTCACAGTGGCTAAGTTCTGC	--	NC_030815.1	+	81407996	81408099	GCGACGACCUCUCUGACGAGGUGCAGAGCUUAGCUGAUUGGUGAACAGUGACUGGUUUCCGCUUUGUUCACAGUGGCUAAGUUCUGCACCUGAAGAGAAGGUGA	--	--	13730.9	17105.3	14080.2	35094.9	41102.4	18402.9
chi-miR-342-5p	--	AGGGGTGCTATCTGTGGTTGAGG	--	NC_030828.1	+	64335635	64335716	CGAGGCGAGGGGUGCUAUCUGUGGUUGAGGACACGGCAAAUGGAACUGUCUCACACAGAAAUCGCACCCAUCUCCUCGGCCC	--	--	11.5442	12.704	12.1616	5.86785	2.39335	6.53071
chi-miR-154b-3p	--	ATCATACATGGTTGACCTTTTTT	--	NC_030828.1	+	65222578	65222686	AGAGAUACUUGGUGGUACUUGAAGAGAGGUCUUCCAUGGUGCAUUCGCUUUAUUCUUUGACGAAUCAUACAUGGUUGACCUUUUUUUAGGUAUCAAAUCUGGCCUUGAA	--	--	0	0.201651	0.135883	0.315476	0.797783	0.90862
chi-miR-655	--	ATAATACATGGTTAACCTCTCT	--	NC_030828.1	+	65211778	65211894	UUCGUUUCAGAACUGUUCAGGGAUAUUUGAGGAGAGGUUAUCCGUGUUAUGUUCGCUUGGCUCAUCAUGAAUAAUACAUGGUUAACCUCUCUUUGAAUAUCAAACUCUGCCUCGAGG	--	--	92.2763	97.9015	114.142	113.256	72.7977	119.2
chi-miR-421-3p	--	ATCAACAGACATTAATTGGGCGC	--	NW_017189516.1	+	8596977	8597088	GUAUUCGCAGUGCCUAAUUCGGUGCACAUUGUAGGCCUCAUUAAAUGUUUGUUGAAUGAAAAAAUGAAUCAUCAACAGACAUUAAUUGGGCGCCUGCUCUGUGAUCUCCAUG	--	--	38.1727	28.4328	25.614	65.0511	50.7257	48.1569
chi-miR-374b-3p	--	CTTATCAGGTTGTATTATCATT	--	NW_017189516.1	+	8596832	8596944	GAAGAAAUCCUACUCGGAUGGAUAUAAUACAACCUGCUAAGUGUCCUAGCACUUAUCAGGUUGUAUUAUCAUUGUCCGUGUCUAUGGCUCUCGUCUACCAGACUCUAAAUUCC	--	--	1.30834	1.61321	1.56266	14.7643	9.24099	13.7997
chi-miR-128-3p	--	TCACAGTGAACCGGTCTCTTT	--	NC_030809.1	+	74560517	74560648	UGUUUAAUAUUUUGCAAUAAUUGGCCUUGUUCCUGAGCUGUUGGAUUCGGGGCCGUAGCACUGUCUGAGAGGUUUACAUUUCUCACAGUGAACCGGUCUCUUUUUCAGCUGCUUCCUGGCUUCUUUUUACUC	--	--	785.311	829.289	764.141	174.206	265.662	143.164
chi-miR-338-3p	--	TCCAGCATCAGTGATTTTGTT	--	NC_030826.1	+	50933585	50933676	GCACGGGCCGUCCUCCCCAACAAUAUCCUGGUGCUGAGUGAUGACACACGCAACUCCAGCAUCAGUGAUUUUGUUGAAGAGGGCAGCUGCCA	--	--	3.61717	5.04127	4.0765	21.9571	16.4875	20.2168
chi-miR-545-3p	--	TCAACAAACATTTATTGTGTGC	--	NW_017189516.1	+	8533174	8533279	CCCAGCCUGGCACAUUCGUAGGCCUCAGUAAAUGUUUAUUGGAUGAAUAAAUGAAUGGCUCAUCAACAAACAUUUAUUGUGUGCCUGCAAACGUGAUCUCCACAGG	--	--	0	0	0	0.12619	0	0.0567888
chi-miR-2284b	--	TGAAAAGTTTGTTCGGGTTA	--	NW_017189516.1	+	57510168	57510250	CUAGGUGUUGGCUGAAAAGUUUGUUCGGGUUAAUCUGUACCAUCUUAUAGAAAAAUCUGAACAAACUUUAUGGCUAACCCAGU	--	--	0.538728	3.32724	1.42678	3.34405	3.45706	1.98761
chi-miR-100-5p	--	AACCCGTAGATCCGAACTTGT	--	NC_030822.1	+	49522199	49522281	AGGCCUGUUGCCACAAACCCGUAGAUCCGAACUUGUGGUGAUAGUGCACACAAGCUUGUGUCUAUAGGUAUGUGUCUGUGGGC	--	--	47998.1	53020.5	75213.9	31848.1	48570.8	21096
chi-miR-222-3p	--	AGCTACATCTGGCTACTGGGTCTC	--	NW_017189516.1	+	26447922	26448033	CAGCUGCUGGAAUGUGUAGGUACCCUCAAUGGCUCAGUAGCCAGUGUAGAUCCUGUCUUUUGUAAUCAGUAGCUACAUCUGGCUACUGGGUCUCUGAUGGCAUCUUCUACCU	--	--	206.564	267.49	253.559	186.825	122.593	103.469
chi-miR-376c-5p	--	GGTGGATATTCCTTCTATGTTT	--	NC_030828.1	+	65203216	65203327	GGACUAAAUCCUUCUUUGGUAUUUAAAAGGUGGAUAUUCCUUCUAUGUUUAUGUUAUUUAUGGUUAAACAUAGAGGAAAUUCCACGUUUUCAGUAUCAAAUGCUGCUUGGAA	--	--	1.30834	0.806604	1.08707	4.35357	3.78947	6.70107
chi-miR-708-3p	--	CATCTAGACTGTGAGCTTCTAGA	--	NC_030836.1	+	16073407	16073520	CUGUGUGUGAAGUGGUAACUGCCCUCAAGGAGCUUACAAUCUAGCUGGGGGUAAACGACUUGCACAUGAACGCAUCUAGACUGUGAGCUUCUAGAGGGCAGGGACCUUACCCUA	--	--	837.645	1075.1	598.838	1054.83	879.091	1598.94
chi-miR-329b-3p	--	AACACACCTGGTTAACCTCT	--	NC_030828.1	+	65191446	65191569	CACUGGUGUUCUGGUCAGUGUUCACCCAUGGUACCUGAAGAGAGGUUUUCUGGGUUUCUGUUUCUUUAAUGAGGAUGAAACACACCUGGUUAACCUCUUUUCCAGUAUCAAAUCCCAUCUUGAA	--	--	345.401	341.093	401.807	78.4273	111.623	62.4676
chi-miR-190a-5p	--	TGATATGTTTGATATATTAGGTT	--	NC_030817.1	+	55858449	55858589	ACCUGGAUGCCUUUCUGCAGGCCUCUGUGUGAUAUGUUUGAUAUAUUAGGUUGUUAUUUAAUCCAACUAUAUAUCAAACAUAUUCCUACAGUGUCUUGCCCUGUCUCCGGGGGUUCCUAAUAUAGCUCAUAAGGCAACAGG	--	--	0.230883	0.201651	0.543534	1.57738	2.45983	4.99741
chi-miR-2404	--	TTGCACTGCATGGTATCTG	--	NC_030836.1	+	592419	592484	AUUGCACUGCAUGGUAUCUGCAUUCAGCAGUUUGUUCCUGCUGGCUGUUCAAAAGACAGUGCGAUA	--	--	0.615689	1.00825	0.611476	0.12619	0.465374	0.227155
chi-miR-346-5p	--	TGTCTGCCCGCATGCCTGCCTCT	--	NC_030835.1	+	4733191	4733300	GGUCUCUGUGUUGGGCGUCUGUCUGCCCGCAUGCCUGCCUCUCUGUUGCUCUGAAGGAGGCAGGGGCUGGGCUUGCAGCUGCCUGGGCAGAGCGGAUCCUGCGUGGGACA	--	--	0.846572	0.705778	0.611476	0.252381	0	0.170366
chi-miR-184	--	TGGACGGAGAACTGATAAGGGT	--	NC_030828.1	+	25014915	25014997	CCAGUCACAUCCCCUUAUCACUUUUCCAGCCAGCUUUGUGACUCUAACUGUUGGACGGAGAACUGAUAAGGGUAGGUGAUUGA	--	--	0.461767	0	0.203825	0.504762	0.864265	0.227155
chi-miR-128-5p	--	CGGGGCCGTAGCACTGTCTGAGA	--	NC_030809.1	+	74560517	74560648	UGUUUAAUAUUUUGCAAUAAUUGGCCUUGUUCCUGAGCUGUUGGAUUCGGGGCCGUAGCACUGUCUGAGAGGUUUACAUUUCUCACAGUGAACCGGUCUCUUUUUCAGCUGCUUCCUGGCUUCUUUUUACUC	--	--	2.38579	1.81486	1.29089	0.504762	0.465374	0.965409
chi-miR-9-3p	--	ATAAAGCTAGATAACCGAAA	--	NC_030828.1	+	20135885	20135961	UCUCUUUGGUUAUCUAGCUGUAUGAGUGCCACAGAGCCGUCAUAAAGCUAGAUAACCGAAAGUAGAAAUGACUCUCA	--	--	1.53922	3.02476	3.46503	9.1488	8.64265	6.0764
chi-miR-30c-3p	--	CTGGGAGAGGGTTGTTTACTC	--	NC_030810.1	+	15368653	15368757	CAGACUGUAACCAUGCCGUAGUGUGUGUAAACAUCCUACACUCUCAGCUGUGAGCUCGAGGUGGCUGGGAGAGGGUUGUUUACUCCUUCUGCCAUGGAAAACGUC	--	--	25.4741	17.1403	19.7031	11.8619	12.0332	16.1848
chi-miR-380-3p	--	TATGTAATGTGGTCCACGTCT	--	NC_030828.1	+	65189769	65189871	CCUUCCCACGGUACCUGAAAAGAUGGUUGACCACAGAACAUGCGCUGUCUCUAUGUCGUAUGUAAUGUGGUCCACGUCUUCUCAAUAUCAAAUUCAGUCGCAG	--	--	377.34	317.903	374.291	284.244	281.617	286.386
chi-miR-369-5p	--	AGATCGACCGTGTTATATTCG	--	NC_030828.1	+	65227845	65227951	AGCAUCUCUCCUGGUACCUGAAGGGAGAUCGACCGUGUUAUAUUCGCUUUAUUGACUUCGAAUAAUACAUGGUUGAUCUUUUCUCAGUAUCAAAUCUCACCUUGGAG	--	--	220.647	184.107	209.804	78.3642	93.2077	54.0629
chi-miR-376e-3p	--	AACATAGAGGAAAATCCACATT	--	NC_030828.1	+	65202859	65202964	GCUCAAUGUUUGAUAUUCAAAAGGUGGAUAUUCCUUCUAUGUUUACAGGAUUGACAGCUAAACAUAGAGGAAAAUCCACAUUUUAAGUAUCUAAAUUUGCUUUUGA	--	--	9.46621	7.56191	8.76448	20.7583	20.277	45.5446
chi-miR-665	--	ACCAGTAGGCCGAGGCCCCT	--	NC_030828.1	+	65045822	65045917	CCUGGAGGAGGGUCUCCUUGAGGGGUCUUGGCCUCUGCCCAGGACUCUUUCAUGACCAGUAGGCCGAGGCCCCUCACAGGCGGCUGCUUACUCUCC	--	--	8.46572	4.13384	5.97887	8.01309	6.58171	9.25657
chi-miR-449a-3p	--	TCAGCTAACATGCAACTGCTATC	--	NC_030827.1	+	23985418	23985505	UGUGUGAUGGGUUGGCAGUGUAUUGUUAGCUGGUUGAAUAUGUGAGUGCCAUCAGCUAACAUGCAACUGCUAUCUUAUUGCAUGUAUA	--	--	0	0	0	0.0630952	0	0
chi-miR-582-5p	--	TACAGTTGTTCAACCAGTTACT	--	NC_030827.1	+	19653473	19653578	CAAUCUGUACUCUUUGGUUACAGUUGUUCAACCAGUUACUAAUCUAACUAAUUGUAACCAGUUGAACAACUGAACCCAAAGGGUGCAAAGUGAAAACAUUUCAUUG	--	--	0.153922	0.302476	0	1.19881	0.531855	0.90862
chi-miR-874-5p	--	CGGCCCCACGCACCAGGGTAAGA	--	NC_030814.1	+	61433623	61433732	GCUCCUUCGGAUGAAUUUUUGGUGUUAGCCCUGCGGCCCCACGCACCAGGGUAAGAGAGACUCGCUUCCUGCCCUGGCCCGAGGGACCGACUGGCUGGGCCUGCCUUCUG	--	--	0.153922	0.100825	0.203825	0.315476	0.0664819	0.397521
chi-miR-29b-3p	--	TAGCACCATTTGAAATCAGT	--	NC_030823.1	+	74180702	74180785	CUUCUGGAAGCUGGUUUCACAUGGUGGCUUAGAUUUUUCCAUCUUUGUAUCUAGCACCAUUUGAAAUCAGUGUUUUAGGAGUAA	--	--	10.4667	5.34375	5.7071	70.1618	68.4764	88.5905
chi-miR-3959-5p	--	GGTTGATCAGAGAACATACATT	--	NC_030828.1	+	65213742	65213842	AUGGUCCGUGAUAGGGGAGUGGAUGGUUGAUCAGAGAACAUACAUUUUGUCAAUGAUGUAUGUCAACUGAUCCACAGUCCCUCCCUAUCCAGUCACUUCUC	--	--	413.358	407.94	484.289	814.054	980.077	803.731
chi-miR-125a-3p	--	ACAGGTGAGGTTCTTGGGAGC	--	NC_030825.1	+	58705612	58705685	CGUCCCUGAGACCCUUUAACCUGUGAGGACGUCCAGGGUCACAGGUGAGGUUCUUGGGAGCCUGGCGUCCGGCC	--	--	25.2432	25.6097	38.8627	15.0167	9.24099	10.5059
novel_miR_774	2	aggaagucggagcugugcuuu	cgugcagcuccggcagguuca	NC_030836.1	+	44801996	44802104	gucuccuuucuguguuuguucaacgugcagcuccggcagguucauacuccaaguauguggagcuagugggaggaagucggagcugugcuuuuccuucucuauagaaaga	.....(((((((((..........(((((((((((((...(((((.(((((......)))))...))))).....)))))))))))))...........))))))))).	-38.6	3.38629	1.71403	3.46503	4.85833	2.06094	1.19256
novel_miR_357	2769.5	aauccuuggaaccuaggugugagu	aacacaccuauucaaggauuca	NW_017189516.1	-	16339100	16339213	cuugucugcucccccucucgaauccuuggaaccuaggugugagugcugcucuagugcaacacaccuauucaaggauucaaagaggcugagccuggucuacguggagaaggaccg	.......((((..(((((.(((((((((((...((((((((.((((((...))))))..)))))))))))))))))))..)))))..)))).((((((..........))))))	-48.3	38.0957	42.3467	55.984	40.3178	30.9141	38.6164
novel_miR_1409	1.7	caccgcacuccgcccccc	gagggauggagaggauuu	NC_030828.1	-	63575668	63575775	cuucaacuuacuuccacgcacaccgcacuccgccccccuucucuggggguccagcucccuagaggggaggagggauggagaggauuuucuuuuauuuaaaaauaucuu	......................((...((((((((((((((((((((((......)))))))))))).)).))).))))).)).........................	-36.1	0.69265	1.10908	0.0679417	0.0630952	0	0
novel_miR_56	50891.7	agcagcauuguacagggcuaugaa	ggcuucuuuacagugcugccuugu	NC_030827.1	-	366557	366671	aguggcgcacuuggagguuuucuugcugcccucggcuucuuuacagugcugccuuguugcauauggaucaagcagcauuguacagggcuaugaaggcacugaggcuugcucuuca	((((...))))(((((((..(((((.((((.((((((.((.(((((((((((.(((.(.(....).).)))))))))))))).))))))..)).)))).)))))...)).)))))	-39.5	769.688	942.214	814.961	196.415	213.208	199.215
novel_miR_1569	7	uuccccaguagaucacaguggg	uuacugugagcuauuggggaag	NW_017189642.1	-	5242	5352	cugcuuggcaggcagauucuuuacugugagcuauuggggaagccuccaccaguaaguaaaaagaccauccuuccccaguagaucacaguggggacuuugucaucaaccuac	((((...))))(((((.((((((((((((.((((((((((((...........................)))))))))))).)))))))))))).)))))...........	-43.4	0	0	0.0679417	0	0	0.170366
novel_miR_625	6133.5	uugguccccuucaaccagcugu	agcugguaaaauggaaccaaau	NC_030831.1	+	34790400	34790512	uccccagcuagcaccacggcaaugcuuugcuagagcugguaaaauggaaccaaaucgccucuucaauggauuugguccccuucaaccagcuguagcuaugcauugauuacuac	...................((((((...((((.(((((((..((.((.((((((((............)))))))).)).))..))))))).))))...))))))........	-41	26.2437	29.9452	47.2195	61.5809	32.9086	21.2958
novel_miR_1714	1539.6	acgcccuucccccccuucuuca	aggagggaggagaugggccacguuc	NC_030812.1	-	114541326	114541437	caccuuguuccucagauucuuguuugcauggggaggagggaggagaugggccacguucccucugccuggaacgcccuucccccccuucuucaccuagcgaacuccuacucgu	.....................((((((..(((((((((((.((.((.((((...(((((........))))))))).)).))))))))))).))..))))))..........	-43.1	36.8644	30.1468	16.7816	21.3893	15.5568	17.207
novel_miR_1609	2.5	aggggcucggaaucgggggggc	ccccgcgguuuccguguccccuuc	NC_030832.1	-	573034	573145	cucccccgccaccccgagagaggggcucggaaucgggggggccugcucggucgcacagccccgcgguuuccguguccccuucccgggcggccgcgacaaccagagugacccg	.......(((.(((.(.(((.(((((.(((((.(.(.(((((.(((......)))..))))).).).))))).)))))))).).))).)))(((..........))).....	-50.6	0.0769611	0.201651	0.135883	0.0630952	0	0
novel_miR_150	2.3	aaguucauuuggguuuuucugu	ggacaaacccaaacaaacuuac	NC_030835.1	+	36275757	36275868	cauuuuuauuggguuggccauuaaguucauuuggguuuuucuguuacagccuauggacaaacccaaacaaacuuacuggccaacccaacacuuccgaauuauuuuagcgauu	........((((((((((((.((((((..(((((((((.(((((........))))).)))))))))..)))))).))))))))))))........................	-44.2	0.307844	0	0	0.0630952	0.0664819	0
novel_miR_98	1.3	aaaaaccagaaugaacuuuuu	aaagaucguucagguuuuucu	NC_030813.1	+	99443921	99444031	gcaaaacuguccaagagaaauauugaguuggccaaaaagaucguucagguuuuucuguaagacacuaagaaaaaccagaaugaacuuuuuagcuaaccgaauagaacacaa	....................((((..((((((.((((((.((((((.(((((((((...........))))))))).)))))).)))))).))))))..))))........	-32.5	0.384805	0	0.203825	0.757142	0.465374	0.624676
novel_miR_606	2.8	acgcugaccucucuccccugc	agggguggaggugggggugg	NC_030825.1	-	15345969	15346079	augacggccaucgucuucaccgaggugggagucgcuggagggguggagguggggguggggugcgggcgccacgcugaccucucuccccugcaggucacgguggucgccaag	.((.((((((((((((((((....)).))))...(((.(((((.((((((.((.((((.((....)).)))).)).))))))..))))).)))...)))))))))).))..	-60	0	0.403302	0.271767	0.0630952	0	0.113578
novel_miR_403	0.7	aaaacucaaaugaacuuuuua	aaaauuuuguucagguuuuug	NC_030818.1	-	70787311	70787421	ugagggaaaggugugcaaauauuggauuggccaaaaauuuuguucagguuuuuguauaacuucuuauggaaaaacucaaaugaacuuuuuagccaacucaauaccuuuuuu	....((((((((((........(((.(((((.(((((.((((((..(((((((.(((((....))))).)))))))..)))))).))))).))))).))))))))))))).	-29.7	0	0	0	0	0.0664819	0.283944
novel_miR_670	2.5	uaacacugucugguaacgaug	caucuuaccggacagugcugga	NC_030823.1	-	49823578	49823688	cucgggccgaggcgcaccggggccucuguggacaucuuaccggacagugcuggauuucucagcucaacucuaacacugucugguaacgauguucaaaggugacccaccacc	...(((((..((....))..)))))...(((((((((((((((((((((.((((.((........)).)))).))))))))))))).))))))))..((((......))))	-49.1	5.77208	10.2842	14.8113	11.4833	22.5374	15.1626
novel_miR_90	295.6	aaacccgaaugaacuuuuug	gaaaaguucauuuggguuuuc	NC_030808.1	+	95608323	95608433	aaagaaguauugcaucggcugaaaaguucauuuggguuuucccauaacaucuuauagaaaaacccgaaugaacuuuuuggucaacccaauauaaggaggagacaaagagaa	......((((((....((((((((((((((((((((((((.(.((((....)))).).))))))))))))))))))))))))....))))))...................	-35.5	0.615689	0.403302	0.747359	0.441666	0.531855	0.511099
novel_miR_706	2.6	aaaggccugaaugaacuuuuug	aaaaguuuguucaagcuuugcc	NC_030818.1	+	88163503	88163613	gaacaacagcccuacuauuauauuggguuggucaaaaaguuuguucaagcuuugccauaagaugguauggaaaggccugaaugaacuuuuugaccaacccaauauuuucug	...................((((((((((((((((((((((((((((.(((((.(((((......))))).))))).))))))))))))))))))))))))))))......	-52.5	0.461767	2.31899	1.29089	1.13571	0.265928	1.64687
novel_miR_95	1.9	ugauugguacuucuuagaguga	acuucaggaaguaccauccaug	NW_017189674.1	+	137453	137564	ggucaccauguuucacuaugccgcgugcaguguugcacuucaggaaguaccauccaugugaauagaaauaugauugguacuucuuagagugaaguaaugcacagcaaauaca	..................(((...(((((......(((((.(((((((((((..(((((........)))))..))))))))))).)))))......))))).)))......	-37.8	0.230883	0	0.271767	1.89286	4.0554	2.72586
novel_miR_1204	527.9	gaaaaguucauucggguuuuc	aaaccugaacgaacuuuuuggc	NC_030836.1	-	16684876	16684986	ccucagguacuagguuggccgaaaaguucauucggguuuuccauaacaucuuccagacaaaccugaacgaacuuuuuggccaaagcaauauguaggcagcuucgccuucug	(((........)))(((((((((((((((.(((((((((((..............)).))))))))).)))))))))))))))..........((((......))))....	-39.4	0.769611	1.31073	0.815301	1.2619	1.13019	1.59009
novel_miR_1616	65.1	gaaaguguaaggcaaggucuggu	cagccuucccuuaaacuuucuu	NC_030822.1	+	58030227	58030338	ggagagagauggagagagaagaaaguguaaggcaaggucugguuccuuccuacuucaccagccuucccuuaaacuuucuucucucuccaucuagaacugcuguccacccuuu	(((.((((((((((((((((((((((.(((((.((((.(((((.............))))))))).))))).)))))))))))))))))))).......)).))).......	-56.3	0.615689	0	1.15501	0.378571	0	0.511099
novel_miR_1874	5.5	cggcgagggcagcggacacug	aguggaaaguugggagccg	NC_030823.1	+	65314002	65314112	ggcggcgcgcaguggaaaguugggagccgcggcggcugguccgggcggagagcggcggcggcggcggcggcggcgagggcagcggacacugcgcggcgccgcuggcucgga	((((.(((((((((....((((...(((((.((.((((.((((.((.....))..))).).)))).)).))))).....))))...))))))))).))))...........	-65.1	0.307844	0	0	0.189286	0	0
novel_miR_1189	0.1	cugaucucugcugccgug	ccacagcagagggcagcg	NC_030814.1	-	93320500	93320607	agcacucugagcgagggcuccugaucucugcugccgugccccaaacccugggcugagcgggacccgggggcuggagccuaccacagcagagggcagcgaacucucuga	.((.......))(((((.(((((..((((((((..((((.(((..(((((((((.....)).)))))))..))).))..))..))))))))..))).)).)))))...	-50.1	0	0	0.475592	0	0	0
novel_miR_1747	10092.8	uuauaaagcaaugagacugauu	uccgucucaguuacuuuauagc	NC_030814.1	-	107566316	107566427	acuguuuguaccuggugugauuauaaagcaaugagacugauugucaugugucguuugugggauccgucucaguuacuuuauagccauaccugguaucuuauaccacagaaua	.((((..(((((.((((((.((((((((...((((((.((((.(((((.......))))))))).))))))....)))))))).)))))).)))))........))))....	-35.3	14.0069	11.7966	14.3357	128.903	102.316	169.571
novel_miR_1202	1.4	aagcugcaguucugucuggcuguu	aagccacuucuaccugcauuucc	NC_030814.1	-	48387467	48387580	augcaaugacacagaaaaagccacuucuaccugcauuucccacaaagagucagcaggaggcagccucgggaagcugcaguucugucuggcuguucucccugucaccgccuucuc	..((..(((((.((((..(((((.......(((((((((((.....(((.(.((.....)).).))))))))).))))).......))))).))))...)))))..))......	-33.5	0	0	0	0.0630952	0.265928	0.340733
novel_miR_323	2.7	aaaaccugaaugaacuuuuugg	aaaaaguucaucaggauuuuuc	NC_030825.1	-	23446366	23446478	acagugagagcucagaaaauacuggguuguccaaaaaguucaucaggauuuuuccauaacagcuuauggaaaaaccugaaugaacuuuuuggacaacccaauauguguggagu	.........((((.....(((.(((((((((((((((((((((((((.(((((((((((....))))))))))))))).))))))))))))))))))))).))).....))))	-58	0.384805	0.201651	0.271767	0.504762	0.132964	1.19256
novel_miR_703	507.5	guuuccggucgcugugcucucg	aggcucggcgguccggaaacuuu	NC_030818.1	-	60069519	60069628	cgagaucucgcguggcguguuuccggucgcugugcucucgccugagcaguagggcgaggcucggcgguccggaaacuuuuccuuccgcucccgcucucgcaggaucguca	.(((((((.(((.((((.((((((((((((((.((.(((((((........))))))))).)))))).))))))))...............))))..))).))))).)).	-53	11.0824	12.6032	12.9089	4.03809	5.31855	2.78265
novel_miR_1344	6	uggguuaucuguuuuauacaua	uguauaaaauagauaaccacuga	NC_030823.1	-	21477149	21477260	ugcuauacaguagguccuuguggguuaucuguuuuauacauaguaguguacauauucacuauugauacuauguauaaaauagauaaccacugagaaucuauuggauacauag	...((..((((((((.(((((((.((((((((((((((((((((((((........))))......)))))))))))))))))))))))).))).))))))))..)).....	-42.4	0	0	0.203825	0	0	0.0567888
novel_miR_187	1.8	aaaacccgaacgaacuuuuugg	gaaaacuucguuuggauuuuc	NC_030831.1	+	31013774	31013885	cuuuguaaauggauuggguuagccgaaaacuucguuuggauuuuccccuaagguguuauauauaauaugaaaaacccgaacgaacuuuuuggccaacccaguaguuuguaug	.....(((((..((((((((.((((((((.(((((((((.(((((.......((((((....)))))))))))..))))))))).)))))))).)))))))).)))))....	-37	0.615689	0.302476	0.611476	1.00952	0.930747	0.681465
novel_miR_1868	2.2	augggcaggauggagagugugu	acacugucuaugcugcacuacag	NC_030809.1	+	135441868	135441978	ucaaaggccugcaggugcugaugggcaggauggagaguguguucaaccaugccauccgccacacugucuaugcugcacuacaggacuucucccaggucacccucagggagc	.....((((((.((((.(((.(((((((.(((((.((((((.........((.....)))))))).))))).)))).)))))).))))....)))))).(((...)))...	-43.3	0.0769611	0.201651	0	0.0630952	0	0.113578
novel_miR_1034	1.9	aaaauccgaaugaacuuuuuu	aaaaguucauuagggucuuug	NC_030828.1	+	40319259	40319369	ugacacuuaaggaguuuuuauuauuggguuggccaaaaaguucauuagggucuuuguaucaucuuauggaaaaauccgaaugaacuuuuuugucaacccaauauauguaug	.....................((((((((((((.((((((((((((.((((.(((.(((......))).))).)))).)))))))))))).))))))))))))........	-37.6	1.46226	0.806604	1.35883	1.57738	2.32687	1.07899
novel_miR_1786	128.6	cggaaggugugcgucuccggc	cgggagcgcccuccuucccucc	NC_030819.1	-	18360159	18360269	ucuccagcggagcgggggggcggaaggugugcgucuccggcugccucauugugugugcacacgcgggagcgcccuccuucccucccucccucccgcgcucggcucccgcgc	......((((((.(((((((.((((((.(.(((.((((.(((((..(((...))).)))...)).))))))).).)))))).))))))))).))))((.(((...))).))	-55.8	3.38629	1.31073	1.69854	2.01905	1.06371	0.397521
novel_miR_1020	98.6	aaaguucguucaggcuuuucug	aaaaaccugagcaaacuuuug	NC_030818.1	-	94507791	94507902	augucuauuggguuggcccaaaaguucguucaggcuuuucuguaagauguuguagaaaaaccugagcaaacuuuugggccaacucauaucuucaugaauaauuuguaauaaa	(((.....((((((((((((((((((.(((((((.((((((((((....)))))))))).))))))).))))))))))))))))))......))).................	-49.9	0.0769611	0.504127	0.271767	0.252381	0.531855	0.340733
novel_miR_238	1.5	agaaaccuggaugaacuuuuu	aaaguucauucgggguuuguca	NW_017189623.1	-	7873	7983	uuagaagaaacacuauuuuuacuaggauugacgagaaaguucauucgggguuugucaugccaucuuauugagaaaccuggaugaacuuuuuagccaauccaauauaugaau	.((((((((......))))).)))((((((.(.((((((((((((((((.(((.(((...........))).))))))))))))))))))).).))))))...........	-34.1	0.230883	0.100825	0.271767	0.567857	0.465374	0.397521
novel_miR_1809	1.2	agaaaaaccugaaugaacuuuu	aagguuguucaguuauucaca	NC_030814.1	-	60115832	60115943	gccuucucaaacuguccuugcuauuggauugcccaaaaagguuguucaguuauucacaagaugguacagaaaaaccugaaugaacuuuucggccaauccaauagccuccauu	...................((((((((((((.((.(((((.((((((((((.(((.............))).)).)))))))).))))).)).)))))))))))).......	-32.2	0.0769611	0	0.0679417	0	0	0.227155
novel_miR_373	1.5	uuccgcgcucuacgccagcccgc	gggcuggugcaggccgcggagcc	NC_030816.1	+	48106463	48106570	acucgccgcuccgcucccgguuccgcgcucuacgccagcccgccgccugccgggcuggugcaggccgcggagccgggcggcccggcaggcacaaaaccuggggucucc	....((((..((((..(((((((((((.(((.((((((((((.(....).)))))))))).))).)))))))))))))))..))))((((.((.....))..))))..	-64	0	0.100825	0	0	0	0.0567888
novel_miR_1331	6696.7	caaaacgugaggcgcugcuau	cagcagcaauucauguuuuga	NW_017189517.1	-	11100727	11100837	gagcgauccuccuucguugacuccaaggggauacagcagcaauucauguuuugaagugcuuuaaacgguucaaaacgugaggcgcugcuauacccccuugcgaggaaguag	.(((((.......)))))..((((((((((.((.((((((..(((((((((((((.((.......)).)))))))))))))..)))))).)).))))))).))).......	-48.6	167.39	165.455	196.08	37.0369	70.4709	26.4636
novel_miR_1131	5.5	uacaacucucugccucuauaca	uauagagacagagaguuguaga	NC_030833.1	-	42651717	42651826	aaggacaaagugccuggguguaacucguguguauagagacagagaguuguagaugucacccagaugucuacaacucucugccucuauacacacaaguuaccuuuucuggg	............((((((.((((((.((((((((((((.((((((((((((((((((.....)))))))))))))))))).)))))))))))).))))))....))))))	-59.4	0.153922	0.100825	0	0	0.0664819	0.0567888
novel_miR_724	2.9	cucgcggagggcugccagccacg	cuaggccggcuucucuccg	NC_030808.1	+	71839943	71840053	cggcggcgucguuccggcgcuaggccggcuucucuccgcgggccacaguuagggugccgguggccaagggcucgcggagggcugccagccacgcggcgucggcuagacgcc	....((((((...((((((((.(((.(((..(((((((((((((........(((.......)))...)))))))))))))..))).)))....))))))))...))))))	-65.5	0.538728	2.01651	1.01913	0.315476	0.0664819	0.227155
novel_miR_1201	1.4	aaaaaccugaaugaacuuuu	aaguuccuuugaguguuucaac	NC_030811.1	+	26712478	26712589	guacaaguggcauauuguauuguauuggguuggacaaaaaguuccuuugaguguuucaacaucuuauggaaaaaccugaaugaacuuuucggccaauccaauauacagagug	((((((........))))))(((((((((((((.(.((((((((..((.((.((((...(((...)))...)))))).)).)))))))).).))))))))))))).......	-33.3	0	0	0.0679417	0	0	0.170366
novel_miR_1649	1.8	aaaaaguucguuuggguuuu	aaaacaugaacaaacauuucgg	NC_030813.1	-	111022257	111022368	aaguauguacuggguuggccaaaaaguucguuuggguuuucuguaagcuguuaugguaaaacaugaacaaacauuucggccaacccaauauaaaacuuuuucuaccacuugg	((((.((((.((((((((((.(((.(((.((((..(((((((((((....)))))).)))))..)))).))).))).)))))))))).))))..))))..............	-36.4	0	0	0	0.189286	0.132964	0.170366
novel_miR_1825	1.5	ucugcucucagcucgucucag	cagauaaguuugggaagcaguggg	NC_030823.1	-	74129872	74129982	aguuuaaaagagcccccggugauuucaccauucagauaaguuugggaagcaguggguuaagagcauggccucugcucucagcucgucucagguggacuucuggcaaaucac	.((((....))))..((((....((((((....((((.((((.((((.((((.((((((......)))))))))))))))))).))))..))))))...))))........	-33.8	0.923533	0.201651	0.40765	0.189286	0	0.170366
novel_miR_1686	2.9	agugugcgugugcgcgguggg	uccgccgcgcacacacacacag	NC_030816.1	-	55475983	55476092	agugugugcgugcgugugagugugcgugugcgcggugggagucggggaggccuuuccgccgcgcacacacacacagcacacgccggggagacgcgccugcacauucaacc	.(((((((((((((((((.(((((.(((((((((((((((...(((....)))))))))))))))))).)))))..))))))).......))))))..))))........	-64	0.153922	0.201651	0.475592	0.252381	0.33241	0.340733
novel_miR_1571	2.5	ucuccuggcuuugcuuugcaga	cacagaguagagccaguacuucc	NC_030828.1	-	54790599	54790710	aauaaagaccaucuguucuggcauuugaacuacacagaguagagccaguacuuccagcuugucugacuuggucuccuggcuuugcuuugcagacagcagcggcccuuccagc	............(((....(((..(((.......((((((((((((((.....((((.((....)).))))....)))))))))))))).......)))..)))....))).	-30.9	0	0	0.0679417	0	0.0664819	0.170366
novel_miR_1267	0.1	cacguaucccagggcaagcuacu	uggcugccuaagggaaacgccag	NC_030827.1	-	4600452	4600564	uccaaugugauccacacaguggaaaaauacaguggcugccuaagggaaacgccagugaaaacaauucacucacguaucccagggcaagcuacuuaaccucccuccagccacga	((((.((((.....)))).)))).......(((((((((((..((((.(((..((((((.....))))))..))).)))).)))).)))))))....................	-39.2	0	0.100825	0.475592	0	0	0
novel_miR_1811	0.5	cggcaggagcaggggacgcugcg	aggauucgccucgcccugucugcg	NC_030814.1	+	38608463	38608570	gcgugcgaggauucgccucgcccugucugcgggcgggaaggcuccaggagaacccggauggagcccggcgcggcaggagcaggggacgcugcgggcgcagcuaucaca	((((.((.((..((.(((.((((((.(((((..(((....((((((((.....))...))))))))).))))))))).))))).))..)).)).))))..........	-50.5	0.153922	0	0.135883	0	0	0
novel_miR_944	1.7	ucucccaucgcucuccugcagc	ggcaggagggccauagauccccgacc	NC_030825.1	+	50923697	50923806	acgagaaagaauccaggcagggagaggcuggagggcaggagggccauagauccccgaccagacuuaacggucucccaucgcucuccugcagcuuucagagaauccaccaa	...............((...(((....(((((((((((((((((....(((....((((.........))))....)))))))))))))..)))))))....))).))..	-35.8	0.461767	0.302476	0.203825	0	0	0
novel_miR_839	0.5	acaaagaacuggacaugaauuag	aauucauguucagcucccuuugaac	NC_030823.1	+	52591719	52591829	gggcuacaguccaugggguuacaaagaacuggacaugaauuagugacuaaacagcagcaacaacaucaacgccaugucaauucauguucagcucccuuugaaccaggauac	((((....))))....((((.(((((..((((((((((((...((((............................))))))))))))))))....))))))))).......	-29.1	0	0	0	0.0630952	0.0664819	0.113578
novel_miR_590	2.2	cuccccagcccccucccca	gggcccugggggaa	NC_030828.1	-	65748526	65748635	gcccagaggccucagcgcucccucuccccagcccccuccccaggccuccuggggcccugggggaaucccagccgcucucuugccucugagccuccgugcaugcuguuccc	((.(((((((...((((((...((.((((((......(((((((...)))))))..)))))))).....)).)))).....))))))).))...................	-42.7	0.615689	0.504127	0.135883	0	0	0
novel_miR_1543	278470	aacauucaacgcugucggugagu	accaccgaccguugacuguacc	NC_030818.1	+	95228105	95228213	gucuucagaggacuccaaggaacauucaacgcugucggugaguuugggauuugaaaaaaccaccgaccguugacuguaccuuggguuccuuacagacaacacuauauuu	((((...(((((.(((((((.(((.((((((..(((((((.((((...........))))))))))))))))).))).))))))).)))))..))))............	-45.6	2906.2	2941.18	2775.69	2142.33	2101.56	1591.51
novel_miR_102	1.9	ugaaugaacucuuuggccaacc	uugcccaaaauuucccuucagg	NC_030828.1	+	21516285	21516397	gucaagaaauacugaguugcccaaaauuucccuucagguuuuacuguaacaucuuacagaaacaccugaaugaacucuuuggccaacccaguauuaauuggcaacuuagcaag	(((((..(((((((.((((.(((((..(((..(((((((.((.((((((....)))))).)).))))))).)))...))))).)))).)))))))..)))))...........	-38.2	0.230883	0.201651	0.135883	0.12619	0.132964	0.227155
novel_miR_1534	0.6	aaagccugaacgaacuuuuuu	aaaaguucauucaggauuuca	NC_030813.1	+	13921864	13921975	agacuaaaauggcagccuauauauuggauuggcgaaaaaguucauucaggauuucacacauguguacagaaagccugaacgaacuuuuuugacuaacucaauaauuugaaga	.....................((((((.(((((((((((((((.((((((.(((((((....)))...)))).)))))).))))))))))).)))).)))))).........	-30.7	0	0	0	0	0	0.113578
novel_miR_1147	8.8	aaaaaccugagugaaccuuuug	aaagguucauucagguuuuu	NC_030814.1	+	51882508	51882619	gguaaaaagaaugguggauauauugaguuggacaaaagguucauucagguuuuuccaaacaaucucauagaaaaaccugagugaaccuuuuggccaacccaauaaaugcaga	..............((.((.(((((.(((((.(((((((((((((((((((((((..............))))))))))))))))))))))).))))).))))).)).))..	-48.5	0	0	0	0.0630952	0	0
novel_miR_1311	0.1	uccgucuacggccauaccacccuga	ucgggcccgguuaguacu	NW_017190459.1	-	1312	1421	ggcgccuggcggcagccgccuccgucuacggccauaccacccugaacgcgccgaucucgucugaucucggaagcuaagcaggucgggcccgguuaguacuuggaugggag	((((((....))).))).((((((..(((((((...((..((((...((.((((..((....))..))))..))....))))..))....)))).)))..)))).))...	-35.3	3.61717	1.81486	1.97031	0.252381	0.265928	0.624676
novel_miR_497	3.8	aggggugugcucugcggggagag	uguccccugcccaccccagg	NC_030825.1	+	51929990	51930098	gaagggcucugcaggccgagaugguggagcaggggugugcucugcggggagagcugggcuggaguucugcuguccccugcccaccccagguguacauguaccagcucuu	....((((.....))))(((.(((((.((((((((((.((.....(((((.(((.((((....)))).))).))))).)).))))))...)))...).))))).)))..	-45.1	0	0.201651	0	0	0	0.0567888
novel_miR_907	2.3	uuggucaaaaguuuguuugggu	cugaacaaaguuuugacuaacc	NC_030824.1	-	28420227	28420338	uguguguugcaaauaauggguuggucaaaaguuuguuuggguuuuuugucauauuuuauggaaaaaccugaacaaaguuuugacuaacccaauagcuuuacaauucacucuu	.(((.((((.(((((.((((((((((((((.((((((((((((((((..((((...)))))))))))))))))))).)))))))))))))).))..))).)))).)))....	-45.7	0	0	0	0	0.132964	0
novel_miR_1820	1007.4	ucacuguauaguuacccucuuu	aagaggguaacuauacagugaag	NC_030823.1	-	59857274	59857385	caugcaaaguacuuauuaaucacaaagggaaagaggguaacuauacagugaaguaugguagaugcuaccuucacuguauaguuacccucuuucccuuuaugauugagucaac	...............(((((((.((((((((((((((((((((((((((((((..((((....)))).)))))))))))))))))))))))))))))).)))))))......	-61.2	8.00395	11.3933	8.83242	6.24642	7.31301	4.94062
novel_miR_138	2.8	uucacuggcugugcucccuuca	gagggggcggccaggaggu	NC_030826.1	+	39729003	39729113	gggguacgccgggcggaggagggggcggccaggaggugggggaggugcgcaggggcuccuuccagaccccuucacuggcugugcucccuucaggcuuccccgggaguacgu	...((((.(((((.((((((((((((((((((((((.((((((((.((......)).))))))...)).)))).))))))..))))))))....)))))))))..))))..	-61.3	0.0769611	0	0	0.12619	0.199446	0.283944
novel_miR_1670	2.1	uuuuuugcuggaacauuucuggu	uggaaauguucuagccaaaaaag	NC_030830.1	-	35879295	35879406	cuggaagugccuggagcccagcuggaaauguucuagccaaaaaaguuugccgagaaccacugugucuuuuuuuuuugcuggaacauuucugguugugccucugccucucucc	..(((((.((..(((((.(((((((((((((((((((.(((((((...((..((.....))..))...))))))).))))))))))))))))))).).)))))))).)))..	-40.4	0.230883	0.201651	0.135883	2.5869	4.91966	0.90862
novel_miR_892	2.5	ugaaaaguucauucggguuuuu	aagccugaaugaaccuuuggc	NW_017189517.1	-	7578199	7578309	ccccacauauuggguuggcugaaaaguucauucggguuuuucuguaacaucuuccaggaaagccugaaugaaccuuuggccaacccaauauuuccgaccaguugcaagggc	......(((((((((((((((((..(((((((((((((((((((..........))))))))))))))))))).)))))))))))))))))......((........))..	-52.1	0.769611	0.100825	0.0679417	0.504762	0.398892	0.397521
novel_miR_1129	2.5	ucagucccccuacugccugcagc	aggaggcaggagggagcaccugggu	NC_030832.1	+	26973688	26973799	cuuucuguauuccuggggccugggaguaguucucaggcaggaggcaggagggagcaccuggguucuggggcucagucccccuacugccugcagccauuccagaaugcagcua	....((((((((.((((((((((((.....)))))))).(.((((((.((((.(...(((((((....))))))).).)))).)))))).)......))))))))))))...	-51.4	0.461767	0.201651	0.203825	0	0.199446	0
novel_miR_941	48.2	uuccccaucacaauggacugug	aaguucauuguugcugggucagu	NC_030814.1	-	102370838	102370949	agccucuuauugcacuguguuugugaugacugagcaaguucauuguugcugggucaguguccagauuccuuccccaucacaauggacugugcucggccacacggugccacua	...........(((((((((.......(.(((((((((((((((((.(.((((..((.(........)))..)))).))))))))))).))))))).)))))))))).....	-40.8	0.538728	0.907429	0.747359	0.630952	0.398892	0.340733
novel_miR_106	5.07949e+06	acuggacuuggagucagaaggc	cuccugacuccagguccugugu	NC_030814.1	-	49342624	49342735	acgcagccagugggugacagagccacccagggcuccugacuccagguccuguguguuaccucgaaauagcacuggacuuggagucagaaggccugaguggaaucgccuuccc	.........(.((((((.....((((.((((.((.((((((((((((((.((((..(........)..)))).)))))))))))))).)).)))).))))..)))))).)..	-57.1	191126	158258	148380	37385.2	33231.8	89225.7
novel_miR_375	2.4	cuucccaucucaccuccccagc	uuaaggggaggugggcugggaacaa	NW_017199850.1	+	1836	1947	ggucugggggguuaaggggaggugggcugggaacaagauccaggcccugaggugcauuugccucuccuuccuucccaucucaccuccccagcgccgggaacuagaagaauuc	(((((.((.(.(...(((((((((((.((((((...((...(((....(((((......))))).))))).)))))).)))))))))))).).)).)).)))..........	-48.3	0.538728	0.100825	0.135883	0.12619	0.0664819	0
novel_miR_1216	2.5	cccucugagcuggaagucccugg	aggguuuccauacucagaauggug	NC_030819.1	-	1313491	1313602	acccgcccuccucucugggggcuguccccugaggguuuccauacucagaauggugacacgaccuccgcacccucugagcuggaagucccuggggugcggcccugcugguuac	(((.((((........))(((((((.((((.((((((((((..((((((..((((...((.....)))))).)))))).)))))).)))))))).))))))).)).)))...	-50.4	0	0.302476	0.339709	0.0630952	0.132964	0
novel_miR_844	2.3	aaacccgaacgaacuuuug	aaaguucauucggguuguc	NC_030828.1	-	59609847	59609955	ugggccuugaggcuggaaauauugaauuggccaaaaaguucauucggguugucuguaccaucuaauggaaaaacccgaacgaacuuuugggccaaccuaauacaucccu	..((((....))))(((..(((((..((((((.((((((((.((((((((.(((((........)))))..)))))))).)))))))).))))))..)))))..)))..	-44.5	1.07746	0.604953	0.339709	1.19881	1.06371	1.93082
novel_miR_1767	0	ugugggaucuuuaguuguggca	gcugugcuaggucuuaguugca	NC_030813.1	+	1168569	1168681	auuuauauauuuauuuggcugugcuaggucuuaguugcagcuugcaggaucuuccauccuuguaguggugugugggaucuuuaguuguggcaagugaacuuuuaguuuuggca	.........((((((((.(...(((((((((((...(((.((((((((((.....)))).))))).).))).))))))))..)))...).))))))))...............	-27.4	16.8545	14.0147	14.6075	11.7357	9.44043	7.49612
novel_miR_1191	1322.1	ucacugggcauccucugcuuua	aaguacaggaugcccaaugaau	NC_030828.1	-	64711363	64711474	ucugccuucguccuggggcugccggaugaaguacaggaugcccaaugaauuaaauccaucuaaauacauuucacugggcauccucugcuuuauugggcugcccaaucucaac	...............((((.(((.(((((((((.((((((((((.((((....................)))).)))))))))).))))))))).))).)))).........	-49.2	57.413	34.3815	37.5718	12.1774	11.036	5.22457
novel_miR_157	2.8	ucucaaagagcuggacauggcu	ugguguccagcgcuuuugugacc	NC_030824.1	+	7883999	7884110	cucuguugcucagugguguccagcgcuuuugugaccucacggacuauauagugugcugcaguccauggggucucaaagagcuggacauggcugagcgacugaauugaauugg	.((.((((((((((.(((((((((..(((((.(((((((.(((((...(((....))).))))).))))))).))))).))))))))).)))))))))).))..........	-61.4	0.69265	1.10908	1.15501	1.64047	2.12742	0.45431
novel_miR_378	2.5	uggaauguaaggaagugugugg	acaugcuucuuuauauccccaua	NC_030830.1	-	24591602	24591713	gcaggaaggggccaagacugcuucccaaggccacaugcuucuuuauauccccauacggauuacuuugcuauggaauguaaggaagugugugguuucggcgagcgccucuccu	..((((.(((((.......((((.((.(((((((((((((((((((((..(((((((((....)))).))))).))))))))))))))))))))).)).)))))))))))))	-50.9	8.92749	9.57842	28.1279	13.944	15.0249	8.63189
novel_miR_297	2.4	uggccaaaagguuuguucaga	ccugaacaaaccuuuuggcc	NC_030810.1	+	28762733	28762844	caaagaggguccuauugggauggccaaaagguuuguucagauuuuucuguaauaaaccugaacaaaccuuuuggccaaccuaauaccuguguuuuccucugaguuuuauaau	...((((((...(((((((.((((((((((((((((((((.(((.........))).)))))))))))))))))))).))))))).........))))))............	-46.9	0.307844	0.100825	0.135883	0.189286	0	0.113578
novel_miR_803	2.8	cgcgccggggucccuucg	gccaggggaccuggcgcguu	NC_030833.1	+	11490571	11490678	ugcagggccggggaaaggcgccggccaggggaccuggcgcguugagggugacgggagccggcucagucucgcgcgccggggucccuucgugcgcagagucccaggaag	.......((.((((...(((((((..((((..((((((((((.((((.((((((...)))..))).))))))))))))))..))))))).))))....)))).))...	-59.7	9.54318	6.95696	2.10619	0.189286	0.598337	0.0567888
novel_miR_73	2	agcucgugaucuaguggacg	ucccauuaguucaguucagucgc	NC_030819.1	-	23793616	23793726	aucuugucccauuaguucaguucagucgcucagucguguugcugguuucacgcggcacggucauuaagcucgugaucuaguggacgggauauucauguugacaagcgugga	(((((((((.(((((.(((....(((.......(((((((((((....)).))))))))).......)))..))).)))))))))))))).((((((((....))))))))	-38.6	1.3853	1.71403	2.98944	1.19881	0.265928	1.0222
novel_miR_1721	1.8	cuguggcucugguuuccag	ucagacgagcuagccaaggau	NC_030818.1	+	98672504	98672612	ggaauguaauagccauuccucuguggcucugguuuccagggaccucaugucuuggaucaauggaauccgaggucugguguccucagacgagcuagccaaggaugucacc	((((((.......))))))(((.(((((((.((((...(((((.(((..(((((((((....).))))))))..))).))))).)))).))..))))).))).......	-36.5	0.307844	0.100825	0.203825	0.12619	0.0664819	0
novel_miR_342	437.6	uagguaguuucauguuguugggau	ucggcaacaagaaacugccugagu	NC_030812.1	-	25778991	25779104	cgcucagcugaucuguggcuuagguaguuucauguuguugggauugaguuuugaacucggcaacaagaaacugccugaguuacaucagucgguuaucgucgagggccccaaccc	(((..(((((((.((((((((((((((((((.((((((((((.((........)))))))))))).))))))))))))))))))...)))))))...).)).(((......)))	-49.4	7.08042	6.85613	6.31858	6.62499	5.78393	6.30355
novel_miR_584	111.3	cucagucggguucaacucuuug	aagaaucggacacgacggaagc	NC_030825.1	+	23752351	23752461	auggaggagccuaccauccauaggguugcaaagaaucggacacgacggaagcgacuuuguuguucagucacucagucggguucaacucuuugcaacgccauggacugcagc	.(((((....)).)))(((((.((((((((((((...((((.((((.((.(.((((.........)))).))).)))).))))...)))))))))).))))))).......	-39.4	1.84707	1.61321	1.15501	1.45119	1.32964	1.59009
novel_miR_405	2.6	uggagcucuggguuccuggcucu	ugagccgcggcuccaagcucc	NC_030833.1	+	7384636	7384746	gggagaggggagggcccugcuggagcucuggguuccuggcucuugucuguguuucuuccugagccgcggcuccaagcuccugcaggggcccuucucuggaagauguuggcu	.....(((((((((((((((.((((((.((((..((((((((..................)))))).)).)))))))))).))).))))))))))))..............	-54.4	0	0.302476	0	0	0	0.283944
novel_miR_100	1.7	aaaaaguucguuuggguuuuuc	aaagccaggaugaacuucuugg	NC_030817.1	+	82814303	82814414	caaagaauguauugagucggccaaaaaguucguuuggguuuuuccauacgauguugcagaaaagccaggaugaacuucuuggccagcccacucuguuauucauggugauugg	...............((.((((((.((((((((((.((((((((((........))..)))))))).)))))))))).)))))).)).((((.((.....)).)))).....	-35.7	0.153922	0.302476	0.0679417	1.45119	1.52908	0.397521
novel_miR_1252	1.9	cugcuggagguuagaaauccc	gggauuucuaaccuccagcagc	NC_030823.1	-	37338337	37338447	gcuggaggaggggggaccagcugcuggagguuagaaaucccagaggauggcccuggcccugcucugggauuucuaaccuccagcagcuguuucccccuccuccagccucuu	((((((((((((((((.((((((((((((((((((((((((((((.(.(((....))).).)))))))))))))))))))))))))))).)))))))))))))))).....	-100.7	0	0	0.0679417	0	0.0664819	0.170366
novel_miR_210	1125.5	aggcaguguaguuagcugauugc	aaucacuaaccacacggccagg	NC_030822.1	-	60561620	60561732	uuccugugagucuaguuacuaggcaguguaguuagcugauugcuaauaauaccaaucacuaaccacacggccagguaaaaagauuugggaauucauccaaaugagcugcaugu	(((((..((((((..(((((.(((.((((.(((((.((((((.((....)).))))))))))).)))).))).)))))..)))))))))))(((((....)))))........	-35.3	4.00198	9.98172	7.88124	20.9476	16.687	13.3454
novel_miR_1836	571.4	ucuguaguuuccuuuacucaua	gugggaaagaacuacaagacauag	NC_030831.1	+	43402541	43402649	gaaacgccucauagaguaacucuguaguuuccuuuacucauagaacuaucuguuagaucugugggaaagaacuacaagacauagcugccaauuaaacuaugaaaaaccu	........(((((((((...(((((((((..((((.((((((((.(((.....))).)))))))))))))))))).)))....)))..........)))))).......	-25.3	0.153922	0.806604	0.747359	4.41666	3.78947	3.86164
novel_miR_213	10.3	gaagguuuguuuggguuuuu	aaaacacaaaugaaccuuuugg	NC_030824.1	-	62861590	62861699	ugaagauguugaguuggccagaagguuuguuuggguuuuuccauaaccucuuacagaaaaaacacaaaugaaccuuuuggccaaccaaguaguaaaaggaaagaaaauag	........(((.((((((((((((((((((((((..(((((..(((....)))..)))))..).))))))))))))))))))))))))......................	-37.8	0	0	0	0.189286	0	0.227155
novel_miR_519	36.1	uaucacuccaggaccaaaaaga	uuuggguucuggggagacauagc	NC_030828.1	-	6055755	6055866	agugaucccagcugcugcuuuaucacuccaggaccaaaaagagguuauuucuguacaucuuuggguucuggggagacauagcaauggaugaggaauaaagggagaagaaagg	.....(((((.(((.((((...((.((((((((((..(((((.((.........)).))))).)))))))))).))...)))).))).)).)))..................	-32.1	0.0769611	1.10908	0.40765	0.12619	0.0664819	0
novel_miR_449	1366.2	uaauacugccggguaaugaugga	cgucuuacccagcaguguuugg	NC_030812.1	-	102426531	102426643	gcucuggauggguggcggggugggggcccucgucuuacccagcaguguuugggugcugguugggagucucuaauacugccggguaaugauggaggccccugucucagugccag	.(((.....)))((((((((((((((((.(((((((((((.((((((((.(((.(((.......)))))).)))))))).)))))).))))).))))))))))))...)))).	-57.6	35.2482	33.6757	23.5758	20.6321	23.867	19.0242
novel_miR_747	2.3	ggccucccgcucuccuccu	uaggggagcaggucug	NC_030831.1	-	58600855	58600962	gagcaggaaauggagucugggccucccgcucuccuccugcggggagacggugugguuuccaccgguucaguaggggagcaggucugagacauacaugguucacaugga	..............((((((((((...((((((((.((((((((((((......)))))).)))...))).)))))))))))))).))))...((((.....))))..	-45	11.2363	8.67099	2.24208	0.189286	0.199446	0.0567888
novel_miR_1184	0	caguaugaucaaaugugccaga	ugguauauuugaccauauguguu	NC_030814.1	-	59194248	59194359	gguaaacccuguuugugcugaaacaaaaaaggaaaugguauauuugaccauauguguuauucauagaagacaguaugaucaaaugugccagaaacauguaaacaaaacuuaa	.......(((.(((((......)))))..)))...((((((((((((.(((((.((((.(((...)))))))))))).))))))))))))......................	-27.1	0.0769611	0.201651	0	0.820237	0.132964	0.113578
novel_miR_307	1.7	auucacagaucucuugcuccaga	uggggcaggaauguuggggaucc	NC_030832.1	+	18125879	18125990	uacugugucacaugaauaagccaggcaauauuugguggggcaggaauguuggggauccuugcagggugggauucacagaucucuugcuccagaucauugaugacaagggcaa	..((.((((((((((.....(((((.....)))))((((((((((...(((.(((((((........))))))).)))...))))))))))..))).)).))))).))....	-36	0.153922	1.51238	0.0679417	0	0.132964	0.45431
novel_miR_700	2.2	cucuccucccauccccca	ugaaggaggggggugagc	NC_030830.1	-	40175098	40175205	agugaaugaauccacgugaacccugagaaauagcuggcacccugaaggaggggggugagccccaucuugggcucuccucccaucccccagggccaaagagguacugaa	.(((........)))....(((((..........((((..((((..(((((((((.((((((......)))))).)))))).)))..)))))))).)).)))......	-41.9	19.9329	11.7966	3.60091	0.189286	0.199446	0.283944
novel_miR_1316	2.2	uuccugcugaacugagccagu	uggcucacccaaggagggcag	NC_030814.1	-	97226759	97226869	ccccaggcagcgacuggcucacccaaggagggcaggggccacagcagacuccaagggggcuugacuccuguuccugcugaacugagccagugugcacaaaucaacuguguu	.........((.(((((((((....((.((((((((((.((.(((...(((....)))))))).)))))).)))).))....)))))))))))(((((.......))))).	-43.1	0.0769611	0	0.0679417	0	0	0
novel_miR_663	0.4	uggcggcggucacucaggcucc	guucuggaaaaguguggucugg	NC_030825.1	+	37390958	37391069	cgccaguagagcuucagucauggcggcggucacucaggcuccuggcagcaggguucuggaaaaguguggucuggagcagauuuuggaggcguugaagcugcugcugagcccg	.((((((((((((((((((..(((.(((.(...(((((.(((((....))))).)))))...).))).)))..))((...........)).)))))))).)))))).))...	-39.9	0.307844	0	0.40765	0.12619	0	0
novel_miR_1401	2.7	ggggcaaucacgugggcc	caaucacgugggccccag	NW_017213315.1	-	15051	15158	ggggcaaucacgugggccccaggggcaaucaccgugggcccagagggucaaucacgugggccccaggggaaaucucggugggaccccagggggcaaucacgugggccc	.((((..(((((((((((((.((((...((((((.((.(((...(((((.........)))))...)))...)).))))))..))))..)))))..))))))))))))	-58.6	0	0	0	0	0	0.170366
novel_miR_753	738.3	acaucucuggggaauugcugagu	ucugaugccccuguggaugagc	NW_017189517.1	-	33328573	33328685	caacaagcagcagaacuggcacaucucuggggaauugcugaguuggcaaaacuacacuagcucugaugccccuguggaugagcaagugcuggcugcacuccuccuccccgucu	......(((((((.(((.((.((((((.((((.(((...(((((((..........))))))).))).)))).).))))).)).))).)).))))).................	-35.3	1.92403	1.61321	0.815301	2.01905	1.19667	1.59009
novel_miR_1275	0.8	aaacuuggaugaacuuuuuggc	caaaaaguuuguucugguuuuu	NC_030827.1	-	20550875	20550985	gauucaagggucauauauuggguaggccaaaaaguuuguucugguuuuucuauaaaccguuacucaaaaacuuggaugaacuuuuuggccaauucaguauuucuaacguuu	......((.((...(((((((((.(((((((((((((((((.(((((((...(((....)))...))))))).))))))))))))))))).))))))))).....)).)).	-35.5	0	0	0.0679417	0	0.0664819	0
novel_miR_17	51.8	aaaauccaaacgaacuuuuugg	aaaaaguuuguucggguuu	NC_030818.1	+	77583279	77583388	cucauuugguuggguuggucaaaaaguuuguucggguuucuuuuggaaaaauccaaacgaacuuuuuggccaacccaauaaauuaacauauaagcauauacagcagcaau	...(((((.(((((((((((((((((((((((.((((((((...)))..))))).))))))))))))))))))))))))))))...........................	-41.2	0.230883	0.201651	0.135883	0.378571	0.199446	0.283944
novel_miR_654	1.1	gcggggcucugggcuucc	aggcccaaguguucccgugc	NC_030821.1	-	182679	182789	ugaggcccaaguguucccgugccagcacugaggaacucagcacaggcggcggggcucugggcuuccuaaugagcuaaagcaacucuuuguaaagggauuaaaauggguugg	.((((((((.(.((.((((((((.(..(((((...)))))..).))).))))))).)))))))))..............((((((....(((.....)))....)))))).	-39.6	0.0769611	0	0	0	0.398892	0
novel_miR_1063	2.7	aucucagucccuggacaccucu	gggugucagggacuggaggc	NC_030809.1	-	191186	191297	cgcucccuuuaaggguuuccaucucagucccuggacaccucuggcaggucaguggccagggugucagggacuggaggcagcgggaacggcucuccagggccaggccucgccg	....((((...))))...((.((.(((((((((.(((((.(((((.........)))))))))))))))))))))))..(((((..((((((....))))).)..)))))..	-58.3	0.230883	0.504127	0.339709	0	0	0
novel_miR_757	2.6	ccagcggucugcagagaguacu	ugcugucugcugcugcugacc	NW_017189962.1	+	153647	153757	cucucggggggccugggggcccagcggucugcagagaguacucugggcaccgcacagccugcugucugcugcugcugaccccccacauccugccgcucagcucacagguug	....(((.(((..((((((..(((((((..(((((.((((..(((.((...)).)))..)))).))))).)))))))..))))))...))).)))..(((((....)))))	-54.6	0.307844	0.100825	0	0.12619	0.0664819	0
novel_miR_1527	2.5	gcuggcaggacuguagagguuu	gccucugccccuccugccuuugccc	NC_030835.1	-	18898183	18898294	agaaccacauucccugcggguucaguggaggccucugccccuccugccuuugcccgcuccccuccccugggcuggcaggacuguagagguuuccauggagcugaaaacaaaa	....((.((.....)).))((((.((((((((((((((...(((((((...(((((...........))))).)))))))..)))))))))))))).))))...........	-49.8	2.61668	4.23467	3.12532	2.08214	1.66205	1.87403
novel_miR_769	207.6	aaaaaccugagcaaacuuuuug	aaaaaguucguuuggguuuu	NC_030825.1	+	37050673	37050783	cuaucuuauuggguuggccaaaaaguucguuuggguuuucauaccaucuucuggaaaaaccugagcaaacuuuuuggccaacccaauaccuaaaaaacaaacaggcagaca	......(((((((((((((((((((((.(((((((((((....(((.....))).))))))))))).)))))))))))))))))))))(((...........)))......	-47.5	0.538728	0.504127	0.611476	0.378571	0.33241	0.170366
novel_miR_899	1.6	aauauuugcaagguaggaugucu	aauucuacccagcaaauccuuuca	NC_030826.1	-	24634821	24634933	ucccgaagugcuauuuuaggagugugguccggaauucuacccagcaaauccuuucagaagcauauugccgaauauuugcaagguaggaugucugggcucuccugcucaucugc	................((((((...((((((((((((((((..((((((...(((....(((...))).))).))))))..)))))))).)))))))))))))).........	-35.2	0.384805	0.100825	0.0679417	0.12619	0.132964	0.227155
novel_miR_263	0.5	aaacccgaaugaacuuuuug	aaaaacuuguuuggguguuu	NC_030814.1	-	18959136	18959247	aaagugugucuuauggagguauauauuggauuggccaaaaaacuuguuuggguguuucuguaacaucuuuugggaaaacccgaaugaacuuuuugaccaacccauauuugug	...(((((((((....))).))))))(((.((((.((((((..((((((((((.((((((..........)))))).))))))))))..)))))).)))).)))........	-29	0.230883	0.201651	0.339709	0.378571	0.465374	0.45431
novel_miR_866	1.6	uggaaaaacccgaaugaacuuu	aauucguucagguuuccaua	NC_030808.1	-	57169845	57169956	uugaaguauuuuugaacuggguuggccaauggccaauaaauucguucagguuuccauaagauguaauggaaaaacccgaaugaacuuuugggccaacccaauauuugcuggu	.................((((((((((......(((....(((((((.(((((((((........)))))..)))).)))))))...)))))))))))))............	-34.6	0.0769611	0.100825	0.203825	0.12619	0.199446	0.397521
novel_miR_1583	0.2	uugagaggaaggagagug	aucucacuuccucuaauug	NW_017189852.1	-	31032	31139	uuaccuuugggguggugaacuugagaggaaggagagugcguuacuuaagugcgcgggcgcgcgaaagcgacuggucugcgauuucaaaucucacuuccucuaauugau	(((((........))))).....((((((((((((.((........((((.(((((((((((....))).)..)))))))))))))..)))).)))))))).......	-35	0.230883	0.201651	0.0679417	0.0630952	0	0.0567888
novel_miR_1295	67.6	accggcgcagcggcugaccug	ggguuaccgucacgucggaga	NC_030813.1	-	37048718	37048828	cccacuagcaccccgcacucaccggcgcagcggcugaccugggaaggcacuggccccggguuaccgucacgucggagagagcgggcggcgagccggcggucgagggcagac	.......((..(((((.(((.((((((..((((.(((((((((...((....)))))))))))))))..)))))).))).)))))..))..(((..(....)..)))....	-55.1	1.23138	0.604953	1.49472	1.13571	0.531855	1.59009
novel_miR_693	66	gaaaaccagaacgaacuuuuug	agaaguucguuuggguuuuucu	NC_030813.1	+	101026460	101026570	ucagauguucacuuagcauaaauauugguugcccaagaaguucguuuggguuuuucuauaauaucuuacugaaaaccagaacgaacuuuuuggccaacuuaauauaaccua	....(((((.....)))))..((((((((((.(((((((((((((((.(((((((.((........))..))))))).))))))))))))))).)))).))))))......	-34.7	0	0	0.0679417	0.12619	0.132964	0.113578
novel_miR_1120	2.1	aaaauccgaacaaacuuuuu	aaguucauuuggguuugcu	NC_030817.1	+	56012486	56012595	auaaaaucucacccuugucacauauuggguuggccaaaaguucauuuggguuugcucauaacauccugcagaaaauccgaacaaacuuuuuggccaacccaauauugcag	..............((((...(((((((((((((((((((((..(((((((((.((((........)).)).)))))))))..))).)))))))))))))))))).))))	-41.7	0	0.100825	0.135883	0.252381	0.265928	0.0567888
novel_miR_212	1.1	gaaaacccgaacgaacguuuug	aaaaggucauuuggauuuuucc	NC_030826.1	+	23629503	23629612	ggcagaacuugggucuuauuguuggauuggucaaaaaggucauuuggauuuuuccauaguaucuuuugggaaaacccgaacgaacguuuugaccaaaucaauauuuuuca	...................((((((.((((((((((...((.(((((.((((((((..........)))))))).))))).))...)))))))))).)))))).......	-31.4	0	0	0	0	0.0664819	0.0567888
novel_miR_224	1.4	uucuccaggcaagaacacugg	ucugacugugcgaccccauu	NW_017207870.1	+	13425	13534	uaagucacuuccagucauguucugacugugcgaccccauuagacggcagcccaccaggcucccccaucccugggauucuccaggcaagaacacuggaguggcguugccau	...((((((.(((((...(((((..(((.(.((.((((...((.((.((((.....))))...)).))..))))..)).))))...))))))))))))))))........	-37	0.846572	0.403302	0.883242	0.0630952	0.465374	0.965409
novel_miR_1726	2	aaacccgaaugaacuuuuug	aagagcucaucuaaguuuuc	NC_030813.1	+	102431886	102431998	uugaaccacaggcugagaggguggcugagcuggccaaagagcucaucuaaguuuuccauaagcucuuagggaaaacccgaaugaacuuuuuggucaacccgcugugucugaag	........(((((..((.((((........(((((((((((.((((....(((((((.(((....))).)))))))....)))).))))))))))))))).))..)))))...	-39.3	0.615689	0.403302	0.611476	0.504762	0.531855	0.45431
novel_miR_165	2.5	aauaaguucguuuggguuuuuc	aaaacccaagcaaacguucugg	NC_030824.1	-	58434474	58434585	gucaucauauuggguuggccaauaaguucguuuggguuuuuccauaagauacagcaggaaaaacccaagcaaacguucuggccaagccaauaguuugagguggugacuuucu	(((((((((((((.(((((((....(((.((((((((((((((.............)))))))))))))).)))....))))))).)))))........)))))))).....	-50.7	0.307844	0.201651	0	0.567857	0.398892	0.397521
novel_miR_862	2.6	uugccucccggagggcuggagc	uccggccucccgggaggcccaaga	NC_030814.1	+	48281828	48281939	cagggaaacgcggaacagacuugccucccggagggcuggagcccacccguacgagcuccggccucccgggaggcccaagaucgagcgccgauaaaggucgcuggcacuuaag	(((.((....(((..(.((((((((((((((.((((((((((.(........).)))))))))).)))))))))..))).))..)..))).......)).))).........	-53.7	3.30933	1.71403	1.08707	0.883333	0.398892	0.397521
novel_miR_998	24.9	aaaacccaaaugaacuuuuug	gaaaguuuguugggguuuuucu	NC_030818.1	+	65561772	65561882	uugaaguacuggauugaccagaaaguuuguugggguuuuucuguaugcuguacuguauuucuguaccuguuuguauaaguuuagaggaaaacccaaaugaacuuuuuggcc	.................((((((((((((((.((((((((((.((.(((((((.((((....))))......)))).))).)).)))))))))).))))))))))))))..	-36.5	0	0	0	0.12619	0	0
novel_miR_304	16.6	aacacccggacgaacuuuuuggc	aaaaaguucauuuggguuu	NC_030826.1	-	40402192	40402303	uucagacuagggauagucauuauuggguuggccaaaaaguucauuuggguuuuuuguaauauguuugaaaaacacccggacgaacuuuuuggccaacccaauacaacaagcc	....(((((....)))))..((((((((((((((((((((((.(((((((.((((.(((.....))).)))).))))))).)))))))))))))))))))))).........	-52.4	0.0769611	0.806604	0.135883	0.12619	0	0.511099
novel_miR_230	2.1	aaaaaccugaaugaacuuuuu	aagguuuguuuuggguuuucag	NW_017189517.1	-	8333501	8333611	ugacugugaauauuuaaaauauuggguuggccaaaagguuuguuuuggguuuucaguaagauguuacgaaaaaccugaaugaacuuuuuguccaaccuaauauggcagaaa	...((((.(..........(((((((((((.((((((((((((((.(((((((..((((....))))..))))))))))))))))))))).)))))))))))).))))...	-41.4	0.307844	0.403302	0.339709	0.315476	0.132964	0.567888
novel_miR_915	0.9	ugagcaagacuguuuuucuguga	ucagagaagcagucuuuuucaga	NC_030820.1	+	38728383	38728494	gaagaagcgaauguuggagcagucaguccuauucagagaagcagucuuuuucagaaccaucaguaacugagcaagacuguuuuucugugaacaaauauuaggcagaauggcc	...............(((........)))....(((((((((((((((.(((((.((.....))..))))).))))))))))))))).............(((......)))	-30.5	0	0	0.0679417	0	0	0.0567888
novel_miR_279	1.3	agaccucaucugagagccugacg	ucauuuucgagaggccgucug	NC_030829.1	+	11735339	11735451	gaguuggacaguguccaggucauuuucgagaggccgucugagagccagugaccaugcagagauucuuaggagaccucaucugagagccugacgaccuccugggagggggagac	...((((((...))))))(((((((((((((((.(.((((((((.(..((......))..).)))))))).).)))).)).)))))..))))..((((((...))))))....	-37	0	0	0.0679417	0	0	0.170366
novel_miR_1654	1.9	guagggaccucucaugucugug	uagacguugaguacucccuauuu	NC_030829.1	+	52586369	52586478	cauuccugaagcaguccuuuaagauagacguugaguacucccuauuuaauaggucaggagaccuagggcuguagggaccucucaugucugugcuuugucauguugucagu	.....((((((((.......(((((((((((.(((...(((((((....((((((....)))))).....)))))))...))))))))))).))).....)))).)))).	-38.4	7.00346	5.24292	5.7071	4.03809	3.25761	3.12338
novel_miR_779	2	auagcccucuccaccuccaaa	aggagggagagugguuauug	NW_017189517.1	+	16760030	16760139	uuaauuguuuucucaucgggaggagggagagugguuauugcugauacuaagcaauagcccucuccaccuccaaaaaaggaaaaacgucaaucaaagcuuuuaaaaaaccu	.......((((((.....(((((..((((((.((((((((((.......)))))))))))))))).))))).....))))))............................	-39.5	0	0.302476	0.135883	0.252381	0.0664819	0.170366
novel_miR_88	2.1	auuugguguaugugcuug	agugcaggaguggaguug	NC_030818.1	-	81905113	81905220	aaggagaagggcucccaugauuugguguaugugcuugugcgagugcaggaguggaguuggggaggaaaugaccuucgccuggcuggggugccuuaugcagggaccccc	.(((.(((((.(((((..(((((.((...(((((((....)))))))...)).))))).))))).......))))).)))....(((((.(((.....))).))))).	-40.2	0	0	0	0.12619	0.33241	0
novel_miR_434	0.2	gugccagggcuggggcuc	gcccagccaaccacac	NC_030818.1	-	71111138	71111245	cagugggaacccuccccacgcccaaggccagcugggcucugggugagcccagccaaccacacgcgcaggugugccagggcuggggcuccugcccagcaccccgcuugg	..(((((.......)))))(((...))).(((.(((..((((((((((((((((...(((((......)))))....)))).))))))..))))))..))).)))...	-55.8	0.384805	0	0.0679417	0.0630952	0	0.113578
novel_miR_1110	0.3	cuucuagacugugagcuuca	gagcucucagucuuuuaaugag	NC_030820.1	-	29514184	29514293	cugagcucccugcacuauacaccagauucccacgagcugucugagcucucagucuuuuaaugagccuauucuucuagacugugagcuucacauaugcuucugaguugaga	((.(((((...(((........(((.(((....))))))...((((((.((((((......((......))....)))))).))))))......)))....))))).)).	-28.3	0.307844	0.302476	0	0.567857	0.265928	0.283944
novel_miR_1677	2.5	uugguccccuucaaccagcuac	ggcuggucaaacggaaccaagu	NC_030830.1	-	24587530	24587640	agucaccucccccaggagcugcccccugcucuggcuggucaaacggaaccaaguccgucuuccugagagguuugguccccuucaaccagcuacagcagggcuggcaaagcc	......((((....)))).(((((((((((.((((((((..((.((.((((((.((.((((...)))))))))))).)).))..)))))))).)))))))..)))).....	-50.3	1.69314	2.11733	2.98944	5.42619	2.26039	1.47651
novel_miR_804	1.4	aaugaacuuuuuggccaaccc	guuggccagcaaguuuguucg	NC_030824.1	-	4510268	4510381	caguuaucugcccauuugaaaaaguauuguguuggccagcaaguuuguucggauuuuuccaugacaccccaaaugaacuuuuuggccaacccuauacuuaacaacgaagcaguu	.......((((....(((...((((((.(.(((((((((.(((((((((.((................)).))))))))).))))))))).).))))))..)))....))))..	-33.3	0	0.100825	0	0	0	0
novel_miR_1329	41.2	aaaaacccagugaacuuuuugg	aaaagguucguuuggguuuuu	NC_030824.1	+	66108090	66108200	cagaguauuuaccuucuuauuauggaguuagccaaaagguucguuuggguuuuuccauaagaucuaacagaaaaacccagugaacuuuuuggccgaccuaauaaaauggca	...........((...((((..(((.(((.((((((((((((..(((((((((((..............))))))))))).)))))))))))).))))))))))...))..	-36.2	0.615689	0.100825	0.203825	0.189286	0.132964	0.738254
novel_miR_1775	7947.1	gugccuacugagcugaaacaca	uggcucaguucagcaggaac	NC_030814.1	+	97226723	97226831	cucccugggcucugccucccgugccuacugagcugaaacacaguugauuugugcacacuggcucaguucagcaggaacaggagucaagcccccuuggagucugcugugg	((((..(((((.((.((((.((.(((.(((((((((....((((((.......)).))))..))))))))).))).)).)))).)))))))....))))..........	-43.4	78.7312	70.9811	76.7741	111.742	80.842	96.5409
novel_miR_746	2.7	cucggcugcgcggaggcuccggc	ccgccuccccgcacgcccggc	NC_030814.1	+	89833850	89833958	gcccgccuccccgcacgcccggccgccgcuccuauugucuaauggcggcgacgccggcaguggccgcggccucggcugcgcggaggcuccggcuccaccugcugcugcc	(((.((((((.((((.(((.((((((.(((...((((((....((((....))))))))))))).))))))..))))))).))))))...))).......((....)).	-57.6	0	0	0.203825	0.0630952	0	0.113578
novel_miR_1415	75.9	accgccuuuguguugcccauu	auguggugucaaaaaaggcguac	NC_030817.1	+	99477524	99477634	auuccuuaugcgguuuucuuaccgccuuuguguugcccauucacuuuuggaaacuaguggauguggugucaaaaaaggcguacacaaaacacuuucgcagcuuuuuuuccu	........(((((((((.....(((((((.((..(((((((((((..........)))))))).)))..))..))))))).....))))).....))))............	-29.7	1.69314	1.51238	1.83443	0.567857	1.52908	0.340733
novel_miR_1539	1.8	cuagacuggagcuccugg	aggaaauguuaccagcguuggg	NC_030827.1	+	34265839	34265946	acuagaaacaacuggaaccccuagacuggagcuccuggggcuguuccugcugaugcaguaguggaauugguggaacaacaggaaauguuaccagcguuggggaccagg	...........((((..((((.(..((((((((((((....((((((.((((((.((....))..)))))))))))).)))))...))).))))..).)))).)))).	-37	1.30834	0.504127	0.679417	0.694047	0.598337	0.340733
novel_miR_784	2.3	aaaaacccgaacgagcucuuug	caggaguuuguucagguuucu	NW_017189517.1	+	26767184	26767295	ggaagaagaaagacauuuuaguuacuggguuggccaggaguuuguucagguuucuccauaagcuguauagaaaaacccgaacgagcucuuuggccaacccaauauuuugcug	.........................((((((((((((((((((((((.(((((.((.(((.....))).)).))))).)))))))))).))))))))))))...........	-44	4.30982	4.13384	5.43534	4.98452	6.51523	4.032
novel_miR_132	13.8	cuaccgucuccccagugcugaga	ccucacuggggaggcuguccugcg	NC_030826.1	-	55272508	55272620	caggggaaccaccucgcacucuaccgucuccccagugcugagaccaugaaggagaccucacuggggaggcuguccugcgucaccaagcggcggcccccgcucagccacaugau	..(((......)))((((....((.((((((((((((......((.....))......)))))))))))).))..))))(((....(((((((...)))))..))....))).	-40.2	0.384805	0.705778	0.203825	0.315476	0.465374	0.113578
novel_miR_348	2.4	aaacccgaaugaacuuuuug	gaaaguucacugggguuuuu	NC_030835.1	-	38199086	38199199	gccacaaucaauuuugguauguacuggauuggcugaaaguucacugggguuuuuccaggauagcgugugagaaacccgaaugaacuuuuugaccaaccaguauauauacagggc	(((.(((......)))(((((((((((.(((((.(((((((((.(.(((((((((((.(....).)).))))))))).).))))))))).).)))))))))))))))....)))	-48.3	0.0769611	0.100825	0.271767	0.189286	0.132964	0.227155
novel_miR_582	219.7	ggagaggacaccgucugagugg	uugaugaccguucuucucuucc	NC_030826.1	-	9234004	9234113	ggcguuguuucugcagcugccauuggccauugaugaccguucuucucuuccuuugggagaguaagagggagaggacaccgucugagugguuucacuuacaauugauguuu	((((((((....))))).)))...(((((((.(.(((.((..((((((((((((.........)))))))))))).)).)))).)))))))...................	-36.1	4.00198	3.02476	1.22295	2.96547	1.39612	0.681465
novel_miR_151	2.3	aaaauccgagugaacuuuuu	aaagcucauuugaguuuuuu	NC_030828.1	-	19606525	19606636	ccuaaccaaguggcauagguacuggauuggucaaaaagcucauuugaguuuuuuuauacuaucucacggaaaaauccgagugaacuuuuuggccaauccaguaguuauccuu	...........((.((((.(((((((((((((((((((.(((((((.((((((((............)))))))).))))))).))))))))))))))))))).))))))..	-46.1	0.230883	0.201651	0.135883	0.441666	0.598337	0.283944
novel_miR_22	131.8	aauguacuuguggaguuggaga	uccagcuccguguguacauucu	NC_030817.1	-	81892733	81892844	aaaggacaaguaagcuauauuucuccucucuccagcuccguguguacauucuuaaagggugaugaacuggaauguacuuguggaguuggagagaggagaauuacagcccuac	.............(((.((.((((((((((((((((((((...(((((((((.....(((.....))))))))))))...)))))))))))))))))))).)).))).....	-54.8	1.77011	1.41156	2.64973	3.65952	1.19667	1.47651
novel_miR_1123	6.8	cucagucucugcucuccccgcagg	ugcggggcugggagcagggcaga	NC_030820.1	+	63479139	63479248	ugccagucuaggcucuggacuucugggugcggggcugggagcagggcagaaaggcacucccaggguucugcucagucucugcucuccccgcaggcauucccaucaagagc	...........(((((.((....(((((((((((...((((((((((.((..((.((((...)))).))..)).))).))))))))))))))......)))))).)))))	-43.9	0.461767	0	0.475592	0.0630952	0	0
novel_miR_284	56504.1	uguaaacacccuacacucucagc	cugggaggaggcuguuuacucu	NC_030821.1	-	92162536	92162647	ccgccccagagagcacugagggccagauacuguaaacacccuacacucucagcugugcacagugagaaagcugggaggaggcuguuuacucucucugccuuggaagucaacu	..(((((((......))).))))((((....(((((((.(((.(.(((((((((..............))))))))))))).)))))))....))))...............	-39.7	2311.99	2024.78	1538.54	115.843	202.637	139.53
novel_miR_200	2.4	uacaguacugugauaacuga	ucaguuaucacagugcugaug	NC_030810.1	-	40585643	40585752	cggccgacacagugacugacaggcugcccuggcucaguuaucacagugcugaugcuguccauucuaaagguacaguacugugauaacugaaggauggcagccaucuugcc	.(((.....(((...)))...(((((((.....((((((((((((((((((.((((............)))))))))))))))))))))).....))))))).....)))	-48.3	127.755	146.701	129.225	662.436	565.229	888.176
novel_miR_1406	2.6	guggauguugggacagggagu	ucccugcccuccguccccuc	NC_030825.1	+	56979480	56979587	agucggaguucggaguggauguugggacagggagucugcgggcgaugggcgcggugugacucccugcccuccguccccucccagcucuuucaagugagagauggaaca	....((((((.((((.(((((..(((.(((((((((..((.((.....)).))....))))))))))))..))))).)))).))))))....................	-53.3	0	0.907429	0	0.378571	0	0.283944
novel_miR_1591	0.9	cuagacuuggagucagaagau	caucugacuuugccauuagcu	NC_030814.1	-	83187502	83187610	agugggagagugaaaagauucuagacuuggagucagaagaucugagaggucaucugacuuugccauuagcugcucucccugcacugagcauauuaccaacuugucugcu	.((((((((((....((...((((...((((((((((.(((((...))))).))))))))))...)))))))))))))).))....((((.((.........)).))))	-30.6	44.4065	37.6079	34.5144	19.4964	13.1634	43.1027
novel_miR_966	378.6	caucccuugcaugguggaggg	cucccacaugcaggguuugca	NW_017193093.1	-	4950	5060	uuucccugcucccucucucacaucccuugcaugguggagggugagcuuucugaaaaccccucccacaugcaggguuugcaggauggugagccucggcuuuucuugcucucu	.......((((((..(((..((..(((((((((..((((((....(.....).....))))))..)))))))))..))..))).)).))))...(((.......)))....	-40.6	1.3853	0.403302	1.83443	5.80476	5.45152	4.71347
novel_miR_1817	2.6	cuccccggcccccucccc	cgaaggggccguggaggg	NC_030818.1	+	68388644	68388752	cacucggcaucaucgaugcccuccccggcccccuccccguagccgugcccgaaggggccguggagggugcccucgaaugcuccgcccuucacuaucugggcgggccgcu	....((((..((((((((((((((.(((((((.((...(((....)))..)).))))))).))))))))...))).)))..((((((..........))))))))))..	-54.2	13.6221	9.47759	3.19326	0.252381	0.731301	0.283944
novel_miR_1269	1.1	uuugguggacagagccuca	aggcucaccugaaaacacccauug	NC_030822.1	-	61051873	61051980	aaaacugaucugaaagucauuugguggacagagccucaacagaggcucaccugaaaacacccauuggcauccccggcucagaguuccuguggucagcugagucagaga	...............((((...((((..(((((((((....)))))))...))....))))...)))).((.(.(((((((....((...))....))))))).).))	-31.6	0.461767	0.806604	0.679417	0	0	0
novel_miR_1572	2.6	gaaaaguucguuuggguuuu	aauccaaaggaauuuuucag	NC_030815.1	-	70728095	70728205	caaauaauauuggguuggcugaaaaguucguuuggguuuuuccagaacaucuuauggaaaaauccaaaggaauuuuucagccaacacaauauuaacuuacacagcuuugua	....((((((((.((((((((((((((((.((((((((((((((..........)))))))))))))).)))))))))))))))).))))))))...((((......))))	-52.9	0.307844	0.907429	0.271767	1.19881	1.32964	0.795043
novel_miR_1529	1.1	ugucccucugucuucccucuagu	uuggggcaagcgucagggacaga	NC_030835.1	-	10495897	10496009	uccugggaguugggacacuucaacacaagaauuuggggcaagcgucagggacagaauucaguucauaaugugucccucugucuucccucuaguuuuuaacgaguaucagagaa	((((((..((((((....))))))..(((((((.((((.(((((..(((((((.(.............).))))))).)).))).)))).)))))))........)))).)).	-25.2	0	0.302476	0.135883	0	0.0664819	0
novel_miR_721	1.1	aaaauccgaaugaacuuuuc	cauuuggguuuuucugua	NC_030816.1	+	77300065	77300174	cuuuaaggauccauguaauuauugccugggucaaaaauuucauuuggguuuuucuguaaaaugucguaggaaaauccgaaugaacuuuucuggucaaaccaauagcugaa	.......((((((.((((...)))).)))))).((((.((((((((((((((((((..........)))))))))))))))))).)))).((((...)))).........	-31.3	2.00099	2.11733	1.90237	2.90238	2.92521	2.78265
novel_miR_1380	2.3	aaaaaguucguuuggguuuu	aaaacucaaacaaacuuuuug	NC_030809.1	-	92611655	92611765	caagauugggguggucaaaaaguucguuuggguuuuccuguaacaucuuacggaaaaacucaaacaaacuuuuugaccaaaccaauacauauuuugagagacaagacaaaa	....(((((..(((((((((((((.(((((((((((.((((((....)))))).))))))))))).)))))))))))))..))))).....(((((.....))))).....	-44.3	0.153922	0	0	0.252381	0.265928	0.283944
novel_miR_1032	116.1	gaaaaguucguuaggguuuuuu	aaaccugaaugaaauuuugu	NC_030811.1	-	33144125	33144236	uccaauuuacuguguuggccgaaaaguucguuaggguuuuuucauuaauaucuuauggagaaaccugaaugaaauuuuguuguugaccagucacuaaguuguaucugauucu	..((((((((((.((((((...((((((((((.((((((((((((.........)))))))))))).)))).))))))...))))))))))....))))))...........	-29.4	0.230883	0.201651	0.40765	0.441666	0.132964	0.681465
novel_miR_647	13.3	cucacuccagagugaccgucgu	acucacucuagagugaccgucgu	NC_030811.1	+	13574288	13574400	agacucacuccagagugaccgucauccaacaggaagacucacuccagagugaccgucguccaacaggaagacucacucuagagugaccgucguccaacaggaagacucacucu	...........(((((((..(((.(((....(((.(((((((((.(((((((..(((.(((....))).)))))))))).))))))..))).)))....))).))))))))))	-47.2	0	0	0.883242	0	0.398892	0.0567888
novel_miR_51	5.5	ugggucaagagauaaugcauguua	caugcauauaucucuugacuu	NC_030830.1	+	23663865	23663976	aggauauuaauagugaaaauauugggucaagagauaaugcauguuagauaaguguuacaauaaaaacaugcauauaucucuugacuuaauauuuauuuauucucuggguauu	..((((((..(((.(((((((((((((((((((((((((((((((...................))))))))).)))))))))))))))))))......))).)))))))))	-35.9	0	0.403302	0	0	0	0
novel_miR_431	2.6	ugaaauguuuaggaccacuag	agugguucuuaacaguucaac	NC_030828.1	+	67916483	67916594	agcgcggcggacgaggaucgcgcgcuggguccagugguucuuaacaguucaacaguucuguagcgcaauugugaaauguuuaggaccacuagacccggcgggccuggcgccg	....(((((..(.((....((.(((((((((.(((((((((.((((.((((.((((((......).))))))))).)))).))))))))).))))))))).)))).))))))	-55.3	7.08042	11.4941	14.7434	4.16428	5.58448	3.12338
novel_miR_425	2	cuuggauccaggccgcuu	gcgggcuggaucccgggc	NC_030811.1	+	105028537	105028644	cgcgggcuggaucccgggcacuuggauccaggccgcuucacugaguuguuucagguuucaagcgcuuuagacauuuuagcuuauuugcugcugcugcugcugcuaagu	.((((.((((((((.((...)).)))))))).))))....(((((.(((((.((((.......)))).))))).)))))((((...((.((....)).))...)))).	-39.6	0.0769611	0.201651	0.543534	0.189286	0	0
novel_miR_208	1.2	gaaaaguucguuuggguuc	auccaaaucagauuucgg	NC_030824.1	-	22448217	22448325	cauccaaaucagauuucggaguccugaugccaacuuuuuggguuggccaaaaaguucguuuggguuggccgaaaaguucguuuggguucuuucauaagaugguauggcu	.((((((((....((((((...(((((.((.((((((((((.....)))))))))).)))))))....)))))).....))))))))....(((((......)))))..	-32.1	0	0	0	0.12619	0.0664819	0.0567888
novel_miR_897	10.7	aucagcuccugaacacaaugcagu	auguagggugaccagaaccggcug	NC_030831.1	+	58126473	58126586	aacucagcgaggguugccauagcuuuuuuauguagggugaccagaaccggcugaaacugguuugaggcagaucagcuccugaacacaaugcagucccugagcuacuacaguggg	....((((....))))(((((((((.....((((..(((..(((....((((((..(((........))).)))))).)))..)))..))))......)))))......)))).	-30.9	1.07746	0.604953	0.475592	0	0	0
novel_miR_443	2.1	aaaauaugaaugaacuuuuuga	aaaaaguguauucauguuuuuc	NC_030815.1	+	26539656	26539763	aagguuucaaagccugcuguauuggguugguuaaaaaguguauucauguuuuuccauaagaucaucuggaaaaauaugaaugaacuuuuugauaaaaccaauacauag	.(((((....)))))..((((((((....((((((((((.((((((((((((((((..........)))))))))))))))).))))))))))....))))))))...	-41.1	0	0	0	0	0.0664819	0
novel_miR_169	2.5	ucagcucuucuguccccucagg	ugggggguuggaggagcauccu	NC_030826.1	-	14720154	14720264	gaaaccaguccauccuuaucccgucucuccucagagcucugggggguuggaggagcauccuggccugaccucagcucuucuguccccucaggccucugugugagcggcgga	....................(((((.((((.(((((.(((((((((..((((((((.....((.....))...))))))))..))))))))).))))).).))).))))).	-51.3	1.69314	2.41981	2.71767	0.378571	0.0664819	0
novel_miR_417	33.7	aaagccugaaugaacuuuuu	gaaaguucauucagguuuuucu	NC_030825.1	-	37306082	37306194	uuggcaacugaacaacaacccuaauccuaacccgaaaguucauucagguuuuucuauaagauauuauagaaaagccugaaugaacuuuuuuggccaaccuaauaccaaacucc	(((((...((.....))................((((((((((((((((((((((((((....))))))))))))))))))))))))))...)))))................	-37.4	0.0769611	0	0.0679417	0.0630952	0.132964	0.0567888
novel_miR_758	6940.4	uaugugggacgguaaaccgcuu	ugguuuaccgucccacauacau	NC_030828.1	+	65188529	65188637	ccuccagcgucacugccaucgugcgguacuugaagaaaugguuuaccgucccacauacauucugaauauguaugugggacgguaaaccgcuucuugguauccugcccag	....(((.((.(((((......))))))))))(((((.((((((((((((((((((((((.......)))))))))))))))))))))).)))))((((...))))...	-51	54.6424	29.9452	39.678	131.49	94.8697	204.326
novel_miR_988	620039	ucccugagacccuaacuugug	acggguuaggcucuugggagcu	NC_030822.1	+	49574658	49574765	auuuagcgcgcgccucucaaucccugagacccuaacuugugauguuuaccguuuaaauccacggguuaggcucuugggagcugcgagucgcgcccuugcauccuggaa	....((.(((((.(((.((.((((.((((.(((((((((((..(((((.....))))).))))))))))).))))))))..)).))).))))).))............	-42.3	8992.52	10712.3	12915.7	2109.52	3289.19	1295.52
novel_miR_1042	17.6	aaagagucggacacaacugag	cgguguucuuuccuggaga	NC_030810.1	-	92841987	92842095	aagagaauggcuacccacuccgguguucuuuccuggagaacuccagggacagaggagccugacagcuacagucccuggggucacaaagagucggacacaacugaguggc	..............((((((..((((((.(((.((..((.((((((((((.....(((......)))...)))))))))))).))..)))..))))))....)))))).	-40	0.615689	1.41156	0.543534	0.315476	0.531855	0.340733
novel_miR_1528	0.5	ccguggaccacgaggagc	aucucccaguccaaggag	NC_030820.1	+	53538153	53538260	cacauccaucuccauuccauccguggaccacgaggagcuggagcgcuccuucaguggcuucagcaucucccaguccaaggagaaccuggaugcccucaacagcugcua	..(((((((((((..........(((((...((((.(((((((((((.....))).)))))))).))))...))))).)))))...))))))................	-38.1	0.230883	0	0.40765	0	0	0
novel_miR_585	0	aaaaacuugaacgaacuuuuuu	aaaaaugcauucuuuuuuuuucu	NC_030813.1	+	11672759	11672870	cugaucaauugugauacuggguuggccaaaaaaugcauucuuuuuuuuucuuuuuaguaagauaggacagaaaaacuugaacgaacuuuuuugccaagccguguucacacag	.........((((((((.((.(((((.(((((...(.(((....((((((((((((......))))).)))))))...))).)...))))).))))).))))).)))))...	-27.2	0	0	0.0679417	0.0630952	0	0.0567888
novel_miR_25	2	aaguucauuuggguuuuucugu	aaaaaccuaaaugaacuuucu	NC_030813.1	-	98764522	98764634	ucacaggaagauuaacaugguccuggacuggccaaaaaguucauuuggguuuuucuguaacaguguauggaaaaaccuaaaugaacuuucugccaacccaacagaaugcauuu	...............(((.....(((..((((...((((((((((((((((((((((((......))))))))))))))))))))))))..))))..))).....))).....	-39.4	0	0	0	0	0.0664819	0
novel_miR_372	25.6	aaaacccaaaugaacuuuuua	agaaguucguuuggguuuuucu	NC_030812.1	-	78811420	78811530	gaaaaccaucacauugcccaagaaguucguuuggguuuuucugucgcaucauaaggaaaaacccaaaugaacuuuuuagccaaccaauacauuccuauuuuaacauacuuu	.............(((.(.(((((((((((((((((((((((............))))))))))))))))))))))).).)))............................	-30.7	0.307844	0	0	0	0.199446	0.0567888
novel_miR_1789	0.9	agaagaagcgccuggugcagagccc	ccucucgcaaaggaucuucuucguc	NC_030826.1	-	46882668	46882780	ucacgagaacaugccucucgcaaaggaucuucuucgucccucuccagaagaggagaagaggaaacacaagaagaagcgccuggugcagagccccaauuccuauuucauggaug	..............((((.(((.(((..(((((((.(((((((((......)))).)).))).......)))))))..)))..))))))).......(((........)))..	-30.7	0.0769611	0	0.0679417	0	0.0664819	0
novel_miR_451	2.4	ucgagccugauagaucacacac	gugugaccugccaggcacc	NC_030833.1	-	9561580	9561691	ccagguuugcugugaacagggcaguggccccugugugaccugccaggcaccagcuugucacuggcuaaggucgagccugauagaucacacacgggacuugaccuggagcugg	(((((((.(((((.......)))))(((((.(((((((.(((.((((((((((((.......))))..)))...))))).))).))))))).))).)).)))))))......	-46.8	0.615689	0.705778	0.339709	0.630952	0.33241	0.0567888
novel_miR_1292	1.4	aaaaaguucguuuggguuuu	aacccuagugaaauuuuugg	NW_017189517.1	-	41537170	41537280	aucaauauauugggucagccaaaaaguucguuuggguuuugcagaaaaacccuagugaaauuuuuggcuaacugaaucaauauuaauaccaacaugaauacauguguauau	...((((((((.(((.(((((((((.((((((.(((((((.....))))))).)))))).))))))))).))).)))..))))).((((..(((((....)))))))))..	-33.1	0	0	0	0.0630952	0.0664819	0
novel_miR_1485	12.6	cuguccucuggccuccuccccagg	aggggaggagcaggggaugug	NC_030825.1	-	49522789	49522899	gaggggcuucccuuccuuccaggggaggagcaggggaugugacgacagaacgggggcccccgagguuaccuguccucuggccuccuccccaggaaggcugugggaugacac	(((((....)))))((((((.((((((((((((((((((((((.......((((....))))..)))))..))))))))..))))))))).))))))..(((......)))	-58.1	0.0769611	0	0	0	0.199446	0.227155
novel_miR_1071	2.8	aaaacuugaaugaacuuucugg	agaguucauucagguuuuu	NC_030820.1	+	16326514	16326625	acagaugcacgcuacuguauauuggguuggccagagaguucauucagguuuuuccauaagaugguacaggaaaacuugaaugaacuuucuggccaacccaauauaaaauaca	.(((..........)))((((((((((((((((((((((((((((((((((((((((...)))).....)))))))))))))))))))))))))))))))))))).......	-60.2	0	0	0	0.12619	0.199446	0.227155
novel_miR_1197	1.8	aauuuguucggguuuuucugu	ggaaaaaccugaaugaaauguu	NC_030824.1	-	62024574	62024684	cagagauccggcuggccuaaaauuuguucggguuuuucuguaagauguuauggaaaaaccugaaugaaauguuuggccaacccaauaaauaaauggagucacaaucuauag	.........((.(((((....((((((((((((((((((((((....)))))))))))))))))).))))....))))).))..........(((((.......)))))..	-36.3	0.69265	0.302476	0.611476	0.630952	0.132964	0.340733
novel_miR_500	2	aucaagugugggucaaggacugga	gacuccuugaccccacauuggaag	NW_017189517.1	-	46194716	46194827	ucacgaauuucugccuggggaucaagugugggucaaggacuggaaagacgacuccuugaccccacauuggaaggguccauauacuguuguucuaaccaccccuauggcaguu	..........(((((.((((.(((((((.((((((((((.(.(.....).).))))))))))))).))))...(((......((....))....))).))))...)))))..	-39.9	0	0	0	0	0.132964	0
novel_miR_1550	21.1	gaaaguucguuuggguuuuu	aaaaucugggugagcuuuuugg	NC_030818.1	+	6591720	6591831	cugguggcauuggguuggccagaaaguucguuuggguuuuuccauaggauguuacaggaaaaucugggugagcuuuuuggccaacccaguauuuguguauauggccuggagg	((...(((((((((((((((((((((((((((((((((((((..(((....)))..)))))))))))))))))))))))))))))))))).............)))...)).	-50	0	0	0	0.12619	0.132964	0
novel_miR_659	3970.6	acucuuucccuguugcacuacu	cagugcaaugaugaaagggca	NW_017189530.1	-	384125	384236	cgcuggcaggccugccugacacucuuucccuguugcacuacugugcgccccuggcaagcagugcaaugaugaaagggcaucggucgggccccgcccgccgcccaccgcgccu	.((.(((.((((((.((((..(((((((..(((((((((.((.(((.......))))).)))))))))..)))))))..)))).))))))..))).))(((.....)))...	-48.9	155.077	152.751	181.54	8.58095	16.9529	6.98502
novel_miR_1468	6	auagcuccauaaauuuaguaag	uacuaaauugauggagcugua	NC_030809.1	-	53512050	53512160	ggauucuaguauaggcuacuuacuaaauugauggagcuguaaccucaacuggaaagguuauagcuccauaaauuuaguaaguagccuauucuauuguuccucacccauguu	(((...(((.(((((((((((((((((((.(((((((((((((((.........))))))))))))))).))))))))))))))))))).)))....)))...........	-56.1	0	0	0	0	0	0.227155
novel_miR_1421	2.4	aaaaccugaaugaacuuuu	aaaauguucaugcagguuuuuc	NW_017189517.1	+	16076185	16076296	acaaaggagagacugaugauauuggguuggucaaaauguucaugcagguuuuuccguaagauguuacaggaaaaccugaaugaacuuuugagccaacccaauagauucuacc	.....((((((........(((((((((((((((((.((((((.((((((((((.((((....)))).)))))))))).)))))))))))).)))))))))))..)))).))	-48.1	0	0.100825	0	0.441666	0.0664819	0.0567888
novel_miR_660	3	cucgccggcggcggacguggc	cgcgcgccgcgccgccgguugccu	NC_030832.1	+	39646278	39646385	cccggcggcccgcgggccggaugacuaaguuuggccgcgcgccgcgccgccgguugccuuuuauggcgcacucgccggcggcggacguggcugcccggggcccccggc	.((((.(((((.((((((((((......)))))((((((...(.((((((((((((((......)))).....))))))))))).)))))).)))))))))).)))).	-68.2	0.230883	0.403302	0.135883	0.252381	0	0.0567888
novel_miR_270	236.9	aaacucgugucugauucguu	acgaaucagacacgaguuug	NC_030811.1	+	25155501	25155608	cacaggcuuaguugcuccccagcacaugugguaacgaaucagacacgaguuugacuccuuccugauccucaaacucgugucugauucguuaccacagagccacucggg	......((.(((.((((.........((((((((((((((((((((((((((((.((......))...)))))))))))))))))))))))))))))))).))).)).	-55.6	0.69265	1.81486	1.22295	1.51428	2.39335	1.5333
novel_miR_167	1.8	agauguccagccacaauucucgg	agaauugcguuuggacaaucagu	NC_030818.1	+	98518145	98518255	gcuuccagagcucagccacagauguccagccacaauucucgguuggccgcagacucguacaagaauugcguuuggacaaucaguggcgaagccccugaguucagggccccg	.........(((..(((((.(((((((((.(.((((((((((((.......))).))....))))))).).)))))).))).)))))..)))(((((....))))).....	-41.6	0.769611	0	0	0	0	0
novel_miR_1589	14.7	aagaaugcuggaaugggu	cuaugaacuagccugccacgc	NC_030820.1	+	62550031	62550141	auguccgacucuuugcagcccuaugaacuagccugccacgcuccucuguccaugggauucucuaggcaagaaugcuggaauggguugcaguuuccuccuccaggggaucuu	............(((((((((.((...((((((((((....((((........)))).......))).))...))))).)))))))))))..(((((.....)))))....	-28.6	0.846572	0	0	0	0	0
novel_miR_205	738.3	acaucucuggggaauugcugagu	ucugaugccccuguggaugagc	NW_017189517.1	+	34422480	34422591	caacaagcagcagaacuggcacaucucuggggaauugcugaguuggcaaaacuacacuagcucugaugccccuguggaugagcaagugcuggcugcacucugccuccccguc	......(((((((.(((.((.((((((.((((.(((...(((((((..........))))))).))).)))).).))))).)).))).)).)))))................	-35.3	1.92403	1.61321	0.815301	2.01905	1.19667	1.59009
novel_miR_126	0.2	ucuuccuggaggacgggcgcucc	agcugcccgucccggggagcugc	NW_017217487.1	+	9861	9973	ucccgagcgcgcgccgcccgggagcugcccgucccggggagcugcccgucccggggaacccgaggcggccucuuccuggaggacgggcgcucccugcggccugggcacuccca	....(((.((.((((((..((((((.(((((((((.(((((..(.(((((.((((...)))).))))).)..))))).).)))))))))))))).)))))..).)).)))...	-72.3	0	0	0	0	0	0.0567888
novel_miR_486	2.2	ucugaacaaacuuuuuggcc	ccaaaaaguucaguuggguuu	NC_030820.1	+	20323001	20323113	uagagaauuauauauauuggguuggccaaaaaguucaguuggguuuuuucauaagagcuuacacagaaaaaucugaacaaacuuuuuggccagcccaauauuuaucugcuaga	((((((....((.((((((((((((((((((((((..(((.((.((((((...............)))))).)).))).)))))))))))))))))))))).))))).)))..	-43.8	0	0	0	0.0630952	0	0.0567888
novel_miR_611	2.6	ucccugcccuccaggagcucu	ggucugcuggggggaaauggauu	NC_030826.1	-	55661366	55661476	cugcugugugccagcuggagucccugcccuccaggagcucucggucugcuggggggaaauggauuccaugcaggggcccagugcugcgaugggagccccgacagccaguuc	..((((.((.((.((((((((((...((((((((.((((...)).)).))))))))....)))))))).)).)).)).))))((((...((((...)))).))))......	-53	196.866	186.93	166.593	108.461	136.687	113.521
novel_miR_917	1.4	uuccccucucugugucugugucc	gccauguuggaugggagcc	NC_030810.1	+	3910859	3910968	cucuucugucuccgagugguuuccccucucugugucugugucccaucaccucgucuuagaaggacaccggccauguuggaugggagcccacucugaugaccucauugacu	.......(((((.((((((.(((((.((((((.(((.((((((..((...........)).)))))).))))).)..))).))))).)))))).)).)))..........	-36.2	0.153922	0	0.271767	0	0	0
novel_miR_1612	22.6	cugcucaggggcuggugggcgcc	ccucaccacugcugggcaccc	NC_030808.1	-	143103816	143103928	cgggcucaguggacaccuggcugcucaggggcuggugggcgccugcuccccauucagauuggccucaccacugcugggcacccagucugccacgcccaugcuacaggcgcagg	.((((...((((.((.((((.(((((((.((.(((((((.(((.................)))))))))))).))))))).))))..)))))))))).(((.......)))..	-51.7	0.69265	1.41156	0.135883	0	0	0.113578
novel_miR_1221	1.5	gcgaguguggggcuuccggccugug	caggccagacccuaaccucgg	NC_030808.1	+	146302441	146302553	aucucagugagugcccucaggcgaguguggggcuuccggccugugggacugaaucccaggccagacccuaaccucggugagugcccucaggugagcgugggcuccuggccugc	..((((.((((.((.((((..((((..(((((..((.((((((.((........)))))))).)))))))..)))).)))).)).))))..)))).(((((((...)))))))	-52.7	0	0	0.0679417	0	0	0
novel_miR_75	2.1	uuggcauuacugagcaucgagu	ugggugcccagugaagucagug	NC_030835.1	+	39918847	39918955	ucacugaagaugcuugugcaagugcuuugccuggcacauggugggugcccagugaagucaguguuccucguuggcauuacugagcaucgagugugagcugaggcaccua	.((((.....(((....)))))))...((((((((.((((.(.(((((.((((((.(((((((.....))))))).)))))).))))).).)))).))).)))))....	-41.2	2.30883	0.604953	0.475592	0.567857	0.265928	0.227155
novel_miR_418	2.5	ucauccccgccacagacucugc	agggucagcgcguggggguggcg	NC_030836.1	-	46631952	46632063	ucucagcacauggcauguuaggagagggucugugcacagggucagcgcguggggguggcguuccgaaccgucauccccgccacagacucugcugcccagccccugccaccag	((((...((((...))))...))))(((.(((.((((((((((.(.(.((((((((((((........))))))))))))).).))))))).))).))))))..........	-52	0.923533	0.302476	0.815301	0.315476	0.33241	0.0567888
novel_miR_249	184.4	aaaaaccugaaugaacuuuuu	aaaaguucauucggguuuuu	NC_030809.1	+	77005202	77005314	auuugaaacaacaaaagcuauuugguugaccaaaaaguucauucggguuuuuccauaagauauuauaaaaaaaaaccugaaugaacuuuuuuugccaacccaauauuaaucau	.((((......))))...((((.(((((...(((((((((((((((((((((..((((....))))....)))))))))))))))))))))....))))).))))........	-31.9	0	0	0.135883	0.0630952	0	0.45431
novel_miR_1135	70.3	ucuagggcacgagagcuucagu	ugaggcuuuuggucccuggagc	NC_030811.1	+	95827687	95827795	ucuuguugcugagcacaagcucuagggcacgagagcuucaguaguugcggcacaugggcucagcagcugaggcuuuuggucccuggagcucgggcucaguaguuacagc	.....(((((((((.(.((((((((((..(((((((((((((.((((.(((......))))))).)))))))))))))..)))))))))).).))))))))).......	-60.8	0.461767	0.302476	0.883242	0.567857	1.06371	0.965409
novel_miR_1763	1.1	gaaaaguucguuuggguuuu	aucaugaacaaacuuuuuga	NC_030812.1	-	50202213	50202323	uuauauacuauugguuggccgaaaaguucguuuggguuuuucuguaagauguuauggaaaaucaugaacaaacuuuuugaccagcccaauauacagaauacauauuguuac	............((((((.(((((((((.((((..(.((((((((((....)))))))))).)..)))).))))))))).))))))((((((.........))))))....	-31.5	0.384805	0.100825	0.0679417	0.567857	0.465374	0.567888
novel_miR_698	0.2	aaaaccuaaaugaacuuuuuga	aaaauauucauucaggguuuucc	NC_030823.1	-	17851035	17851146	uguuagcauauuacacauugcauuggguuggccaaaauauucauucaggguuuuccuuaagacaguauguaaaaccuaaaugaacuuuuugaccaacccaauauuuggguug	.....(((..........)))((((((((((.(((((..((((((..(((((((.(............).))))))).))))))..))))).))))))))))..........	-31.7	0	0	0	0.12619	0.0664819	0.0567888
novel_miR_879	445.7	uagagaagcacugggggaaagu	ugccccuugaugcuugucuuca	NC_030833.1	-	18395830	18395941	cuggacgccagggaggggcguagagaagcacugggggaaagucuuggacgugaggugcugccccuugaugcuugucuucaucccuuucggggcagagcauucagagaagugg	(((((((((.((((((((.(.(((.((((((.(((((..((((((.......))).))).))))).).))))).))).).))))))))..))).)....)))))........	-42.2	8.46572	11.1916	10.2592	3.72262	4.45429	4.65668
novel_miR_628	8.9	acccuugccacgcuccccccagg	uggguggaagcuggcaagagg	NC_030810.1	-	12837436	12837546	ggaccacgcagggcagggaguggguggaagcuggcaagagggggcaaaugugccagcacccuugccacgcuccccccaggagcuguucuacgaagaccgccacuuccacga	((.(..((.(((((((....((((.((.((((((((((.(((((((....))))..).))))))))).))).))))))....))))))).))..).)).............	-44.5	0.230883	0.302476	0	0.0630952	0	0.0567888
novel_miR_1558	2	uuuuuugcuguagcauucuggc	cagaauguuacaacagaaacgu	NC_030831.1	-	10931068	10931179	gcuauauguuaauuuucaaguuucauaucagaauguuacaacagaaacguaucagucuuuuguaaacauguuuuuugcuguagcauucuggcauggagcuugaaaacuaaaa	........(((.((((((((((((((.(((((((((((((.(((((((((..(((....))).....))).)))))).))))))))))))).)))))))))))))).)))..	-39.1	0	0	0	0	0	0.170366
novel_miR_35	1.4	ugguggacacugaaaggcucuu	gggcuuuucuaguguccacugau	NC_030818.1	-	63432710	63432821	uuagucugugagugagcagcugguggacacugaaaggcucuugggcagucaguucucaagggcuuuucuaguguccacugaugcaaacacacaaauucuccauuucgacaca	..(((.((((.((..(((..(((((((((((((((((((((((((.(.....).)))))))))))))).))))))))))).)))..)).)))).)))...............	-45.6	0.153922	0	0	0	0	0.45431
novel_miR_1908	7.4	ucuaaugccccuucuccugccuagg	agggcaggagcuggagggagg	NC_030814.1	-	49606745	49606859	gggcaggaagcacaccaguguagcugcagcagccuccagggcaggagcuggagggaggagccgaggccccucuaaugccccuucuccugccuaggguggacucccugccuucggc	(((((((.((..((((......((((...)))).....(((((((((..((.((((((.((....)).)))).....))))..)))))))))..))))..)).))))))).....	-54.2	0.230883	0.302476	0	0	0	0
novel_miR_152	2.1	cuuccaguuaauagcucuguu	cagagcuauuaauuggcagaa	NC_030821.1	-	415549	415659	auguggaaaauuggggcuuggagaaauuacagagcuauuaauuggcagaaucuuguugcaaauccugucucuuccaguuaauagcucuguuaacuucuccaaggauuugaa	................(((((((((.(((((((((((((((((((.(((..(..(........)..)..))).)))))))))))))))).))).)))))))))........	-41.5	0.461767	0	0.679417	0.441666	0.33241	0.45431
novel_miR_71	2.4	ugucugggaaccugauucucucc	ggagcucagggcagagguc	NC_030820.1	+	44014300	44014411	ccuccuggggagaggcugaggcuggggagcucagggcagaggucugugaccggcagggcaggagaacugaugucugggaaccugauucucuccacagguguuucuccagguc	...((((((((((.(((.....(((((((.(((((.((((.(((.((..((.((...)).))...)).))).))))....)))))..)))))))..))).))))))))))..	-49	0.384805	0.302476	0.135883	1.38809	0.465374	0.45431
novel_miR_1122	16.7	aaaaccugaacaaacuuuuggg	aaaaaaguuuguuuggauuuuu	NC_030817.1	-	50701630	50701741	gccauagaauagcacuggccaaaaaaguuuguuuggauuuuuccuaaagaucuuauggaaaaaccugaacaaacuuuugggccaauccaguaguugagauggauuauuuuaa	....(((((((....(((((..((((((((((((((.(((((((............))))))).)))))))))))))).)))))(((((..........)))))))))))).	-35.7	0	0	0.135883	0	0	0
novel_miR_1095	0.2	aguugccggcucagggaucugc	agauccauagccagcaauacu	NC_030810.1	-	72472274	72472385	uuucagcaaaucccaagauccauagccagcaauacucaacagucccaagaaauuuucuuacuuguugaggaguugccggcucagggaucugcaauauggccucuuuuauggc	...............((((((..((((.(((((.(((((((((...(((((...))))))).)))))))..))))).))))...))))))........(((........)))	-35	0.0769611	0.100825	0.203825	0	0	0
novel_miR_873	0.8	aaaacuugaaugaacuuucugg	aaaaguucauuuggauuuuuc	NC_030831.1	+	23474885	23474996	uuuaaaaauagagaauauaauauugaguuggccaaaaguucauuuggauuuuuccauacgaugccaugggaaaacuugaaugaacuuucuggcaacccuaucugguccuguc	.......((((.((............((((.((((((((((((((((.(((((((((........))))))))).))))))))))))).)))))))((.....)))))))).	-30.1	0	0	0	0.189286	0.398892	0.340733
novel_miR_695	1.6	aaaaaccugaaugaacuuuuu	aaaguugguuuggauuuuuc	NC_030816.1	+	32945636	32945747	agccuguguaaagguugcaaguauugggcuggccagaaaguugguuuggauuuuucauaggauguuauggaaaaaccugaaugaacuuuuucaccaacccucaauaugaaaa	(((((......)))))....((((((((.(((..((((((((.((((((.((((((((((....)))))))))).)).)))).))))))))..)))...)))))))).....	-35.1	0	0	0	0	0	0.170366
novel_miR_1175	2.2	aaaaccugaaugaacuuuuug	aaaaguucauucagauuuuucc	NW_017189517.1	-	29919357	29919467	gagugaaauguaacuuauagauuggguuggucaaaaaguucauucagauuuuuccauaaaauguacuggaaaaccugaaugaacuuuuuguccaaucuaauacaaaggacu	((((........))))....((((((((((.((((((((((((((((..(((((((..........))))))).)))))))))))))))).))))))))))..........	-42.4	0.0769611	0.201651	0.203825	0.252381	0.0664819	0.340733
novel_miR_1143	1.8	aaaaaguuuguuuggguu	ccugagccaacauuuugg	NC_030826.1	+	43326510	43326620	gcuauguggguugaccaaaaaguuuguuuggguuuuucugcaacauuguaauggcaaaaccugagccaacauuuuggccaacccaauagaaaguggaaaagguauccucgu	.((((.(((((((.((((((.(((.(((((((((((((((((....))))..)).))))))))))).))).)))))).)))))))))))...(.(((.......))).)..	-37.2	0	0	0	0.0630952	0	0
novel_miR_1217	7.5	uugcgacccuauggacug	aggccuggcuccagaggg	NC_030817.1	-	16496883	16496990	uguugcccccucugcacugcaggccuggcuccagaggguggaaagugaaaguguuaguugcucagucauguuugacucuuugcgacccuauggacuguagcuugccgg	........((...(((((((((.((.((.((((((((((.(((.((((..(.((.....)).)..)))).))).)))))))).)).))...)).))))))..))).))	-33	0.307844	0.806604	0.475592	0.315476	0.132964	0.113578
novel_miR_359	19.9	aggcaccuaggcuggagaccac	gucccugaagucuggguuccugc	NW_017195169.1	-	11104	11213	acuacuaucagaaggaaggcuuucccaggggucccugaagucuggguuccugcucugcaugugaauuagcaggcaccuaggcuggagaccacugugggccucuuucccau	..........((((((.(((((...(((.((((((...(((((((((.((((((...(....)....)))))).))))))))))).)))).))).)))))))))))....	-47.1	0.0769611	0	0.339709	0	0.132964	0
novel_miR_1153	1.1	aucuaagugucuguggucaauu	cguaccucagacaccaagaaaagauga	NC_030818.1	-	87145996	87146107	gagcagagagcugcuguagcaucuaagugucuguggucaauucacagccuccuguccguaccucagacaccaagaaaagaugacauaagcacucagacccagcugcucuguc	..((((((((((((((.(((((((..(((((((.(((......((((....))))....))).))))))).......))))).........)))))...))))).)))))).	-33.6	0	0.100825	0	0	0.265928	0.170366
novel_miR_1268	2.3	ugacugucuggugucuucccagg	cggggagacguccacgguuagg	NC_030823.1	-	78678497	78678608	guaccaucaggccuuugaggagcuucccugcucguucacggggagacguccacgguuagggugcacccucugacugucuggugucuucccagggcgucacccucacggaccu	........(((((..((((((((......)))(((((..(((((((((.((((((((((((......))))))))))..))))))))))).)))))....))))).)).)))	-45.4	0	0	0.339709	0.189286	0	0.283944
novel_miR_796	33	ccuccgccggcgccuaga	acgucgcuggggaaagggcuuu	NW_017190166.1	+	23619	23727	guuccuuuuuccuuccacgucgcuggggaaagggcuuuuaaucgcgagaguuccguuuucuugagagcgccuccgccggcgccuagaucgcgcgagaccgcggaaggaa	........((((((((....(((((((((..((((((((((..(((.......)))....)))))))).))))).))))))..........(((....)))))))))))	-37.4	3.07844	1.00825	0.883242	0.0630952	0.132964	0
novel_miR_1361	1.9	acuuccgguggcgaucucgcga	ucgagcgucgcugccggaaaagc	NC_030815.1	+	25059746	25059854	cugagccuccgcaggcacccacuuccgguggcgaucucgcgagaaaccgcgcucucgagcgucgcugccggaaaagcuuugaaaaaccgcucuauuaaugagacccagu	(((.((((....))))......(((((((((((((((((.(((........))).)))).)))))))))))))................(((.......)))...))).	-38.4	0.230883	0.100825	0.135883	0.12619	0.0664819	0.170366
novel_miR_160	1.3	ucugaacaaacuuuuuggcc	uuaaaagguuauucagaaa	NC_030814.1	-	83198569	83198681	guuaaaagguuauucagaaaaucugaacaaacuuuuuggccagcucaauaucuucuaaccaugaaaccuguugcaagagcaacaggaugauccuaaauaauucacuuuaggaa	(((((((((((.((((((...))))))..)))))))))))..........................((((((((....))))))))....(((((((........))))))).	-32.9	0.0769611	0	0	0	0	0.170366
novel_miR_1021	17.8	accaggcaggacuucuugaucc	ucuugagcuccuguaucccugg	NC_030826.1	-	24336479	24336590	agagacugcuggcaccgguuaccaggcaggacuucuugauccuauacccuggaucuugagcuccuguaucccuggcagggugggguggugggcaucaccaucgacuggcacu	......((((((((((.....((((((((((.(((..(((((........)))))..))).)))))....)))))...)))).(((((((.....)))))))..))))))..	-45.3	0	0.201651	0.271767	0	0.33241	0.227155
novel_miR_1314	1.8	aaacucgagcaaacuuuuu	aaaagguucauuuggguuuuu	NC_030812.1	+	92906226	92906334	uuuugacauuuggagaaauauuggguagcccaaaagguucauuuggguuuuuccuuaagauguuacagaaaaacucgagcaaacuuuuuggccaacccaguaguguuuc	...........((((...((((((((.(.((((((((((..((((((((((((..(((....)))..))))))))))))..)))))))))).).))))))))...))))	-36.8	0.153922	0.604953	0.0679417	0.12619	0.0664819	0.227155
novel_miR_1083	1503	uccgguucucagggcuccacc	aggaagcccuggaggggcuggagg	NC_030811.1	-	6054980	6055090	cuggccgccgaccuggcaggccaggaagaggaggaagcccuggaggggcuggaggugauggauguuuuccuccgguucucagggcuccaccuuuuccgggccguggagcca	(((((((((.....))).))))))(((((((.(((.((((((..(((((((((((.((.......)).)))))))))))))))))))).)))))))..(((......))).	-64	43.2521	43.0525	40.6292	6.12023	10.1717	6.13319
novel_miR_487	1	gauaggauuguagggagg	ucccugggcucuagugaa	NC_030810.1	+	6961752	6961859	gagauucaggaggcgacacugauaggauuguagggaggagauggggagagcagagguucucuuaugacucccugggcucuagugaacacugguuauggagguuccauc	.....((((..(....((((....(((.(.(((((((..(...((((((((....)))))))).)..))))))).).)))))))..).))))..(((((...))))).	-31.2	0.538728	0.504127	0.883242	0	0	0.0567888
novel_miR_303	0.6	aaagccugaaugaacuuuuu	uaaguucauucugauuuuuc	NC_030818.1	+	41715004	41715115	guucaaccccagauaauacauuggguuggccaauaaguucauucugauuuuucugcaacaucuuaccaggaaagccugaaugaacuuuuugaccaauacaauauauaaaaca	...............(((.((((.(((((.(((.((((((((((.(.((((((((...........)))))))).).)))))))))).))).))))).)))).)))......	-29.3	0	0	0	0.378571	0.0664819	0.283944
novel_miR_1774	2.6	cccccgugaugagagucugagg	ccagacucuggggagcagggcaugcc	NC_030822.1	-	27726165	27726276	ucaagucuccagcacugaggcccccgugaugagagucugaggucuagggggagucacuccagcccuucagacccagacucuggggagcagggcaugcccagugcuucccuca	..........(((((((.((((((.((..(.((((((((.(((((((((((((...))))..))))..))))))))))))).)...)).)))...)))))))))).......	-54.1	3.30933	1.20991	1.42678	0.0630952	0	0
novel_miR_201	1.9	aaacccgaacgaacuuuuu	aaaguuccuucagguuuuc	NC_030813.1	-	67794972	67795080	augguucaagaaaucccugcuacuauuggguuggcccaaaaguuccuucagguuuuccauagcaguguaugaaacccgaacgaacuuuuuggccaccccaauguuuuaa	.((((...((......))...))))(((((.(((((.((((((((.(((.(((((..((((......))))))))).))).)))))))).))))).)))))........	-37.7	0.307844	0.100825	0.135883	0.757142	0.598337	0.0567888
novel_miR_607	2.1	gaggagaggagaggagggg	gggugucucagggucugucug	NC_030828.1	+	32404015	32404124	cgagauggaaagggguccgggugucucagggucugucugccagcaccugggugugaggccagggcuggcagaggagaggagaggaggggaggggagggagggaaagggag	...............(((...(.((((....(((.(((((((((.(((((........)))))))))))))))))...)))).)...)))....................	-40.7	11.6211	13.4098	8.15301	3.47024	1.19667	2.89623
novel_miR_859	1.5	ugagaugaagcacuggcuc	aucagaaugccucauucucgug	NC_030830.1	+	13157076	13157183	auuuuugcaucuggaguaugugagaugaagcacuggcucgaggaggcaacacacuucuuuuuguugucugcucucaucagaaugccucauucucgugaauacucagua	.............((((((.((((((((.(((((((...(((.((((((((..........)))))))).)))...))))..))).))).)))))...))))))....	-34.1	2.38579	2.21816	2.4459	10.2214	8.77562	7.83685
novel_miR_624	1.7	acuggaacgaacuuuuuggcc	ucaaaaaguuuguguggguuu	NC_030820.1	+	30357088	30357197	cucaucaaaaacaugaauauauuggguuuggucaaaaaguuuguguggguuuuccuguaacaccuuauggacuggaacgaacuuuuuggccaauccaauacauggcugaa	....(((....((((....(((((((((.(((((((((((((((.(.(((....((((((....))))))))).).))))))))))))))))))))))))))))..))).	-36.2	0	0.100825	0.0679417	0.12619	0	0.0567888
novel_miR_1798	0.1	ccccuuccugcuucccgcagg	gguggggagcaggggaggguc	NC_030814.1	+	104956649	104956756	ugcgucaggcaguuccugccaagcugggagcagaggcccgguggggagcaggggagggucccagugccgaccccuuccugcuucccgcaggaguacgaacccaccauc	.((....(((((...)))))..))((((..(....((((.((((((((((((((.(((((........))))).)))))))))))))).)).))..)..)))).....	-51.7	0	0.100825	0.271767	0	0	0
novel_miR_979	20.5	aauauacacacacacacaucuauc	uauguguguguguguguaaaua	NC_030826.1	-	19710292	19710405	aguccaccuugacuauaauaaauauacacacacacacaucuaucuaucuaucuauagauauguguguguguguguaaauacauauuaguagaugcuuccuagauggcucagugg	...((((....((((.........(((((((((((((((.(((((((......))))))).))))))))))))))).........)))).((.(((........))))).))))	-37.7	0	0	0	0.757142	0.265928	0.170366
novel_miR_1286	2.7	uaauuuuugcaaggcuuuucc	aaaagccuugcaaaaauuaau	NC_030826.1	-	35434072	35434181	uucuugaggcugcaaaaagauaugagacuuuggaaaagccuugcaaaaauuaauuaauaaaauaaaaauuaauuuuugcaaggcuuuuccgaagucucauaucggaucua	..................(((((((((((((((((((((((((((((((((((((...........))))))))))))))))))))))))))))))))))))).......	-55.6	0.769611	0.705778	0.815301	0.630952	1.19667	0.624676
novel_miR_529	1.2	aaaacccaaaugaacuuuuug	aaauguucauucagauuuuuc	NC_030828.1	+	51123942	51124052	aauaucuauguauauguugguuggccaaaauguucauucagauuuuuccacaagauguuacaguaaaacccaaaugaacuuuuugaccaaaccaauauaugcauaccuaua	.(((..((((((((((((((((((.(((((.(((((((..(.((((..................)))).)..))))))).))))).)).))))))))))))))))..))).	-32.1	0	0.100825	0	0	0.0664819	0
novel_miR_1159	1.1	ugccuuccucuaaacaguc	cuguuuagaggaagagaua	NC_030830.1	+	11253961	11254069	ggcucuaugcaaauuucuuaugccuuccucuaaacagucggcagaauugugcugacuguuuagaggaagagauaagaauggaaaagacuuuagggcucaucuuuucuaa	.((.....))....(((((((..((((((((((((((((((((......))))))))))))))))))))..)))))))(((((((((............))))))))).	-50.5	0	0.504127	0	0	0	0
novel_miR_841	6.2	ugggguggaggcucugagu	ucaaguccugcuccuggc	NC_030809.1	-	15814887	15814995	ucuucagaagaucaaguccugcuccuggcaggcaugccccuagaggaugaggcuacucugggggcuagugugggguggaggcucugaguacccuggaaguaacugauug	..(((((....(((((.(((.(.(((.(((.....((((((((((..........))))))))))...))).))).).))))).))).....)))))............	-41.8	0.0769611	0.403302	0.135883	0	0.0664819	0.227155
novel_miR_312	16.5	uccgccuugugcuuccugcaga	agcggggugggcauggcuaagg	NC_030818.1	+	98006761	98006872	gagagcagggcuugggcuggccuuugcgcucacagcggggugggcauggcuaagggaugccugggaacccuccgccuugugcuuccugcagauccugcaccgggacaugaag	(((.((((((((......)))).)))).)))...((((((.(.(((.(((..((((.(.(...).).))))..))).))).).))))))...(((((...))))).......	-44	0.538728	0.100825	0.543534	0.189286	0.0664819	0.227155
novel_miR_159	2.2	ugccugcuuggccugggauugc	caucccaugcuuaacagggaggg	NC_030817.1	+	22384178	22384288	ugagccagucccaugggaccugccugcuuggccugggauugcuucccaccuucugccaucccaugcuuaacagggagggucuaaguggggcaaauuucccuaaguccugag	.......(((((((.((((((.((((...(((.((((((.((............)).)))))).)))...))))..))))))..)))))))....................	-42.3	0.384805	0.100825	0.0679417	0	0.465374	0
novel_miR_1761	134.6	aaaaaguucguuuggguuuuu	aaaacucaaaugagcuuuugg	NC_030811.1	+	72426627	72426737	uggaaauauauuagauuggcuaaaaaguucguuuggguuuuuuucauaugauguaauagaaaaacucaaaugagcuuuuggccaacucuguauguaacuuaaaaauuggag	......(((((((((((((((((((.((((((((((((((((((..(((...)))..)))))))))))))))))))))))))))).)))).)))))...............	-37.2	0.0769611	0.100825	0.0679417	0.630952	0.33241	0.227155
novel_miR_8	1628.5	acugccccaggugcugcuggg	cgcauccccuagggcauuggugu	NC_030826.1	-	26749405	26749517	cugaacuggcuaugccuccccgcauccccuagggcauugguguaaagcuggagacccacugccccaggugcugcuggggguuguagucugacccagcugagaagaagggcucu	.....(.(((((((.(((((.(((.(.(((.(((((.(((.((..........))))).))))).))).).))).))))).))))))).).(((..((....))..)))....	-43	9.77406	12.3007	8.22095	19.6857	13.8947	22.0908
novel_miR_937	2	gggguggggccggcgggg	gugcgaagguuccaugcagg	NC_030830.1	-	5188263	5188370	gggucuguccucgaaugugggguggggccggcgggggugggggggaucggaagagauagcacacaggugcgaagguuccaugcaggaagggggaggacauacccgcug	((((.(((((((.......(.((((((((.(((...(((.(....(((......)))..).)))...)))...)))))))).).........))))))).))))....	-40	2.38579	2.31899	0.271767	0.189286	0.199446	0.0567888
novel_miR_466	34.7	uuccucuccucuguagccccuug	aagggcuggucugguggggaag	NC_030812.1	-	29444850	29444961	gcagacacugggcucccuucuuccucuccucuguagccccuugugggacacccuaucccuggcucaaagggcuggucugguggggaagaggagaugcccuggcggagcaccc	((...(.((((((((.((((((((((.((....((((((.(((.((((.......)))).....))).))))))....)).)))))))))).)).)))).)).)..))....	-46.6	2.69364	0	0	0.0630952	0	0.45431
novel_miR_1094	2.5	ucuggauguaguugugcugcag	gcagcuccugcuccagcug	NC_030833.1	+	29834718	29834827	aguucccgggccuccagcuccagacugagcugcugcagcuccugcuccagcugccgguuacgucgguacaucuggauguaguugugcugcagcugcuucugguagcggau	............(((.((((((((...(((.((((((((..(((((((((.((((((.....))))))...))))).))))....)))))))).)))))))).)))))).	-51.1	0.0769611	0.504127	0	0.0630952	0.132964	0.0567888
novel_miR_269	1071.1	uggaaggccuggcuuugcagcgu	ccugcagacccggccuuggcaa	NC_030832.1	-	32733013	32733125	aggccggagcguggagggccuggaaggccuggcuuugcagcguggacuggacccugcagacccggccuuggcaagcccuuccgcugacaucuccacggccagaucccgagcau	.((((((((((.(((((((.((.((((((.((.(((((((.((.......)).))))))))).))))))..)).)))))))))))........).))))).............	-52.1	18.1628	20.6692	20.1787	3.15476	2.65928	3.74806
novel_miR_817	0.1	ugccaggcugagugccaucuga	agaguggacucagucugucuacacg	NC_030829.1	+	42785078	42785189	ucugucggucagugucugccccgcaccgccagaguggacucagucugucuacacgagucccgcauggcugugccaggcugagugccaucugacgggcugggcgccaugcugu	.........((((((.(((((.((.(((.((((.(((((((((((((....(((.((((......))))))).)))))))))).))))))).))))).)))))..)))))).	-51.6	0.153922	0.403302	0.0679417	0	0	0
novel_miR_221	4.6	aacggguguuguccugaccgagg	ugggcugaggaugaggau	NC_030829.1	+	11727287	11727398	ggcgugucuuuucacggaugaacggguguuguccugaccgaggaaaaacugggcugaggaugaggaugguuuggacuggaggggaggacggggcuggggguggguucuggag	..(.(((((((((.(((.(((((.(.(.(((((((.(((.((......)).)).).))))))).).).)))))..)))...))))))))).).((((((.....))))))..	-34.5	0.0769611	0.100825	0	0	0.199446	0
novel_miR_644	38	gccucagccacgccccucacaca	gugaggugggguggcugcggcccag	NC_030824.1	+	26017006	26017115	gcgccaaccccaacaacauccgggucaagauuggugaggugggguggcugcggcccagggggcccaggggccucagccacgccccucacacaucucuccuugccugcagc	....................((((.((((..((((((((.((.(((((((.(((((..((...))..))))).))))))).)))))))).))......))))))))....	-53.6	1.53922	0.907429	1.01913	0.378571	0.398892	0.113578
novel_miR_1551	0.5	aaaacucgaaugaacucuucggc	ccagaaaauucauuuggguuuuuc	NC_030821.1	-	59412529	59412640	aucuuuguaagugccauuguaguuggauugcccagaaaauucauuuggguuuuucaugacaucauaugggaaaacucgaaugaacucuucggccaauucaacgucuugccga	......(((((..........(((((((((((.(((...(((((((((((((((((((....)))...)))))))))))))))).)))..)).)))))))))..)))))...	-33	0	0	0.0679417	0	0.0664819	0.227155
novel_miR_878	1.8	aaaaccugaaugaacuuuuugg	aaaaaguucauuugagauuuuc	NC_030822.1	-	17536200	17536312	aaaugaggguaauagacaucggccaaaaaguucauuugagauuuuccauacaauguuacagaaaaaccugaaugaacuuuuuggccaacccuuuccuaugggucgagcccugc	.....(((((..........((((((((((((((((((.(.(((((..((......))..))))).).)))))))))))))))))).((((........))))...)))))..	-37.2	0.230883	0.201651	0.203825	0.189286	0.0664819	0.738254
novel_miR_1523	7.4	ugggcuugggcagugaggacuggg	acuccuuaccccuggccgucc	NC_030825.1	-	56841337	56841450	gauggugauggggugagggaugggcuugggcagugaggacuggggguccagcccgccucccacuccuuaccccuggccgucccuccucaguaccagaggcaccuguuuguacac	..(((((.(((((..((((((((.(..(((..(((((((.(((((((.......))).)))).)))))))))).).))))))))))))).)))))...................	-53.3	0	0.100825	0.0679417	0	0	0
novel_miR_442	2.3	gaaaguuuguuuggguuuuucu	cagaacuuacgaacuuuuug	NC_030829.1	+	21297244	21297356	gagaaauauuggguuggccagaaaguuuguuuggguuuuucuauaacaucuuacagaacuuacgaacuuuuuggccaacccaauagcaaacugguagccagcaaccucuuaug	......((((((((((((((((((((((((..(((((((..((........)).))))))))))))))))))))))))))))))).....((((...))))............	-44.4	0.384805	0.100825	0.135883	0.630952	0.398892	0.397521
novel_miR_387	60.4	ugaguuaaaggaaaaggaaagu	uuucuuuuuccuuucacuuca	NC_030816.1	+	47809424	47809532	ucucaaaaugcugucucucuugaguuaaaggaaaaggaaaguucauccacagucccuuucuuuuuccuuucacuucaaagagccauagcaaucuugucucccugguugu	........((((((..(((((((((.(((((((((((((((..............))))))))))))))).))))..)))))..))))))...................	-31.4	1.53922	0.907429	0.339709	1.07262	0.997229	0.624676
novel_miR_1450	1.4	aaucuguagguccagggucc	accacugggcccccagagaag	NC_030825.1	-	52777212	52777319	gcucuggaagcucagagucuuaaccacugggcccccagagaagucucccucccuccaucuccuuaauagaaaucuguagguccaggguccacacucuacucuggaguu	((((((((.(...(((((....(((.(((((((..((((....(((.....................)))..))))..))))))))))....))))).))))))))).	-33.6	0.384805	0.302476	0.0679417	0	0	0
novel_miR_586	2.4	aaaaccugaacgaacuuuuuug	aaaaaguuucuucagguuuuuc	NC_030812.1	-	93972729	93972840	cauuuaaaagaguaucuuguauuggguuggcaaaaaaguuucuucagguuuuuccaucacaguguauagaaaaaccugaacgaacuuuuuuggccaacccaauauaguauca	...........((((..((((((((((((((((((((((((.((((((((((((.((((...)).)).)))))))))))).)))))))))).))))))))))))))))))..	-48.2	0	0.100825	0	0	0	0.113578
novel_miR_1531	2.6	ucccccauguaccuuccuccuca	cgggggcagggcaggggagggc	NC_030818.1	+	99735121	99735230	cugcucccauggaggugagguggccuucucugugccgggggcagggcaggggagggcuggcagguccagcucccccauguaccuuccuccucagggaucccgcccaacaa	...((((...))))((..(((((...((((((....(((((.((((((((((.(((((((.....))))))))))).))).))).))))).))))))..)))))..))..	-54.5	0.153922	0.201651	0.135883	0	0.132964	0.0567888
novel_miR_1458	1.6	uacagcucucuggacuucaguu	uuagggugcucggggcugaugc	NC_030826.1	+	43920490	43920601	cacaguugauccaaauaaacuacagcucucuggacuucaguuuccuuuuuaaaaauaaggaaauuagggugcucggggcugaugcacugggaugacccagagagaugggaug	........((((..........(((((((..(.((((.(((((((((.........))))))))).)))).)..))))))).....(((((....))))).......)))).	-34.8	0.307844	0.403302	0.271767	0	0	0.227155
novel_miR_1090	16.9	uucuccccuugcccucgucagc	ucccgagagguacugggugg	NW_017190161.1	-	95167	95276	aggagagagaggagccgggaagcuggccugggcucccgagagguacuggguggaggcaguuaaaguggucuucuccccuugcccucgucagccccucguccaugucuucg	.(((((.(..((((((((....)))))..(((((..((((.((((..(((.((((((..........)))))).)))..))))))))..)))))....))).).))))).	-48.5	0.769611	0	0.543534	0	0	0.0567888
novel_miR_306	66.5	aaaaaccugaacgaacuuuuug	aaaagguucauucagguuuucc	NC_030817.1	-	3053285	3053396	gcuaauauauuggguuggccaaaagguucauucagguuuuccauaccaucuuacagaaaaaccugaacgaacuuuuuggccaacccaauaacauacuuuucugauuauguuu	.......((((((((((((((((((((((.((((((((((.(.............).)))))))))).))))))))))))))))))))))(((((.((....)).)))))..	-50.6	0.0769611	0.201651	0.135883	0.0630952	0.0664819	0.227155
novel_miR_483	66.2	ggccugcacacgagcaucagc	cugaugcucugugcagggcccg	NC_030810.1	+	99925989	99926097	auagacuccggauaggugugcuggaggggacagcgcugaugcucugugcagggcccgccaucuguccaggggccugcacacgagcaucagcgcuguccccuccuuaauc	..((((.((.....)).)).))((((((((((((((((((((((((((((((.(((............))).)))))))).))))))))))))))))))))))......	-77.2	1.15442	1.00825	1.76648	0.820237	0.664819	0.170366
novel_miR_190	2.1	cuuguccuggccuguggc	caagggagggcaagaa	NC_030820.1	+	63561908	63562015	cacaauacauuggccuggaccuuguccuggccuguggcucuugacgugucccagacaacccuggccugacacacaggaagucaagggagggcaagaaggagucaaggg	.............(((.(((((((((((..(((.(((((((((..(((((((((......))))...))))).)))).)))))))).)))))))).....))).))).	-40.1	6.61865	6.45283	6.998	5.3	4.91966	3.18017
novel_miR_1759	1.6	ucaguaaauguuuguuggaua	uccagcagacuucugggu	NC_030812.1	-	68631468	68631578	ggcugggguggugucugauucacuucugcguuuuuaaaguccagcagacuucuggguacacagcaggugcucaguaaauguuuguuggauagauuguuuuagucauacauu	.((.(((((((........))))))).)).........(((((((((((..((((((((.......)))))))).....))))))))))).(((((...))))).......	-34.9	0	0.100825	0	0	0	0.170366
novel_miR_1158	2.2	accccuguuccucucucuccuagg	uaggggagggagagggggcug	NC_030823.1	-	67875051	67875163	ucaagcagagaagucuagccugaauuaaagucagccuaggggagggagagggggcuggcuucaaacucucaaccccuguuccucucucuccuaggccaucgccaucauggaag	(((.(((((....))).)).)))..........(((((((((((((((.(((((.(((..........))).)))))....))))))))))))))).....(((...)))...	-42.9	0.69265	0.201651	0.271767	0	0.0664819	0
novel_miR_376	2	aaaaccugagugaacuuucu	aaaguucauuugguuuuuu	NC_030809.1	+	112127277	112127386	cuacagagaaccacagcugcuuauuggguuggccaaaaaguucauuugguuuuuugucagauguuauaggaaaaccugagugaacuuucuggccaacuggauauuuuguu	...............((....((((.(((((((((.(((((((((((((((((((.............)))))))).))))))))))).))))))))).))))....)).	-39.6	0.0769611	0.100825	0	0.252381	0.0664819	0.0567888
novel_miR_168	2.9	aucccauggcuccucgguuuacc	ugaauuggggggcccagggaaca	NC_030829.1	+	35487840	35487952	aagaggugggucccagccuuaucccauggcuccucgguuuaccuggccucaggcuggcacgugaauuggggggcccagggaacaggcuggggccuuuguccugcagggcuuca	.......((((((((((((..((((..(((((((((((((((((((((...))))))...)))))))))))))))..))))..))))))))))))..((((....))))....	-65.3	0.230883	0.100825	0.203825	0	0.0664819	0.170366
novel_miR_206	3.2	gaaauggagugcuugagaacu	uucucaagcacuccauuuucc	NC_030809.1	+	88729169	88729279	cggggaacgguuggagcggggaaauggagugcuugagaacugugguugagagcaguaguucucaagcacuccauuuuccugcuccaaccgcccccaccccccuuuuuuucu	.((((..(((((((((((((((((((((((((((((((((((((........)).))))))))))))))))))))))))))))))))))).))))................	-75.5	0.153922	0.100825	0.40765	0.12619	0.465374	0.0567888
novel_miR_63	1.2	ccagggcccugugugaggagu	cccuuggaggggguguugggg	NW_017189896.1	-	77635	77745	ugagcuggaggaaugggcacccagggcccugugugaggaguggccccuuggaggggguguuggggaggugacccaucugaggcuagcgggccgggccugcagccuguccag	....((((((((.(((((((((((.(((((.(.(((((.......))))).).))))).)))))....)).))))))).(((((.((((((...))))))))))).)))))	-54.6	0.153922	0	0.135883	0	0	0
novel_miR_1719	138315	uacaguacugugauaacuga	cgguuaucaugguaccgaugcug	NC_030815.1	-	39530665	39530774	auucagguagauaugagacugaacuguccuuuuucgguuaucaugguaccgaugcuguauaucugaaagguacaguacugugauaacugaagaaugguggugccaucaca	.(((((............)))))(((.((((((((((((((((((((((.(.((((............))))).)))))))))))))))))))).)))))..........	-33.4	136.76	158.598	137.242	691.019	589.229	927.247
novel_miR_1309	2	aaccuaauguugacuguguuuu	agcacaguuuagcauuagacugc	NC_030812.1	+	78396929	78397040	ugaucgauugguagcucugcaaccuaauguugacuguguuuucagaagugauguagcaagcacaguuuagcauuagacugcagcuguuaccugucaagaauucacuuuggca	.........((((((.(((((..(((((((((((((((((((((....)))......)))))))).))))))))))..)))))..))))))(((((((.......)))))))	-39.5	0	0.100825	0.271767	0.0630952	0	0
novel_miR_235	0.6	aaaaaguucguucggguuuuuca	aaaaacccaaacgaaauuuuuga	NW_017189517.1	-	22498238	22498349	uguaaauauuggguugaccaaaaaguucguucggguuuuucaaaauauuuuauggaaaaacccaaacgaaauuuuugacuaccccauaaaugaucaaucucuugagcuaaag	......(((.((((....((((((.((((((.(((((((((.............))))))))).)))))).))))))...)))).))).....((((....)))).......	-29.2	0.307844	0	0.203825	0.630952	0.265928	0.283944
novel_miR_1428	0.9	aaaauccgaacgaacuuuuu	aaaguucaucugagauuu	NC_030813.1	-	89069061	89069170	uaaagccccuggauuauacugaguuggcuaaaaaguucaucugagauuuuccauaacaucuuacaggaaaaaaauccgaacgaacuuuuuggucaacccagaauuauuac	..................(((.((((((((((((((((.((.((..((((((.............))))))...)).))..)))))))))))))))).))).........	-30.4	130.603	112.017	126.643	248.532	255.025	242.034
novel_miR_1734	8031	ccaauauuggcugugcugcucc	uagcagcacagaaauguuggu	NC_030826.1	-	26614025	26614136	ucuuuguugcccacgcccagcuccccuggcucuagcagcacagaaauguugguacugggaagagagccugccaauauuggcugugcugcuccaggcaggguggugagagcug	.................(((((((((((.((..((((((((((.((((((((((..((........))))))))))))..))))))))))..)).)))))......))))))	-51.3	139.684	154.364	137.174	75.0202	96.4653	60.7072
novel_miR_324	7	cucccugggacucuuccaguucacc	ugagcugguggggcaggg	NC_030817.1	-	99735435	99735549	aagaggaggauccuagccuucucccugggacucuuccaguucacccggccucaagccagcaggugagcugguggggcagggagcaggcugguggcuguguccugcguccugcagg	..((.(.((.(((((((((.(((((((...((((.((((((((((.(((.....)))....)))))))))).))))))))))).))))))).)))).).))((((.....)))).	-57.6	0.230883	0.201651	0	0	0	0
novel_miR_1152	0.7	cucuuggagaaguaaugacgg	uaaguuuaauucucaggggac	NC_030817.1	+	29284497	29284607	uuugccucaggcucucagaucucuuggagaaguaaugacggcgugauuaauuucaguaaauaaguuuaauucucaggggaccugugagccaaagaaggauuuuaggccuau	...((((..(((((.(((.(((((((.((((..(((....((.(((......)))))......)))...))))))))))).))).))))).............))))....	-29.8	0.307844	0	0	0.0630952	0	0.340733
novel_miR_453	79.7	aggccaaagcaaacgacugugc	acagucguuugcuuuggccucuaa	NC_030818.1	+	14516912	14517021	cuaugacacuaggaaaauuugaaaauuaugcacagucguuugcuuuggccucuaaacagauccgugguagaggccaaagcaaacgacugugcuuaauuuucaaguuuucc	...........(((((((((((((((((.(((((((((((((((((((((((((..((......)).))))))))))))))))))))))))).)))))))))))))))))	-69.7	0.153922	0.201651	0.0679417	0.757142	0.33241	0.45431
novel_miR_86	1195.5	aaaaacuggcagcuucauguaau	augugaaauuaccaguauuugu	NC_030817.1	-	17847861	17847972	ucuugaguucgguuucuacuguuugguugagucaugugaaauuaccaguauuugucugcuuugaccuacaaaaacuggcagcuucauguaauucagccuaauaacugucauc	....((...((((......((((.((((((((.(((((((.((.(((((.(((((..(......)..))))).))))).)).))))))).)))))))).))))))))...))	-28	48.8703	51.421	49.1898	5.93095	9.44043	1.93082
novel_miR_1559	1280.7	aguggggaacccuuccaugagga	cuuaugcaagauucccuucuac	NC_030815.1	-	23570607	23570719	gggaauugacuuagcuggguaguggggaacccuuccaugaggaguagaacacuccuuaugcaagauucccuucuaccugacuggguuggagucauauccuguacaacacaggu	.....(((((((((.(((((((.((((((..(((.((((((((((.....)))))))))).))).)))))).))))))).)))))))))........(((((.....))))).	-47.2	14.4687	17.0395	15.3548	17.4143	9.70636	21.9205
novel_miR_335	5.3	cacccgugcugcuccucagga	uaggggaggaagugaugggu	NC_030818.1	-	98958936	98959046	aggcgacacgcuaccacaccgcgcccuccuucuaggggaggaagugaugggucccugcucccucccagggcacccgugcugcuccucaggaaggggaugcuggucugcugc	.((((...))))..((.((((((.((.((((((.((((((..(((.(((((((((((........))))).))))))))).)))))).)))))))).))).))).))....	-50.2	0	0	0.40765	0	0	0
novel_miR_241	0.5	cggcuguuuccgucuggcccccu	ggcccggccagggagaccccagg	NC_030818.1	+	98004059	98004171	cucucgggccgccuccucaucggcuguuuccgucuggcccccucgcccggccgccccgggcccgggcccggccagggagaccccaggccgcggcucggggggccgccccccca	.....(((((((..(((....((..((((((..(((((((((..((((((.....))))))..)))...)))))))))))).)))))..)))))))((((((....)))))).	-64.6	0.153922	0	0	0	0	0.113578
novel_miR_173	0	aggggccucuaugucaaacugga	caguuugacauagaggccccuau	NC_030823.1	+	63691753	63691863	gugaaaaagcauaagcuauuuuaaaguccaguuugacauagaggccccuaugucacauauuugguuuuauaggggccucuaugucaaacuggacuuuaaauacuggacuuu	............((((((.(((((((((((((((((((((((((((((((((...((....))....)))))))))))))))))))))))))))))))))...))).))).	-61.2	0	0.201651	0.0679417	0	0	0
novel_miR_1214	2.2	cauucgugauggccuacacucagg	agagcgcaggccccacgaacaac	NC_030826.1	+	50171481	50171590	cacagcugcaggcccagcagagcgcaggccccacgaacaacagccucuuccuguuugacggcucccacacauucgugauggccuacacucaggugagggcggcagcggac	....(((((..((((.((.(((.(.(((((.((((((....((((((.........)).))))........))))))..))))).).)))..))..)))).)))))....	-42.9	0.538728	0.705778	2.37796	0.0630952	0.265928	0.567888
novel_miR_1857	1970.2	ugugcaaauccaugcaaaacug	aguuuugcugguuugcauuucagc	NW_017189951.1	-	78424	78535	agaacauucaaagacacugcuacuuacaguuaguuuugcugguuugcauuucagcguguguauauauggcugugcaaauccaugcaaaacugauugugauacuguguuucuu	...........((((((.(.((.(((((((((((((((((((((((((...((((((((....)))).)))))))))).))).))))))))))))))))))).))))))...	-40.4	7.69611	7.15861	6.38652	13.0607	7.97783	25.6685
novel_miR_609	63.5	ucugaccaccugucucuccgcac	uggggggacagggggaucg	NC_030809.1	+	29805350	29805459	agugacuagagggcucugcaggucugggaagcagggguggggggacagggggaucguggaaguuggcuccucugaccaccugucucuccgcacagugcugaccaggcccu	......((((....))))..(((((((..((((..((((((((((((((.((.(((.(((.......)))..))))).))))))))))))).)..))))..)))))))..	-53.7	1.69314	1.41156	2.58179	1.13571	0.132964	0.45431
novel_miR_651	0.4	cgggcggggccgggggugg	ccuccccuccgcuugcu	NC_030826.1	+	36242568	36242675	uuggauuuccccuccccuccgcuugcuccuccagagaagcgucgcuuuccgagcaagauggauuggacgggcggggccgggggugggauuugucccgcugcuuugcug	..((((.((((((((((((((((((.(((((((.....((.(((.....)))))....))))..))))))))))))..))))).))))...)))).((......))..	-45	0.538728	0.100825	0	0	0	0
novel_miR_60	0	aaaauccgaaccaacuuuuu	aagguucauuugaguuuuuc	NC_030831.1	-	11850881	11850992	uauuucuuucucagcauuauauuggguuagccaaaagguucauuugaguuuuucuauaauaucacguagaaaaauccgaaccaacuuuuuggucaagccaauaauugguaua	...................((((((.((.(((((((((((..((((.((((((((((........)))))))))).))))..))))))))))).)).)))))).........	-32.9	0	0	0	0.0630952	0	0
novel_miR_955	142085	uccuguacugagcugccccgagg	ucgggucagcucaguaccgggc	NC_030834.1	+	9038458	9038565	ccugcguccucccugacggguccuguacugagcugccccgaggcccuucgcugugcccagcucgggucagcucaguaccgggcgcgucggggugggagucggccggaa	((.((.(((.((((((((.((((.(((((((((((.((((((((.(......).)))....))))).))))))))))).)))).)))))))).))).)).))......	-68.2	3962.19	7630.67	2812.79	1261.78	1678.14	1131.4
novel_miR_1117	1	cugccucgguggaccacagugggca	caggcuguggccacccgaggcuc	NC_030833.1	-	993426	993537	gcggcagguccgagggccggccccuuccucugcuggcuccaggcaggcuguggccacccgaggcuccaggcugccucgguggaccacagugggcacgucaggcuccccagug	((((..((((.((((((((((..........))))))))...((..((((((((((((.(((((........)))))))))).)))))))..))...)).))))..)).)).	-53.1	0.0769611	0	0.203825	0	0.0664819	0
novel_miR_1211	2	uccaacguggauaccccgggaggu	cuccccgggcucuguccagguggcau	NC_030809.1	+	11050394	11050503	uucugacacuguucagauauuccaacguggauaccccgggaggucacucuccccgggcucuguccagguggcauacgggagcauagggcucugcccggugauguacaguc	..((((((.(((((...(((.(((.(.(((((((((.((((((....)))))).)))...)))))).)))).)))...)))))..((((...)))).....))).)))..	-39.9	0.230883	0.302476	0.135883	0.378571	0.398892	0.795043
novel_miR_1187	2.4	uggguuuccgacugccucuccgcu	cggggagaggucggggaccccua	NC_030808.1	+	7973345	7973457	gugcaaaggcucagcuuuucuggguuuccgacugccucuccgcuuccucgggggaaagcggggagaggucggggaccccuaauuugcccaccgcauccuuucuagccccagcg	.(((...((((.((.......((((((((((((..(((((((((((((...))).)))))))))).))))))))))))......(((.....)))......))))))...)))	-48.7	0.384805	0	0.611476	0.0630952	0.0664819	0
novel_miR_1822	2.4	aaacccgaacgaacuuuug	aaaguucauucgagcuuuucc	NC_030831.1	+	41301493	41301601	ugugcaccugaaguucucuguauuggguuggcccaaaaguucauucgagcuuuuccuuaacacccuacggaaacccgaacgaacuuuugggcuaacucaguacaucagu	.......((((.......((((((((((((((((((((((((.((((.(..(((((.((......)).))))).))))).)))))))))))))))))))))))))))).	-47.4	4.69463	2.41981	3.39709	4.16428	3.72299	6.0764
novel_miR_1382	25.8	ccugugggccucugucuucugg	auggagacagaugcccaguuugca	NC_030812.1	+	30646266	30646376	ccacccuggguugccucuuuccugugggccucugucuucugggaauaaggcaggaugucugauuucaagggauggagacagaugcccaguuugcacaggagugggaugggg	((((((((...(((..........(((((.(((((((((..(((((.(((((...))))).))))).......))))))))).)))))....))))))).)))).......	-40.7	0.69265	0.302476	0.815301	0.252381	0	0.624676
novel_miR_963	0	ugggcuggggcggacgcggc	cgcgcgagcggugcagg	NC_030831.1	+	57969511	57969618	gggugaggcggggggcgccgugggcuggggcggacgcggcgauggaggguuggggagccucggggccgcgcgagcggugcaggggccgccggugggaagggguggggg	.......((.((.(((.((.((.((((.....(.((((((..(.((((.((...)).)))).).)))))))...)))).)).))))).)).))...............	-47.2	0	0	0	0.12619	0	0
novel_miR_1377	2.2	aaaaauuuguucggguuuuucc	agaaacccgaacaaacuuuuugg	NC_030831.1	+	27267124	27267234	uggauuauacuggguuagccaaaaauuuguucggguuuuuccauggagaaacccgaacaaacuuuuuggccaauccaauacauuacucauauuauagagcaugaaauuuau	..........((((((.((((((((((((((((((((((((....)))))))))))))))).)))))))).))))))...(((..(((........))).)))........	-42.2	0.153922	0.100825	0.475592	0.12619	0.199446	0.113578
novel_miR_1100	22.1	aaacccuaacgaacuucuuggc	aagaaguucguuaggguuuuu	NC_030819.1	-	74366054	74366165	guaguauacaaguauggguguguuggguuggccaagaaguucguuaggguuuuucuguacaguguuagggaaaaacccuaacgaacuucuuggccaacccauuaugugggug	....(((((........))))).(((((((((((((((((((((((((((((((((.((......)).)))))))))))))))))))))))))))))))))...........	-67.7	0.307844	0.604953	0.135883	0.12619	0.0664819	0
novel_miR_444	0.3	uucgggcaagaacucuggagugg	caggggaucuucccaacccaggg	NC_030818.1	-	6570376	6570485	uccucuguccauggacguuuucgggcaagaacucuggaguggaugccacuucccacuccaggggaucuucccaacccagggauugaacacgagucuccugcacuggcagg	...((.((((.(((..(((...(((.((((.(((((((((((..........)))))))))))..))))))))))))).)))).))..........(((((....)))))	-43	0	0.201651	0.203825	0	0	0
novel_miR_1209	1.3	cucuguuugccuguuugc	ugucagguucacagagac	NC_030828.1	+	28621772	28621879	ugguuccccugagacagccagaguugucagguucacagagacagagcagauauuccgugcccugucugcucucuguuugccuguuugcaaaccuuucaucucgaggaa	...((((..(((((.....((..(((((((((..(((((((((((.(((............))))))).)))))))..)))))...))))..))....))))).))))	-32.9	1.07746	1.61321	1.01913	0.504762	0.265928	0.0567888
novel_miR_732	153.9	uggcucugcgaggucggcucaa	ugagcaggccugucagggcgu	NC_030832.1	-	1649974	1650084	gagcuugguggugcugacguuggcucugcgaggucggcucaaggugggucuggauguugagcaggccugucagggcguugucacccacaccaggagcgugcggcagcuggu	.......((((.(.(((((...((((((..(((((.((((((.((........)).)))))).)))))..))))))..))))))))))(((((..((.....))..)))))	-51.3	1.46226	1.00825	1.29089	1.64047	0.864265	1.47651
novel_miR_621	11.2	uugugaucccauggacug	ucuccaggcaagaauacua	NC_030821.1	-	30928692	30928801	cuuugugaucccauggacuguccuaccaggcuccucugcccauggggauucuccaggcaagaauacuaggguggguugccaugcccuccuccaggggcucuucccaaccc	(((.(((.((((.((((..(((((....(((......)))....)))))..))))))...)).))).)))..((((((....(((((......)))))......))))))	-36.6	0.153922	0.403302	0	0.315476	0	0.113578
novel_miR_921	1.8	aaaaaccugaaugaacuuuuu	aaaaaguucauuuggguuu	NC_030820.1	+	72263702	72263814	aaugaguaaaaagaauauauguugaguuggccaaaaaguucauuuggguuugucugcaugauauuauggaaaaaccugaaugaacuuuuuugaccaacuugauaccucaagaa	..((((.............((((((((((((.(((((((((((((((((((.....((((....))))...))))))))))))))))))).).))))))))))).))))....	-36.8	0	0	0.203825	0.0630952	0.0664819	0.340733
novel_miR_676	0.7	cagggggagggcccauccaagc	auggccucucccccagcuacg	NC_030826.1	+	33876554	33876664	aaaaggccagguuccgggggcagggggagggcccauccaagcagcugucugagauggccucucccccagcuacggggaccagguucagcauuucaaggugcuacgcgagcc	.........((((((.(.(((.(((((((((.(((((((.((....)).)).))))).))))))))).))).).)))))).(((((((((((....))))))....)))))	-54.6	0	0	0.203825	0	0.132964	0
novel_miR_634	1.5	caacuaaugccgcugcacagaac	gcugggaaacuggcauguguaggugcu	NC_030815.1	-	59700408	59700520	agcagagggucuccgcauggcaacuaaugccgcugcacagaacgccaucaagaaaaagcuggugcagcgccuugagguaaggcugggaaacuggcauguguaggugcuauggg	....(((...)))(.(((((((.(((((((((.(.(.(((...(((.(((((.....((((...))))..))))))))....)))).)...))))))...))).))))))).)	-33.9	0.0769611	0.201651	0.747359	0.0630952	0	0
novel_miR_1791	2.1	guggacuucccugguagcuc	gcugguaaagaauccaccu	NC_030808.1	+	12252726	12252836	ugauuuaguguuuaucacagguggacuucccugguagcucugcugguaaagaauccaccugcaauacaggagacccugguucaauuccuggaucagggaggucaccuggag	.................((((((((.(((..((.((((...)))).))..))))))))))).....((((.((((((((((((.....))))))))))...)).))))...	-40.7	3.46325	2.11733	2.37796	0	0	0.681465
novel_miR_460	301.3	acccgucccgugcguccccgga	cgggaacgucgggacuggagc	NC_030828.1	-	65751071	65751182	cagccccggccgcugggcgcacccgucccgugcguccccggacgucgcucucugccccgggaacgucgggacuggagcgcccgcgcugagccaccuucaccgacccagagcg	..((..((((.((.((((((.((.((((((.((((.(((((.....((.....)).))))).)))))))))).)).)))))))))))).)).....................	-52.7	10.2358	6.15035	10.0554	0.694047	1.26316	0.90862
novel_miR_1574	2.1	cuggacuuggggucagaaggcu	cagugccugaguccuaagauccuucc	NC_030828.1	+	30602679	30602786	uauggaggacagaaagagcccuggacuuggggucagaaggcuggcccuggugccagcagugccugaguccuaagauccuucccaucucuuggucucugauuccucucu	...(((((((((((((((....((((((((((((((...((((((......)))))).....)))).))))))).))).......)))))....))))..))))))..	-41.2	3107.69	2848.02	2745.32	371.189	371.368	981.651
novel_miR_827	1.8	gugcugcgggucggacgc	gagccggcccugcgguuaug	NC_030812.1	+	32158808	32158915	aaggcggggccgggcgugaggugcugcgggucggacgccguggaagcggggucgguaacggccuggugaggugagccggcccugcgguuaugccgggcugcaguagcg	...(((.((((.((((((....((((((((((((.((((......((.((((((....)))))).))..))))..))))))).))))))))))).)))).).))....	-57.1	0.307844	0.201651	0	0	0	0.0567888
novel_miR_10	2.5	ucuaguggauaagaaucugccu	acagguucuuuaccacuagugc	NC_030823.1	-	40144949	40145060	acaucucuuacgucucuugcuuuggcagacagguucuuuaccacuagugccugggaagccccucugguggucuaguggauaagaaucugccugccaauacaggggucaucgu	...........(.((((((..(((((((.(((((((((..(((((((.(((.(((....)))...)))...)))))))..))))))))).)))))))..)))))).).....	-50.3	0.0769611	0	0.0679417	0.883333	0.531855	0.511099
novel_miR_1393	79.9	uccaacgguggagguaggaau	uuccugccugcccgucgcagau	NC_030812.1	-	55611595	55611705	gaugcaaagcugaccaguucuccaacgguggagguaggaaucucuucuccucucguguugacgguuccugccugcccgucgcagaucgagcaccuguauggccugaccgug	.(((((..(((((.....(((.(.((((.(.(((((((((((((..(.........)..)).))))))))))).))))).).))))).)))...)))))............	-33.3	0.69265	1.00825	0.679417	1.57738	1.19667	1.0222
novel_miR_1752	1.9	aaacucgaaugaacuuuuuggu	caaaaaguuaguucagguuuu	NC_030817.1	-	38363951	38364062	gcugacauugcagggugacacuggguuggccaaaaaguuaguucagguuuuccuguaacgucuuuuggaaaaacucgaaugaacuuuuuggucaauccaauauauaggaaag	.(((......)))........((((((((((((((((((.((((((..(((((.............)))))..)).)))).)))))))))))))))))).............	-37.4	0	0	0	0.441666	0.199446	0.227155
novel_miR_1888	0.7	aacucugccggggcuucc	aaguacuguugaagggguuga	NC_030808.1	-	149180400	149180507	uucacugaagcagauuuggggaaguacuguugaagggguugaaggauuuguuauacggauuaguuugaguaacucugccggggcuucccagguggugcuagugguaua	.(((((..((((......(((((((.(((.....(((((((..(((((.(((.....))).)))))...)))))))..))).)))))))......)))))))))....	-29.7	283.602	571.882	202.534	4.54285	12.0997	3.57769
novel_miR_1388	0	agccuaggacuuuucguuc	gugagaaaggcuac	NC_030812.1	+	118208061	118208171	gggcccuuucggaauuguauguagccuaggacuuuucguucaacuagugugagaaaggcuacggcuagaagaacgggaaugguuaguauuagaauauuaacuauaaauauu	...(((.(((......((.((((((((.....((((((..(.....)..)))))))))))))))).....))).))).(((((((((((....))))))))))).......	-27.4	0.153922	0.100825	0.0679417	0.0630952	0.132964	0.227155
novel_miR_1285	0.4	aggcucuguuuuugaacaa	uuaaaaaagcggacucuca	NC_030814.1	-	47240129	47240236	agcauuggccaccaucaccuggggcucuuaaaaaagcggacucucaggccccaccccaggccuccugagugaggcucuguuuuugaacaaaaucccuaggugaccugu	.((....)).....((((((((((.......(((((((((.(((((((((........)))).......))))).))))))))).........)))))))))).....	-37.2	0	0	0.203825	0	0	0
novel_miR_1575	2.3	acuggaaggucugcaggcaga	ugcauaggccgauaggugc	NC_030821.1	-	81593383	81593493	cagccccacagaccaccagaacuggaaggucugcaggcagacgcgugagcuggugcguuugcauaggccgauaggugcuggagacaccugcucaccaggaucagugugggg	...(((((((.....((((.(((....((((((...(((((((((........))))))))).))))))....))).)))).....((((.....)))).....)))))))	-44.3	0	0.302476	0.135883	0.252381	0.132964	0.113578
novel_miR_1878	0.2	agaugguaaagaaucugccug	ggaggcucagauucaaucccu	NC_030818.1	-	80840835	80840945	auuuuuccuuacugcauuuauuaggagcuucccugguggcucagaugguaaagaaucugccugcaaugcaggaggcucagauucaaucccuggguugggaagaucccccag	.......................(((.((((((....(((((((..((....((((((((((((...))))).....)))))))...))))))))))))))).))).....	-35.6	0	0.201651	0	0.12619	0	0.45431
novel_miR_186	2.3	auggaaaaaccugaauggacuu	guucuucuggguuuuuccauaa	NC_030815.1	-	72964351	72964463	ccuuaucuuuuauugguuugccaaaaaguucuucuggguuuuuccauaagauaucauggaaaaauagcuuauggaaaaaccugaauggacuuuuuggccaacccaauacuuca	..........((((((((.(((((((((((((((.(((((((((((((((.(((.........))).)))))))))))))))))).)))))))))))).)).)))))).....	-45	0.0769611	0	0.0679417	0.0630952	0	0.170366
novel_miR_1896	1.7	uccccuguggucuagugguu	uccuggcuggggaac	NC_030816.1	-	13042934	13043043	auaucauguauucagugaauuccccuguggucuagugguuugggcucuaugcuucuacugugggggucauggguuugauuccuggcuggggaacuaugauccugaaugcu	.......((((((((.((.((((((...((.((((.((.((((((.(((((((((((...)))))).))))))))))).))))))))))))))......)))))))))).	-35.6	0.69265	1.00825	0.271767	0.0630952	0	0.170366
novel_miR_996	1.2	auagaguagaagcaagaagc	uucuuguuucuacucuauuc	NC_030808.1	-	61049850	61049959	uucaauaaaacauuauaagaauagaguagaagcaagaagcaaauauuuguuggacuccuauaauuauccaggaugauguuugcuucuuguuucuacucuauucuuauaau	...........(((((((((((((((((((((((((((((((((((((.(((((............))))).).))))))))))))))))))))))))))))))))))))	-54.5	0.153922	0.201651	0.203825	0	0	0.113578
novel_miR_991	680689	cuagacugaagcuccuugagg	ucgaggagcucacagucuagu	NC_030821.1	-	79127301	79127411	cacugggcaggaggaccagacacuuuuccugcccucgaggagcucacagucuaguacgucucauccccuacuagacugaagcuccuugaggacagggaucgucauacucac	..((((.........))))..((..((((((.((((((((((((..((((((((((.(........).)))))))))).)))))))))))).))))))..)).........	-51.3	10980.3	12147.3	11472.2	7944.76	7215.88	8137.94
novel_miR_305	2.6	aggacugccggugcaggc	cucccggagucccga	NC_030820.1	+	22107725	22107832	gugaggggacguggccgggcgauugagcagugcagggccucccggagucccgacucugagccgaagaggcaggacugccggugcaggcccgcccgcggcccggcccag	............((((((((......((.(.((.((((((((((((((((.(.((((.......)))).).))))).)))).).))))))))).)).))))))))...	-54.9	0	0.100825	0	0.0630952	0	0.113578
novel_miR_501	2.5	ugggcuggagcuggaccuggca	gcagugccagcuauugguccacu	NC_030821.1	-	81452162	81452274	cuugucucuccucaugugagugggcuggagcuggaccuggcaugagaacagaccaugcagugccagcuauugguccacucagcagggagagcugcauuucugccucuggccag	.....(((((((....((((((((((((((((((..(((.((((.(......))))))))..)))))).))))))))))))...)))))))..........(((...)))...	-49.8	0	0.100825	0.135883	0.252381	0	0.0567888
novel_miR_142	0.1	aaaaaccugaaugaacuuuuu	gaaguuugggguuuucca	NC_030831.1	-	25937616	25937726	gggacagaaugugauguauaguauuggguuggccaugaaguuugggguuuuccauaagcuguugcagaaaaaaaccugaaugaacuuuuucgccauccuaauauaauucca	.(((.............((.((((((((.((((...(((((((((((((((......((....)).....)))))))...))))))))...)))).)))))))).))))).	-27.8	0	0	0	0	0	0.170366
novel_miR_1579	52405.8	uggaagacuagugauuuuguuguu	caacaagucacagcuuccuca	NC_030814.1	+	91173579	91173686	gguuguggucuagugcuguguggaagacuagugauuuuguuguucugauauacuaugacaacaagucacagcuuccucauagcguggacucccaucgaccuccuccca	((((((((((((.(((((((.(((((.((.(((((((.((((((.((......)).)))))))))))))))))))).)))))))))))...))).)))))........	-43	127.448	123.41	102.796	230.297	186.881	390.366
novel_miR_561	3.1	aaggcaaccccucgacuguccug	ggacagucgugggguugccuucu	NC_030828.1	-	34254372	34254484	auucuagacccugcaggucuggagacugcaggacagucgugggguugccuucugucucaggguugugaagaaggcaaccccucgacuguccugcaaucucugugggccaucag	..........(((..((((((((((.(((((((((((((.(((((((((((((.((.((....)).))))))))))))))).))))))))))))).)))))..)))))..)))	-70.9	0	0	0	0.252381	0	0
novel_miR_356	0.9	aaggagcucacagucuau	agacuagaguccuuaa	NC_030815.1	+	96075045	96075152	caacaucuguugaagccuuucuuguauuugauauauaagggacugugagagacuagaguccuuaacccuuaaggagcucacagucuauggcaucaauaaggcacauca	((((....))))..(((((((((((((.....))))))))((.(((.(.(((((.((((((((((...))))))).)))..))))).).)))))...)))))......	-30.4	2.38579	2.41981	1.29089	1.325	1.79501	0.90862
novel_miR_1787	8026.8	uauugcacucgucccggccucc	agggacgggacgcggugcaguguu	NC_030810.1	+	104707161	104707269	agcgggauuccgggccccgggcgggcgggagggacgggacgcggugcaguguuguucuuucccccgccaauauugcacucgucccggccuccggcccccucggcccccu	..(((....)))((((..(((.((((.(((((..(((((((.((((((((((((.............))))))))))))))))))).))))).))))))).))))....	-65.2	225.65	175.033	88.2563	90.0999	91.2132	69.0551
novel_miR_203	2.2	uucgguuggucagaaaguucgu	gagcuuuuuggucaacccagua	NC_030812.1	+	95751256	95751368	uguccucacgucugagauuguucgguuggucagaaaguucguucagaguuuuccgggagauccuacggaaaagcccaaacgagcuuuuuggucaacccaguauuucggcauuu	...........(((((((.....((((((((((((((((((((..(..(((((((((....))..)))))))..)..))))))))))))))))))))....))))))).....	-41.9	0.153922	0	0.135883	0.0630952	0.265928	0.340733
novel_miR_1515	2.5	uugagccugacagaucacacac	guguggccugccaggcacugcc	NC_030833.1	-	9543936	9544046	gugguuuugccgugagcagggcuguggccccuguguggccugccaggcacugccuugucucccuuaagguugagccugacagaucacacacgggacuugcccuggagcugg	.((((...))))....((((((...(((((.(((((((.(((.(((((.(.((((((.......)))))).).))))).))).))))))).))).)).)))))).......	-49.9	0.615689	0.705778	0.543534	0.630952	0.398892	0.0567888
novel_miR_183	99.7	cccugcuggcgaccaccugacu	ccaggugggcgccagcacaggac	NC_030832.1	+	232516	232627	guccccugcaggcuggugcccccugcuggcgaccaccugacugcgcccgagucucuggccaggugggcgccagcacaggacaccaggaccugccaucccgucucagcgcagg	.......(((((((((((.((..((((((((.(((((((.....(((.((...)).)))))))))).))))))))..)).))))))..))))).....(((....)))....	-54.7	3.84805	3.22641	2.31002	0.694047	0.997229	0.681465
novel_miR_1501	2.5	uguggacacauggaugcacaug	ugugcgugcacgugugcacaca	NC_030813.1	+	114673908	114674016	ugucugucuguguacacacguguggacacauggaugcacauguaucugugcgugcacgugugcacacaugugugcauguaugugugcccaucugugcccacacaugugc	.........(((((((((.(((((.((((.((.(((((((......))))))).)).)))).))))).))))))))).((((((((..((....))..))))))))...	-49.5	0	0	0.203825	0.189286	0.0664819	0.340733
novel_miR_1136	47.9	caaaaguucguucggguuuc	aaaagcucgaaugaacuuuu	NC_030831.1	-	41301492	41301600	cugauguacugaguuagcccaaaaguucguucggguuuccguaggguguuaaggaaaagcucgaaugaacuuuugggccaacccaauacagagaacuucaggugcacaa	((((((((.((.(((.((((((((((((((((((((((((.(((....))).))))..)))))))))))))))))))).))).)).)))).......))))........	-46.1	0.0769611	0	0	0.12619	0.132964	0.170366
novel_miR_629	5.3	uacgggaucuuuaguugug	caugugggaucuaguucg	NW_017189516.1	-	19878149	19878258	accaggucuuaguuguggcauacgggaucuuuaguugugacaugcaaacucuucgcuguggcaugugggaucuaguucgcugaccagggauugaaccugggaccccugca	....((((........(((..((.(((((((....(((.(((.((.........))))).)))...))))))).))..)))..(((((.......)))))))))......	-32.2	5.31032	4.83962	4.14445	9.2119	10.0388	5.84924
novel_miR_69	1.4	cggcccuguggagaaggcgg	ggagucuuccaggcugcugcc	NC_030824.1	-	8540383	8540494	gggggugacacacaggaaaccaggggaguaggccggagucuuccaggcugcugccccgagaggugggaggcggcccuguggagaaggcggcucuucccugggcuucccaccu	..(((((.......((((.(((((((((..(((((...(((((((((..((((((((........)).)))))))))).)))))...))))))))))))))..)))))))))	-60.3	0	0	0	0.378571	0	0.113578
novel_miR_490	77.5	auugggcaugauugaagcgacu	ucacucagucguguccgacu	NC_030824.1	+	70369135	70369243	aguacaaagagucgcaaagaauugggcaugauugaagcgacuucaguucaguucagucacucagucguguccgacuuuuuucgaccccaugaaucacaguacgccaggc	.((((...((((((.(((((.((((((((((((((.(.((((............)))).))))))))))))))).))))).))))........))...)))).......	-32.4	1.15442	0.604953	1.42678	1.00952	0.997229	0.624676
novel_miR_234	1.8	aaaaacucaaaugaacuuuuug	aaaaguucauuagggauuuucc	NC_030817.1	-	42765257	42765370	auuauuuguuauuacuaggugggccaaaaaguucauuagggauuuuccauaagaucuuauagaaaaacucaaaugaacuuuuuggccaacccuauauuauuuuuuacacugaaa	.................(((.((((((((((((((((.(((.(((((.((((....)))).))))).))).)))))))))))))))).))).......................	-36.5	0	0	0.135883	0.252381	0.0664819	0.227155
novel_miR_1057	2.4	uaaguacacgaugaacugcagc	ugcaguccaucauauacuuaa	NC_030816.1	+	26286437	26286545	uaaacagaauugaccaacuuuaaguacacgaugaacugcagcgugccaggcuucccugcaguccaucauauacuuaaaguuggucaguuuuguuggacacaauuuaggg	..((((((((((((((((((((((((...((((.(((((((.(.((...))..).))))))).))))...))))))))))))))))))))))))...............	-48.9	2.46275	6.352	2.31002	1.89286	2.1939	2.38513
novel_miR_1354	30	aaaaguucauucagguuuuucc	aaaauccugaugaacuuuuugg	NC_030825.1	+	23446357	23446468	cguuugcucacuccacacauauuggguuguccaaaaaguucauucagguuuuuccauaagcuguuauggaaaaauccugaugaacuuuuuggacaacccaguauuuucugag	..........(((.....(((((((((((((((((((((((((.(((((((((((((((....))))))))))).))))))))))))))))))))))))))))).....)))	-58.9	0	0	0	0	0	0.227155
novel_miR_646	2.2	gaaaguuuguuuggguuuuucu	aaaagccccaaugaacuuuuua	NC_030823.1	+	57035365	57035477	aguaauaauuggguuggccagaaaguuuguuuggguuuuucuguaaccucugaugaaaagccccaaugaacuuuuuagccaaccuaauagucaucaugauuagcacuuaccuu	........((((((((((.((((((((((((.(((((((((.............))))))))).)))))))))))).))))))))))((((((...))))))...........	-41.9	0.461767	0.100825	0.203825	0.630952	0.598337	0.624676
novel_miR_47	391.1	aaaaaguucguuuggguuuuuc	aaaaccugaacgaacuuuuugg	NW_017190157.1	+	75751	75862	guaaaauauuggguuggccaaaaaguucguuuggguuuuucaguacccuguuauggaaaaaccugaacgaacuuuuuggccaacugcaucaucgacucaauggacaucaguu	...........((((((((((((((((((((((((((((((.(((......))).))))))))))))))))))))))))))))))...........................	-47.3	0.153922	0.201651	0.135883	1.19881	1.59557	0.45431
novel_miR_1000	2.4	aagcgucaucacaguaggccagg	cagccuaauggugaugguucc	NC_030834.1	-	6736439	6736550	cugugcccagaacuuugcacagauccuagagcccagccuaauggugaugguuccauucaucaaccuguggaagcgucaucacaguaggccagguucuuggauggauauaucu	((((((..........))))))((((.((((((..(((((.((((((((.((((((..........)))))).))))))))...)))))..)))))).))))..........	-48.2	0.384805	0.403302	0.271767	0	0	0
novel_miR_730	0.1	auggcggcggcuaauggc	cgccgccgcugccacca	NC_030830.1	-	22292329	22292436	cccggcagcaggaggacaaaauggcggcggcuaauggcagcuucuccuccccccggcccgccgccgccgccgccgccgccgcugccaccaccgcucccgcgccggaaa	.(((((.((.((((.......((((((((((...((((.((............((((.....))))..)).))))..))))))))))......)))).)))))))...	-50.7	0.538728	0	0	0	0	0
novel_miR_1363	13	aaaacccgagugaacuuuuugg	aaaaaguucguuugggguuuuc	NC_030813.1	-	102092217	102092328	cacuuucaccuuucaaauacuguguuggccaaaaaguucguuugggguuuuccauaacaucuuaacagaaaaacccgagugaacuuuuuggcuaacccaacauuugcugaau	.............(((((..((.(((((((((((((((((((((((..((((...............))))..))))))))))))))))))))))).))..)))))......	-39.8	0.230883	0	0.135883	0	0	0.113578
novel_miR_1434	20.4	aaguucauucagguuuuucc	aaaaaccugaaugaacuuc	NC_030815.1	-	91791926	91792036	ccaaagaaguucauucagguuuuuccauauuacauguggaauauuuuccauauuacauauucuauauuacagaaaaaccugaaugaacuucuuuggccaacccaauauaua	(((((((((((((((((((((((((..((....(((((((((((.(........).)))))))))))))..)))))))))))))))))))))))))...............	-45.1	0	0	0	0	0	0.0567888
novel_miR_534	2.2	cacuggaggggcgggcugugg	acaguccuggucccuccguguc	NW_017193961.1	-	674	783	auuugcacuuuccacaguccuggucccuccgugucccugaaguuccaacugcaaguccugaggagugugcacuggaggggcgggcuguggccugugugaucucucacagc	...........(((((((((..((((((((((((................(((..(((...))).))))))).))))))))))))))))).(((((........))))).	-43.1	0.0769611	0.302476	0.203825	0	0	0
novel_miR_1891	0.7	agugagccucacugccucuggc	cugaggcagagaccccaucugg	NC_030820.1	-	53127552	53127662	aucaggcacuguggccccauguuccaggccucccugaggcagagaccccaucugggauuguuccccacccagugagccucacugccucuggcuggacugcauggacacgcu	....(((......)))(((((((((((.....((.(((((((.((..(((.(((((...........))))))).)..)).))))))).)))))))..)))))).......	-41.8	0	0.604953	0	0	0	0.0567888
novel_miR_673	2.3	gaaaguuuguuuggguuuuucu	ccugaaugaacuuuuugaccaa	NC_030823.1	-	25001979	25002091	cuguuguauuggguuggccagaaaguuuguuuggguuuuucuauaugaugguacggauaacccugaaugaacuuuuugaccaacccaauaugaaagagcacaucaucaucuca	((.((((((((((((((.(((((((((((((((((((..(((.(((....))).))).))))).)))))))))))))).)))))))))))))).)).................	-45	0.384805	0.100825	0.135883	0.630952	0.398892	0.397521
novel_miR_1098	2.5	ccucuggcgacuucggccuuu	cggcuucggagcagccuagaggcc	NC_030830.1	-	778239	778349	ccuuguaggcgccccggcuucggagcagccuagaggccgaggaagucagcggucgcuccgaaugccucggccucuggcgacuucggccuuuaaacugcguuuccacggcuc	((.((.((((((...(((..(((((..(((.(((((((((((...(((((....)))..))...))))))))))))))..))))))))........)))))).)).))...	-50.4	0	0	0.135883	0	0.132964	0.681465
novel_miR_1078	2.8	cccggcggcgggggcggc	uguagagcgcgccgccaggggg	NC_030832.1	+	25498744	25498851	ggaaauuccugaagaggaagcggucgucuccagucucccagcuguagagcgcgccgccaggggggccguucccggcggcgggggcggcggggacggcgggggcggcgg	.....(((((....)))))...(((((((((.(((((((.(((((....(.(((((((.(((((....)))))))))))).).))))).)))).))))))))))))..	-61.3	3.84805	3.22641	0.475592	0.567857	0.132964	0.113578
novel_miR_1712	1.8	acuguguccaccuccugacc	gcaggcuggacacacggg	NC_030833.1	-	337884	337993	cuugguucucccacccucucauccaucccaaauacaucugcagcuuggcaggcuggacacacgggugcccacuguguccaccuccugaccuugccgagcagggccaggga	...(((......)))..........((((.......(((((.((..((((((.((((((((..((...))..))))))))...)))).))..))...)))))....))))	-36.8	0.307844	0	0.611476	0	0.0664819	0
novel_miR_463	1.6	ugaguguguaugugugagugug	cgugcaugugugcacacucuua	NC_030824.1	+	67532155	67532269	gaagcaguuagagaugugugugaguguguaugugugagugugugugugugcacgugcaugugugcacacucuuaguuaugucugauucuuugagaccccacugacuauagccugu	((((.(((((((.(((.....(((((((((((((((..(((((......)))))..))))))))))))))).....))).)))))))))))........................	-34.5	0	0.100825	0	0.12619	0.0664819	0.0567888
novel_miR_614	25.9	aaacccugaaugaacuuuuu	aaguucauuuggguuuuucugu	NC_030814.1	-	53318544	53318654	aagaggaacaccggcauaauauuagguaggucgaaaaguucauuuggguuuuucuguaagaugguauggaaaacccugaaugaacuuuuuagccaacccaauacaauaacu	....((....)).......((((.(((.(((.((((((((((((((((.(((((((((......))))))))).)))))))))))))))).))).))).))))........	-36.1	0	0.100825	0.679417	0	0	0
novel_miR_593	2.8	ugcucuuagauguagaaauacu	uauuucuacaucuaggagcgaa	NC_030822.1	+	56326070	56326178	gcccacaucaagcucugaucugcucuuagauguagaaauacuuauaaauaguuguuccucacuacuuauaaguauuucuacaucuaggagcgaaucagagcuugcucuu	........(((((((((((.(((((((((((((((((((((((((((.((((........)))).))))))))))))))))))))))))))).))))))))))).....	-61.5	0	0	0.203825	0.315476	0.132964	0.170366
novel_miR_909	0.2	uuggacuagcugcuggug	ccaguuauguccauuu	NC_030810.1	-	116942208	116942316	gaccaguuauguccauuuuaucauuugacacugaagcugagguucuggaaagagccaaugacaccacuuuuggacuagcugcuggugucuucaccagguagguggggaa	.((((((...(((((.....(((((...............((((((....))))))))))).........))))).....)))))).((((((((.....)))))))).	-31.3	0	0	0.475592	0	0	0.0567888
novel_miR_1007	1.8	aaaaccugaauaaacuuuuuga	aaaaaguuuguuugguuuucc	NC_030817.1	-	36234385	36234495	acuguuaauugcuuagaaaauauugaguuggccaaaaaguuuguuugguuuuccauaagaaguuguggcaaaaccugaauaaacuuuuugaccaagccaauacacccauuu	....................(((((..((((.((((((((((((((((((((((((((....)))))).)))))).)))))))))))))).))))..))))).........	-36.4	0.153922	0.201651	0.0679417	0.441666	0.33241	0.283944
novel_miR_1132	2.3	ugacucucuguuccuuggcccccag	gggggagaggggaggggcagg	NC_030825.1	-	57070626	57070740	gagaagguaaggauguuaugaaguuuugggggagaggggaggggcagggagaaggucuucuucccaucccugacucucuguuccuuggcccccagaucugaucaccuucacugaa	..((((((...(((.....((...((((((((.((((((((((.((((((((((.....))))...)))))).))))))...))))..))))))))))..)))))))))......	-45.7	0.153922	0.302476	0.40765	0.252381	0.0664819	0.227155
novel_miR_1437	1.5	aaaauccgaaugaacuuuuuu	aaaaguuaaaucggguuuuuc	NC_030831.1	+	33097039	33097149	gcccuagacacccaucaaacuauuggguuggcccaaaaaguuaaaucggguuuuuccaucacggcuacaaaaaauccgaaugaacuuuuuuugccgacucaauacuuccug	....................((((((((((((..((((((((...((((((((((((.....)).....))))))))))...))))))))..)))))))))))).......	-34	1.69314	1.41156	1.29089	1.51428	2.65928	1.30614
novel_miR_1675	0.7	aaaaguucauucagguuuuucc	aaccuguacgaauuuuuuugcc	NC_030810.1	+	26551772	26551882	acuuuucagacucaaaguacuggguuagccaaaaaguucauucagguuuuuccauacuaucuuaccagaaaaccuguacgaauuuuuuugccaacccaauauuugcauaua	..............(((((.((((((.((.(((((((((...(((((((((................)))))))))...))))))))).)).)))))).))))).......	-29.8	0	0	0	0	0	0.227155
novel_miR_1195	48.1	uugaaagggaaugacagcagggu	uacuguccugcccuuuugaga	NC_030812.1	-	107259173	107259285	aagagaggacuuaaaugccuucuuuccugccuacuguccugcccuuuugagagaaauuagugagaucgcuuugaaagggaaugacagcagggugggaggggcgggagcagcac	....((((.(......)))))(((((((((((.(((((...(((((((.((((..(((.....)))..)))))))))))...)))))..)))))))))))((....)).....	-39.3	0.69265	0.403302	0.339709	0.820237	0.265928	0.738254
novel_miR_498	0	aggcguggguuggaggca	ucccagcuggcccucu	NC_030815.1	+	53491700	53491807	aggcaggcggcaggcaggcaaggcguggguuggaggcagaggucccagcuggcccucuccugcaaaguucugaaaaccucagcagugaccgcagccuaagacaggcug	((((..((((((.(((((..(((.((.((((((.(((....))))))))).)))))..)))))......((((.....))))...)).)))).))))...........	-44.7	0	0	0.475592	0	0	0
novel_miR_155	2.8	cugacucuuugcgaccccaug	uggggucgcaaagagucggcc	NC_030827.1	-	10252533	10252644	cgugcugcgauucauggggucgcaaagagucggccacgacugagcggcugaacugaaguaaguguuagucacucaaucuugccugacucuuugcgaccccauguagcccacc	.(((..((....(((((((((((((((((((((.((.((.((((.(((((((((......))).)))))).)))).)).)).)))))))))))))))))))))..)).))).	-62.5	0.615689	0.705778	0.135883	0	0.0664819	0.0567888
novel_miR_393	22	uuggggaagcgcaggaaacagu	uguuuccuuuuguuucccccagg	NC_030823.1	-	27002436	27002547	acgccccaauuuuaggcuguuuggggaagcgcaggaaacaguguucuguagugaaaaauaaaaauacuagguacuguuuccuuuuguuucccccagguuucaaucacauucu	........(((..((.(((...(((((((((.(((((((((((...(.(((((...........))))).))))))))))))..)))))))))))).))..)))........	-33.1	0.615689	1.31073	0.271767	0.189286	0.33241	0.113578
novel_miR_467	0	agggcuggaauggggcug	acuccauuucucacuacc	NC_030814.1	-	43240817	43240924	ggcucaagagcucauauuggagggcuggaauggggcuguugacugugacaucuuuguuuacugauauaguagaaaauacuccauuucucacuaccaauauaccuugaa	...(((((.(...(((((((.((...(((((((((.((((..((((...(((..........)))...))))..)))))))))))))...)).))))))).)))))).	-27	0.0769611	0.100825	0.135883	0.315476	0	0
novel_miR_833	1.8	caggugcagaucuugguggc	cagugagacuugaggccuagg	NC_030815.1	+	30367846	30367955	acagcaaagagugggagggucacugcagugagacuugaggccuagggugugggccuggguggaaccaccccaggugcagaucuugguggcaguagcaaauauucaaaaca	........(((((.....((.((((((.(((((.(((..((((.(((((.(..((.....))..)))))).)))).))).))))).).))))).))...)))))......	-36.6	3.54021	2.21816	2.17414	0.630952	0.531855	0.90862
novel_miR_1210	2.7	ucuuguuuccccuccccgccagc	ugugggccaggggagcaaggccgg	NC_030812.1	-	55590037	55590148	gguggcagcaacauggggacaggaagugggugugggccaggggagcaaggccggcagggucacuggauggucuuguuuccccuccccgccagcucccaaccccugugaggcc	...(((..((.((.((((...(((.((.((((.(((..(((((((((((((((.(((.....)))..)))))))).)))))))))))))).)))))...))))))))..)))	-58.2	1.92403	0.302476	0.40765	0.883333	0.199446	1.47651
novel_miR_749	0	aaaacuggaacgaacuuuuugg	ucaaaaguucguucggguuuua	NC_030825.1	-	54474720	54474831	aggugacauucuaguggagaagggggugaggugacaaucaaaaguucguucggguuuuaaaaaucuuuggaaaacuggaacgaacuuuuuggccaacauaauaucagguggg	......((((((..........)))))).(((.(.....((((((((((((.((((((..((....))..)))))).))))))))))))).)))..................	-27.4	9.31229	11.0908	5.23151	5.67857	5.45152	5.22457
novel_miR_1247	1.9	aaacucaaaugaacuuuuuggc	caaaaagcucucagguuuuu	NC_030810.1	-	98726808	98726919	ggcagaugcuuuaccgugggagcccagggcuggccaaaaagcucucagguuuuucuguaagaucuuauggagaaacucaaaugaacuuuuuggccaacucaaugaaauuuaa	(((....)))...((.(((....))).)).(((((((((((.((...(((((((((((((....))))))))))))).....)).)))))))))))................	-37.4	0	0.201651	0.271767	0	0	0.0567888
novel_miR_1177	49	gugggcagggagaccagaug	ucugcucccgugcccacaga	NC_030812.1	-	55566621	55566730	gugcggauggcucagacgaggugggcagggagaccagauggagggagggucggacuuagaagagucaggucugaucaggacaucugcucccgugcccacagaaagacugc	..((((....(((....)))((((((((((((..((((((.......((((((((((.((....))))))))))))....))))))))))).))))))).......))))	-47.2	1.53922	0.504127	1.15501	0	1.26316	0.283944
novel_miR_1163	2.3	ucaaaugcaggcuccuggaugc	gcccgggaaucugcauucuuggca	NC_030825.1	+	9563052	9563163	aguccccuggacggcuuauuucaaaugcaggcuccuggaugccgugucucuggcugcggcccgggaaucugcauucuuggcaagcuccaugggugaucugcuucaggcgaaa	.((((((((((..((((...(((((((((((.((((((..((((((((...))).))))))))))).)))))))..)))).)))))))).))).))).((((...))))...	-45.7	0.307844	0.302476	0	0	0.199446	0
novel_miR_1113	1.8	aaaaccagaacgaacuuuuugg	aaaaagugugucuggguuuuuug	NC_030822.1	+	76552980	76553091	uugggacuggagugaaaacugaccuuuuuguuggccaaaaagugugucuggguuuuuuguaacaucuuacaaaaaccagaacgaacuuuuuggccaagccaauacaugguaa	..(((.....(((....)))..))).....(((((((((((((.(((((((..(((((((((....))))))))))))).))).)))))))))))))((((.....))))..	-37.3	0	0	0	0.0630952	0.0664819	0.113578
novel_miR_1226	98.5	aaaaauuuguucggguuuuucu	aaaaacccaaaugaacuuuuu	NC_030827.1	-	40218784	40218895	cauucuauuagguuggcaaaaaaaauuuguucggguuuuucuaaaacaucugacggaaaaacccaaaugaacuuuuuugccaacccagcagaaaggccucuuagaguaccuc	..((((.((.(((((((((((((..((((((.((((((((((............)))))))))).)))))).))))))))))))).)).))))(((.(((...)))..))).	-37.7	0.846572	0.302476	0.543534	0.694047	0.132964	0.283944
novel_miR_617	2.1	agugaacuuuuuggccaagcc	guuggccaaaaaguuccaga	NC_030831.1	-	55517086	55517196	aauuguauuggguuggccaaaaaguuccagaaguuccaaaaagucccaaaacagcacauggaaacacuugagugaacuuuuuggccaagccaauaccaauguucauaccuu	....(((((((.((((((((((((((((..((((((((....................))))...))))..).))))))))))))))).)))))))...............	-40.6	0	0.100825	0	0.378571	0.132964	0.113578
novel_miR_166	629996	ucccugagacccuaacuugug	acaagucaggcucuugggacc	NC_030808.1	-	18991760	18991870	ucaaaccggacuuuuccuagucccugagacccuaacuugugagguauuuuaguaacaucacaagucaggcucuugggaccuaggcggagggaacuagcaccuuuggaccuu	...............(((((((((.((((.(((.((((((((.((.........)).)))))))).))).)))))))).)))))((((((.........))))))......	-38.7	8773.72	10469.8	12547.2	2090.28	3250.77	1287
novel_miR_1453	0.7	ugcgagaucuuuaguuguggc	cacggcacaugggaucuuugguc	NC_030829.1	+	17632558	17632668	aaauaucuauuuauuuagcugugcugggucuuagucacggcacaugggaucuuuggucuucauugaggcaugcgagaucuuuaguuguggcauaccaaugcuuaguuaugg	...............((((((.((..(((....((((((((....((((((((..(((((....)))))....))))))))..))))))))..)))...)).))))))...	-29.6	8.38876	10.1834	10.1913	8.77023	5.85041	4.77026
novel_miR_1659	1.6	ccgccgucccgguugcaggag	cccgcggccgcgggcggcgacaagga	NC_030826.1	+	36156648	36156758	agcccgcgccgccgccacacccgccgucccgguugcaggagacgcggaagcuguucgaacggagcguccccgcggccgcgggcggcgacaaggaggccgcggcgcggcggc	...(((((((((.(((...(((((((((((((((((.((.(((((.....((((....)))).))))))).))))))).))))))))....)).))).)))))))))....	-69.1	0.230883	0	0	0	0	0.0567888
novel_miR_1853	2.2	uaaggcacgcggugaaugc	guucacagcggaccuugau	NC_030815.1	+	9128876	9128984	ucuccuuccucaggagaaaggccucucucuccguguucacagcggaccuugauuuaaauguccauacaauuaaggcacgcggugaaugccaagaauggggcuggcugag	((((((.....))))))..((((((..(((..((((((((.(((..((((((((.............))))))))..))).))))))))..)))..)))))).......	-42.5	0.153922	0.100825	0.135883	0.189286	0	0.170366
novel_miR_1227	42	cacugucucuggccccugcag	agcaggggcugggccugguggu	NC_030826.1	-	34616255	34616365	acugcagcugagcaggaaaagcacauaaugacagcaggggcugggccugguggugggggccccacccgaccacugucucuggccccugcagcucgcugccgcaggugaagg	...(((((.((((....................((((((((((((...((((((.(((......))).))))))...)))))))))))).)))))))))............	-52.1	1.84707	2.72229	0.271767	0.12619	0.199446	0.170366
novel_miR_1620	0.7	agaauccgggucugaagg	cuccgggcaccauuucuc	NC_030813.1	-	91028007	91028115	gcggaggcagaagcgacgcagaugcgaaaguagcggccuccgggcaccauuucucugcacggaaacagaauccgggucugaaggcagccgcugcuuugcuuacccagua	(((...((....))..)))....((.(((((((((((((.(((((.((.....((((........))))....))))))).))...)))))))))))))..........	-36.4	0	0	0	0.0630952	0	0
novel_miR_110	5.7	aguaaguuuguuuggguuugu	aacccaaaugaacuuaauggc	NC_030835.1	-	36275743	36275853	ucggaaguguuggguuggccaguaaguuuguuuggguuuguccauaggcuguaacagaaaaacccaaaugaacuuaauggccaacccaauaaaaaugucugcccccaaaca	.((((..((((((((((((((.(((((((((((((((((.((..............)).))))))))))))))))).))))))))))))))......))))..........	-49.1	0.0769611	0	0	0	0	0.283944
novel_miR_1489	27.2	aaaaaccgaaaugaacuuuuug	uaaaaguucauuuggguuuuu	NC_030808.1	-	79959582	79959693	gggaggagaugaguccaguguuuuggguugaccuaaaaguucauuuggguuuuucuauaacaucuugcagaaaaaccgaaaugaacuuuuuggccuacccaauaaaugaaag	....(((......)))......((((((.(.((.((((((((((((.(((((((((.(((....))).))))))))).)))))))))))).)).).))))))..........	-39.6	0	0	0	0	0.132964	0
novel_miR_1400	0	gccgggagagaggcgaggc	cucgccgcucacacuu	NC_030833.1	+	26935041	26935149	ggguaagagacacagggccaaggccgggagagaggcgaggccuacagcgucacgucucugaagugcgguguccccggccucgccgcucacacuuuggucuugagaaaau	............(((((((((((...(..(((.(((((((((.(((.((.(((.........))))).)))....))))))))).))).).))))))))))).......	-47.8	0	0.302476	0	0	0	0
novel_miR_1505	313423	uauugcacuugucccggccugu	agguugggaucaguugcaaugcu	NC_030819.1	-	20403361	20403471	aaaguaagggaaaaucaaaccccuuucuacacagguugggaucaguugcaaugcuguguuucuguaugguauugcacuugucccggccuguugaguuugguggggauugug	...............(((.((((...((..((((((((((((.(((.(((((((((((......)))))))))))))).))))))))))))..))......)))).)))..	-44.7	6861.08	8136.92	4631.45	1150.73	1326.65	1029.75
novel_miR_194	2.7	uacuauauagagcugaagugaa	uucacuucaacucuauauagua	NC_030812.1	+	56273952	56274062	aucccuggucagggaacuaauuacuauauagagcugaagugaaguagggguugaaaagagucggacacgacucggugacuaacacuucacuucaacucuauauaguaauua	.(((((....)))))..((((((((((((((((.(((((((((((...(((((....((((((....))))))..)))))...))))))))))).))))))))))))))))	-55.8	0	0.504127	0	0.0630952	0.132964	0.227155
novel_miR_618	184.5	aaacccgaaugaacuuuuug	aaaaguucauucagguuuuu	NC_030823.1	+	18598988	18599099	agacggcaugacccuuuuaagguaugggguggcccaaaaguucauucagguuuuuuguaacaucuuauggagaaacccgaaugaacuuuuuggcccacccaguacuagagaa	..............((((..(((((.((((((((.((((((((((((.((((((((.............)))))))).)))))))))))).)).)))))).)))))..))))	-43.9	0.153922	0.100825	0.0679417	0.252381	0.199446	0.227155
novel_miR_1879	0	aggcuggaagcagggaga	aaccugcuuccagcuugg	NC_030829.1	+	42652454	42652561	aaaaaggcuuugaguagguccugagggcccaguccugcacccagaaaccugcuuccagcuuggaauagggaggcuggaagcagggagacccagggaggccaacagucu	.....(((((.....)))))(((..((((...(((((..........((((((((((((((.........))))))))))))))......))))).))))..)))...	-45	0.307844	0	0	0.12619	0	0
novel_miR_407	2	uacccggcaccuccaccg	cgggaugccuggugag	NC_030820.1	+	66355882	66355989	ugcagccguuuaaauagaauuacccggcaccuccaccggguucucccaauagaucauugguaugagagacccgggaugccuggugaggcuuccacuucggcagggacc	....((((.......((..(((((.((((..(((..((((((((((((((.....)))))...)))).)))))))))))).)))))..)).......)))).......	-39.6	78.8851	46.3797	17.6648	3.09166	0.731301	1.98761
novel_miR_1030	1.9	aaaaaccugaaugaacuuu	aguucauucggauuuucu	NC_030836.1	-	15117956	15118067	auauacauauauaaacacauauauuugguugggcacaaaguucauucggauuuucuguaacauuuuacauaaaaaccugaaugaacuuuguggcuaaccuaaaauuuucuug	......((((((......))))))..((((((.((((((((((((((((.((((.(((((....))))).)))).)).)))))))))))))).)))))).............	-38.4	0	0	0.0679417	0.0630952	0	0.0567888
novel_miR_322	0.8	cacacccuaaggaucaacau	ggguugguccugugggugugu	NC_030810.1	-	99149270	99149379	agggugccgccucaaaaccacacacccuaaggaucaacauguuccccuuuuuguucuggggguugguccuguggguguguguuuuccaguagucuugaugccugauucuu	(((((...((.((((.(((((((((((..(((((((((.....((((..........)))))))))))))..)))))))))..........)).)))).))...))))).	-43.7	0	0	0	0.12619	0	0.283944
novel_miR_456	148.9	uguacucugggacucggguguca	uccccgagucccuggugugcacu	NC_030808.1	+	146473121	146473233	augugccccaggugccacuguccccgagucccuggugugcacugacgccacgucacccgguguacucugggacucgggugucaguguccggggccccggguccagccaggguc	....(((((.((...(((((.(((((((((((.((.(((((((((((...))))....))))))).)))))))))))).).))))).)))))))(((.(((...))).)))..	-63.4	2.00099	1.51238	0.747359	1.07262	1.13019	0.567888
novel_miR_207	2.2	aaaaaguucguuuggguuuu	aacccaaaguaacuuuuugg	NC_030815.1	-	9398277	9398387	ggcauguauuggcuuggccaaaaaguucguuuggguuuucauaagauguuauaacaaacccaaaguaacuuuuuggccaacucaaugcuuuguaucucagcuuucauauac	.(((.(((((((.((((((((((((((..(((((((((..((((....))))...)))))))))..)))))))))))))).)))))))..)))..................	-42.2	0	0	0	0.12619	0.132964	0.0567888
novel_miR_1352	102.6	ugucaagguggaggggucugu	ugggccuuuccaucauggcagc	NC_030817.1	+	49938835	49938945	uuggcuggaagcugcccuuaguaucuugccagcugggccuuuccaucauggcagcaugcuucaucaaagcugucaagguggaggggucuguuagcaagauagaaugcacag	..(((........))).....((((((((.(((.(((((((((((((.(((((((.............))))))).)))))))))))))))).))))))))..........	-48.3	2.53972	2.52064	1.97031	1.19881	1.06371	0.681465
novel_miR_951	3	gcgaguccggggcugaagga	cuaaaaauagccccggugugg	NC_030828.1	-	6287138	6287245	uuccggucuggccggggccuggcuccuaaaaauagccccgguguggggauccgugcgcggaugucccggcgaguccggggcugaaggaggcggcuccgggcggcgcgg	..(((..(((.((((((((.(.(((((.....((((((((((((.((((((((....))))..)))).)))...))))))))).))))).))))))))).)))..)))	-68.7	0.0769611	0	0.0679417	0	0	0.113578
novel_miR_382	0	ucuggcucugcccucccccuuu	agggccggggcugagccuuggu	NC_030832.1	-	26216659	26216770	ggcgccaccagccgccgaccucuggcucugcccucccccuuucugccuuuuccguccuuccagaugugccaggacgggaaacagggccggggcugagccuuggugacaccug	((((.(....).)))).(((...(((((.(((((..((((.......(((((((((((..((....))..))))))))))).))))..))))).)))))..)))........	-48.6	0.153922	0.201651	0.135883	0	0	0
novel_miR_1368	90.8	agaaaaaccugaaugaacuuuu	aaguucauuuggguuuuucca	NC_030817.1	-	31667281	31667391	gauaaaauugacauaccauauauuggguuggccaaaaaguucauuuggguuuuuccauaagaucuuagagaaaaaccugaaugaacuuuuaggcgagcccaguaauucacc	....................(((((((((.(((.(((((((((((((((((((((..(((....)))..))))))))))))))))))))).))).))))))))).......	-47.9	0	0	0	0	0.132964	0.113578
novel_miR_1304	2.7	uuaaccacuggacuacccugga	ccuggcaguccagugguuagga	NC_030810.1	-	19613169	19613280	cuguacuggaaggcagagucuuaaccacuggacuacccuggaguuguggcuaaaaccacuaggugagagaauucccuggcaguccagugguuaggacucugcauuuucacuu	......((((((((((((((((((((((((((((.((..((((((((((......))))..........))))))..)).)))))))))))))))))))))).))))))...	-57.6	0.615689	0.705778	0.747359	1.51428	0.997229	1.5333
novel_miR_1059	2.5	ugucuggggaccuugaagaacu	uucuucaagguccccagacaua	NC_030825.1	+	44985215	44985326	gcucugauaugcccugaguaugucuggggaccuugaagaacuauaaugacagcaguaaagccauucuucaagguccccagacauacuaggacacagcuuugcuggaaacgca	.........((.(((.((((((((((((((((((((((((........((....)).......))))))))))))))))))))))))))).))((((...))))........	-51.6	0.0769611	0	0.0679417	0	0	0
novel_miR_1345	0.9	aaaccggaaugaacuuuuu	aaaguucauuccacuuu	NC_030812.1	+	58419741	58419851	auuaugaauguaauucauaauguauuggauaggccaaaaaguucauuccacuuuccauaccaguguacagaaaaaccggaaugaacuuuuuagccaacuucaugucauaaa	(((((((((...)))))))))....((((..(((.((((((((((((((..((((..(((....)))..))))....)))))))))))))).)))...)))).........	-30.7	0	0	0	0.12619	0.199446	0.0567888
novel_miR_471	0.5	gagggggggaaagaaaaa	uuauuuucccccuaagccuuau	NC_030822.1	+	8951007	8951114	ggcagccaucuuguaaccaugagggggggaaagaaaaagacguugucaaagauggcaaagaacauugucagaaucugggucucuuauuuucccccuaagccuuauuca	((..((......))..))(((((((((((((((.((.((((.(.........((((((......))))))......).)))).)).)))))))))....))))))...	-28.9	3.30933	2.72229	2.4459	0	0	0
novel_miR_1165	25.8	cagcacuguccgguaagauguc	aucguuaccagacaguguuag	NC_030823.1	+	49823567	49823676	acuucccggcagguggugggucaccuuugaacaucguuaccagacaguguuagaguugagcugagaaauccagcacuguccgguaagauguccacagaggccccggugcg	............(((.((((...((((((.(((((.(((((.(((((((((.((.((........)).)).))))))))).))))))))))...)))))).)))).))).	-42.1	0.153922	0	0.611476	0.189286	0.0664819	0.0567888
novel_miR_895	69759.4	ucucccaacccuuguaccagug	cugguacagguacggggaggca	NC_030825.1	-	56963101	56963212	cuucucuucucauggcccugucucccaacccuuguaccagugugugucuuggucccugguacagguacggggaggcagggaccuggggaucccagcagcaccaggccuccgg	......((((((.(((((((((((((....((((((((((.(...........).))))))))))....))))))))))).))))))))..((.(..((.....))..).))	-47.6	1330.2	1792.88	1076.74	571.39	690.88	843.938
novel_miR_298	2.1	ugagaacugaauuccauaggcug	ugcccuagggacucaguucuggu	NC_030833.1	-	28622796	28622908	gaacuuuggccaccuggcucugagaacugaauuccauaggcugugagcucuagcaaaugcccuagggacucaguucuggugcccggcugcgcuacaccaucaauacugagguc	......((((((((.(((.((.((((((((.((((.((((.(((..((....))..))).)))))))).)))))))))).))).)).)).)))).(((.(((....)))))).	-40.1	80.4243	89.1297	95.7299	280.458	124.255	125.276
novel_miR_1356	13690.8	gagagaucagaggcgcagagu	ccugugccuuuuaccucuuuaa	NC_030808.1	-	64541835	64541945	augagaaaaccuguucucuugagagaucagaggcgcagagugcgucaaugucaaugaagccugugccuuuuaccucuuuaagagcgcacgguuucauucugcuucuaaacc	((((...(((((((.((((((((((...((((((((((...((.(((.......))).))))))))))))...))).))))))).))).))))))))..............	-36.1	229.19	221.312	230.187	162.596	85.5623	108.183
novel_miR_1111	2	auuguccuugcuguuuggagau	auccccagauacaauggacaau	NC_030809.1	+	40527900	40528010	auagaaaauaacauugucagacgugucauccccagauacaauggacaauaugcuauuauaauuggguggcauuguccuugcuguuuggagauaauacugcugacauuauuc	......(((((...((((((..((((.(((.((((((((((.(((((..((((((((.......)))))))))))))))).))))))).))).))))..))))))))))).	-38.6	3.61717	5.1421	4.5521	18.3607	11.1025	13.4589
novel_miR_623	54747.9	uugugcuugaucuaaccaugu	caugguuccgucaagcacc	NC_030813.1	+	40553034	40553141	uuauguagcgagauuuucuguugugcuugaucuaaccaugugguugccagguaugaguaaaacaugguuccgucaagcaccauggaacgucacgcagcuuucuacagc	.......(((.(((.((((((.(((((((((..((((((((..((((((....)).)))).))))))))..))))))))).)))))).))).))).(((......)))	-40.9	55.2581	70.7795	76.5703	484.003	518.36	367.31
novel_miR_705	0	aaaacuggaacaaacuuuuug	aaaaguucauucugguuuuuc	NC_030812.1	-	118198319	118198431	ggaagaaauggaaguauuggauuggccaaaaaguucauucugguuuuuccauuccauaaaaucuuauggaaaaacuggaacaaacuuuuuggccaacccaauaacacagaaag	........((....((((((.((((((((((((((..(((((((((((((((.............)))))))))))))))..)))))))))))))).))))))...)).....	-46.4	0	0.100825	0	0	0	0
novel_miR_257	2.3	aaaaguugguuuggguuuuucu	agaaacccgaaccagguuuuug	NC_030825.1	+	55221644	55221755	uuuuaguauugggugggccaaaaaguugguuuggguuuuucuauacuaucuuaaggagaaacccgaaccagguuuuugggcaacccaagcuguugcccuaguugggugaagu	...((((.((((((.(.(((((((.(((((((((((((((((.((......)).))))))))))))))))).))))))).).))))))))))((((((.....))))))...	-55.1	0	0	0	0.189286	0	0.0567888
novel_miR_1246	1.4	agcccgggggguugggggggg	cccggcccagcccuccggggugc	NC_030820.1	-	79402399	79402507	guggggagggggggggugccaaacgccccggcccagcccuccggggugcgggcagggcgccggcuggugcagcccgggggguugggggggggcgcgucccucgcugccc	..(((.((((((((.(((((.....((((..((((((((((((((.(((((((.((...)).)))..)))).))))))))))))))))))))))).)))))).)).)))	-78.2	3.07844	2.92394	1.35883	0.378571	0.132964	0.340733
novel_miR_1479	1.8	aaacccgaaugaacuuuuug	aaguucauuuggguuuuucca	NC_030820.1	+	33924709	33924821	aauaauagauggccuuauaguaucagguuggcuaagaaguucauuuggguuuuuccauaagauguuauguaaaaacccgaaugaacuuuuugaucaguccaauagaaaagaga	.......((((.........)))).((((((.((((((((((((((((((((((.(((((....))))).)))))))))))))))))))))).)))).)).............	-36.9	0.307844	0.302476	0.475592	0.378571	0.531855	0.397521
novel_miR_532	1.6	uacagagaagauuagcauggcc	ccauguuuuguucucugugug	NC_030812.1	+	983191	983298	cuaagauuggcccaauacagagaagauuagcauggccugugcgcaaggaugaugcccaaauccauguuuuguucucuguguguggcaucugucacuugccucaaguaa	...((((..(((..((((((((((.(..(((((((....((.(((.......))).))...))))))).).))))))))))..)))))))...(((((...)))))..	-34.5	1.23138	0.806604	0.679417	0.12619	0.33241	0.170366
novel_miR_1465	2.6	agcuggcguccuggcccugucucc	ugagacaggguggagaccagc	NC_030809.1	-	3847756	3847866	cccagaccucgaagauggucagcugagaagcuggcguccuggcccugucuccagguguucaagcucuuccugagacaggguggagaccagccucucagugccacucagauc	........((..((.((((..(((((((.(((((..(((..((((((((((.(((.............))))))))))))))))..))))).)))))))))))))..))..	-52.9	0.384805	0.604953	1.08707	0.189286	0.465374	0.283944
novel_miR_259	276568	uguaaacauccucgacuggaagc	cuuucagucggauguuugcagc	NC_030821.1	-	92200097	92200208	ccagacugucccugugacagugagcggcuguaaacauccucgacuggaagcugugaggcugcagaaaggcuuucagucggauguuugcagcugcugacugccgcccacguca	...(((.((....(((.((((.(((((((((((((((((..(((((((((((...............)))))))))))))))))))))))))))).)))).)))..))))).	-57.4	2639.07	2612.39	2019.23	3757.82	3133.16	6073.44
novel_miR_1587	2.1	aaacuggaaugaacuuuuugucu	aaaaguuuguuuggguuuuuc	NW_017189517.1	-	7587136	7587246	cuauaguucagcauguuauacuggguuugucaaaaaguuuguuuggguuuuucuguaaaaugguauggaaaaacuggaaugaacuuuuugucuaacucaguaaaaggcucc	.........(((......(((((((((.(.((((((((((((((.((((((((((((......)))))))))))).)))))))))))))).).)))))))))....)))..	-41.8	0	0	0.203825	0.504762	0.531855	0.851831
novel_miR_338	2	aaaaaccugaaugaacuuuuu	aaaguucauucugauuuuucu	NC_030823.1	+	16112983	16113094	uugaaauccugauccuuaguauuggguuggccaaaaaguucauucugauuuuucuguaggagcuuauggaaaaaccugaaugaacuuuuugcccagucccuguccuggcagu	........(((....((((.((.(((((((.((((((((((((((.(.(((((((((((....))))))))))).).)))))))))))))).)))).))).)).))))))).	-38.6	0.230883	0.100825	0.135883	0.12619	0	0.45431
novel_miR_447	1.5	agaaaaaccugaaugaacucu	aguugguuggaguuuuuccau	NC_030819.1	-	50436571	50436682	guuuaaauuuuuauaauauuuacuguguuggccaaaaaguugguuggaguuuuuccauaagauggcacagaaaaaccugaaugaacucuuuuggccaacccaguacuuuuuc	....................(((((.(((((((((((((((.(((.(.(((((((..............))))))).).))).)))).))))))))))).))))).......	-34.3	0.153922	0.302476	0.271767	0	0.265928	0.397521
novel_miR_1728	14.3	ccacaccggugagaaggacuau	aagaccuucagccggguguaca	NC_030825.1	-	62358230	62358342	cucacccagcaucagagauuccacaccggugagaaggacuaugagugcaaagacuguggcaagaccuucagccggguguacaaacucauucagcacaagcgaauucacagugg	.((((.........(((.((.(((.(((((..(((((.((.((..((((.....)))).)))).))))).))))))))...)).)))((((.((....)))))).....))))	-25.1	0.0769611	0.201651	0.271767	0.504762	0.33241	0.340733
novel_miR_1370	2.6	ugcagcaugugggguucuagcu	cuggaauccccuguguugcaag	NC_030831.1	-	20480714	20480825	gcucaaggguucagcugcucugcagcaugugggguucuagcuugcuaacuggaaauugagcuggaauccccuguguugcaaggcagauucugaaccacuggaccgccaggga	.......((((((((((((.(((((((((.(((((((((((((..............))))))))))))).))))))))).)))))...))))))).((((....))))...	-54.7	0	0	0.135883	0.252381	0.199446	0
novel_miR_615	170.9	aaacccgaacgaacuuuuu	aaaaguucauucaggauuuuca	NC_030812.1	-	92867429	92867538	gcuaguagaggggaaagacaaagacuggguuggucaaaaaguucauucaggauuuucacaccucuuaugugaaaacccgaacgaacuuuuucaccaacccaauacaaagu	.........................(((((((((.(((((((((.(((.((.((((((((.......)))))))))).))).))))))))).))))))))).........	-37.8	0.615689	0.403302	0.611476	0.630952	0.531855	0.851831
novel_miR_474	2.3	guagggaccucucaugucugug	guccuggguggucccuuaagc	NC_030829.1	+	52586419	52586528	aggucaggagaccuagggcuguagggaccucucaugucugugcuuugucauguugucaguccuggguggucccuuaagcucuggcccugugucccucuccacuccucacc	.((..(((.(((((((((((..(((((((.((((.(.(((.((........))...))).).)))).)))))))..))))))))......))))))..))..........	-43.9	7.00346	5.24292	5.7071	4.03809	3.25761	3.12338
novel_miR_450	2.3	aauggauuacuucugauugcug	gauaaucagaaauaauccauuu	NC_030819.1	+	75280063	75280173	gaucuggauguaucuuuuuaaauggauuacuucugauugcugcuuugagaguagauuguagagauaaucagaaauaauccauuuaaaaagauacaucaggccacuuggacu	...((.(((((((((((((((((((((((.(((((((((((((..(........)..))))...))))))))).))))))))))))))))))))))).))((....))...	-45.3	0	1.20991	0.543534	1.2619	1.59557	1.76045
novel_miR_1206	1.8	cggagaacagaggccucuuag	aggaggccucuguucuccuug	NC_030819.1	+	70278767	70278876	guucuuauuccuuuacugguuauaaaggacuaggaggccucuguucuccuugagagucccuuggagaacacggagaacagaggccucuuaguccuuucuaaaggaaauca	.......((((((((........((((((((((((((((((((((((((.((....(((...)))...)).)))))))))))))))))))))))))).))))))))....	-58.7	0.0769611	0.100825	0.0679417	0.189286	0	0
novel_miR_1046	2.7	ucgacagggccuguagggaca	gcccgcggcccugugggac	NC_030836.1	+	50644113	50644220	ccuccacugcccgcggcccugugggaccagcggccuuuguccugcagguccuguagcgcagagggcaggcucgacagggccuguagggacagauggcccagagaggga	...(((((((((((((((((((.((.((...(.(((((((.((((((...)))))).))))))).).)).)).)))))))).)).))).))).)))(((.....))).	-57.9	1.30834	1.10908	1.29089	0.441666	0.531855	0.113578
novel_miR_1779	17.9	aaaaaccuaaacgaacuuuuuga	aaaaaguucguccggguuuuc	NW_017189517.1	-	46379654	46379766	aguaagauauuauacaugaaguuuuggguuggccaaaaaguucguccggguuuuccauaagauguuauggaaaaaccuaaacgaacuuuuugaccaaccaauauuuggugucu	.............((((.((((....((((((.((((((((((((..(((((((((((((....)))))).)))))))..)))))))))))).))))))...)))).))))..	-47.6	0	0	0	0.441666	0	0.113578
novel_miR_1870	423.1	caaccccauggacuguagccc	gcuacaguccguguuguugug	NC_030830.1	+	32898572	32898682	uggacagaggagccuggugggcuacaguccguguuguuguguucagucacuaagucaugcaaccccauggacuguagcccaccaggauucccuaucccucacugucuccca	.(((.((.(((((((((((((((((((((((((..(((((((..............)))))))..))))))))))))))))))))).)))))).)))..............	-59.4	4.23286	3.83137	3.39709	0.504762	0.664819	0.567888
novel_miR_709	1.9	aagccucuccuuggaccacaga	cuugggaggugaggcagcuucguuua	NC_030809.1	+	1872442	1872553	aggagguugguguagagaugaagccucuccuuggaccacagaagccuaccuucccuacucuagggcuugggaggugaggcagcuucguuuauuucuaggcuggacucugggg	.((((..((((.(((((((((((((((.((((...(((....(((((...............)))))))))))).))))).......)))))))))).))))..))))....	-38	0.461767	0.604953	0.611476	0	0	0
novel_miR_1700	1.8	gaggacuggaguggggug	cccccacggacucua	NC_030828.1	-	66198711	66198819	ugugacugauggugacccccacggacucuagccugcugggcuccucuguccaugggcaagaggacuggaguggggugccauuuccuucuccgggggaucuuuccuaacc	.......((((((.((((((.(((.((((.(((((.(((((......)))))))))).))))..)))..).)))))))))))((((((...))))))............	-42.8	0	0.100825	0.135883	0	0	0.113578
novel_miR_855	2.6	ugcaaccccauggacuguaacc	uccuugggguugcaaagagu	NC_030825.1	+	55202716	55202827	acuaguagguuacauuccuugggguugcaaagagucagacacaacuuaguggugguagugguuuaguugcucagucgugucccacucuugcaaccccauggacuguaaccua	.....(((((((((.(((.(((((((((((.((((..(((((.(((.((((((((.......))).))))).))).)))))..))))))))))))))).))).)))))))))	-54	1.07746	0.806604	7.88124	0.189286	0	0.45431
novel_miR_1146	1.9	aaauccgaacgaacuuuuugg	aauaaauucaucagguuuuu	NC_030809.1	+	6504644	6504752	aacgaaucuauuuuggccagacuggguuggccaauaaauucaucagguuuuucuauaagauagagcugagaaauccgaacgaacuuuuuggccaaccccauauuuggca	..((((.....))))((((((..(((((((((((.((.(((.((.((((((((..............)))))))).))..))).)).)))))))))))....)))))).	-37.6	1.77011	1.91568	0.951184	2.65	2.52631	3.74806
novel_miR_1049	2.3	aaaaaguuuguuuggguu	cccaaacaaauuuuuugg	NC_030813.1	-	19809639	19809751	cauaguauugggugggucaaaaaguuuguuuggguuuuucugaaaaauccaaacaaacccaaacaaauuuuuuggcccaccaauacaaacuggaaauguuacacuuuuuaaaa	....(((((((.(((((((((((((((((((((((((...((.......))...))))))))))))))))))))))))))))))))...........................	-45.6	0	0	0	0.0630952	0	0
novel_miR_1287	1.6	ugcggaaucuuuaguuguggca	uggcaugugagaucuucauu	NC_030816.1	+	20326188	20326299	aauauuuauuuuuauuuauuuuggcugugcuggggucuuagcuguggcaugugagaucuucauuguggcaugcggaaucuuuaguuguggcaccugggcccccgcacugagc	.......................(((((((.(((((((.((.(((.(((...(((((((.(((......))).)).)))))....))).))).))))))))).))))..)))	-35	8.38876	9.67924	9.64772	8.39166	5.38504	4.77026
novel_miR_1576	0	ugggugugugugugugaguguga	acacuaggaccacagccuugu	NC_030812.1	+	1206368	1206480	ggagagagaaaucuuucuauugggugugugugugugagugugagugagugugauuugcaauauaaaugauccuguauagucaaucuaaucacacuaggaccacagccuugucu	(((((((....)))))))...((((.((((.((.(.(((((((...((..(((((((((.............)))).)))))..))..))))))).).)))))))))).....	-33.6	1.23138	1.41156	2.71767	2.83928	1.99446	1.76045
novel_miR_686	0.4	aggcugucuggcuggaaa	ucugucggacacugccguu	NC_030815.1	-	102355570	102355677	ggugcuuggggagcaacaugaggcugucuggcuggaaaggacacccguggccacucccaggggugucuugucugucggacacugccguuuaauccuguucacaugugu	.(((....((((..(((....(((((((((((.(((.(((((((((.(((......))).))))))))).)))))))))))..))))))...))))...)))......	-46	0.615689	0	0	0	0	0
novel_miR_1379	3.5	cggcccccuccccacccc	ggagggggagggagccuca	NC_030825.1	-	57784654	57784762	agggugaggaaauccccuggggagagcccagcuggggagggggagggggagggagccucagggccgccccucggcccccuccccacccccuccccagcugggagcugca	((((.((.....))))))..(.((..(((((((((((((((((..((((((((.(((..((((....)))).))).)))))))).)))))))))))))))))..)).).	-85.9	20.3947	13.9139	4.62004	0.189286	0.33241	0.227155
novel_miR_1637	0.2	gccgcuguggcuguggcug	ggcgcaaauucugagcgagggggc	NW_017189516.1	-	24116008	24116116	ccuaguuagggggcguggccaggcgcaaauucugagcgagggggcgggacccaggcaacugggucccagcgccgcuguggcuguggcugcuucagcgacgacucccgcc	........((((((((.(((((.((((...((..(((...((.(((((((((((....))))))))).)).)))))..)).)))).))).....)).))).)))))...	-54.6	0	0	0.0679417	0	0.0664819	0.113578
novel_miR_1174	2.1	uggccaaaagguuuguucaga	caaacuuuuuggccaacccagu	NC_030831.1	-	39252197	39252309	auaauugugacacguuggguuggccaaaagguuuguucagauuuuuccauaacauauuacagaaaaacucaaacaaacuuuuuggccaacccaguauuauauucguagcaaua	...(((((...((((((((((((((((((((((((((.((.((((((..(((....)))..))))))))..))))))))))))))))))))))).........))).))))).	-41.5	0.307844	0	0.135883	0.189286	0	0.113578
novel_miR_1781	0.5	acuuggcugugaaacucu	aggguuacaacugggugg	NC_030818.1	-	22566199	22566306	aagcaagcuuagggugggaauuauaaggcaaugagcaggguuacaacuggguggggguaaaaaagauugcacuuggcugugaaacucucaugucuugaagcuucagac	....((((((.............(((((((.((((.((..(((((.(((((((.((..........)).))))))).)))))..))))))))))))))))))).....	-29	0.615689	0.100825	0.271767	0.189286	0.0664819	0
novel_miR_1801	1.1	agaaaaaccugaaugaacuuuu	aaguucaucuggauuuuccau	NC_030822.1	+	31135315	31135425	uuauaagccaccugucauaaguauuggguuggccaaaaaguucaucuggauuuuccauaaguuguuacagaaaaaccugaaugaacuuuuaaccaucccaauacauaguac	....................((((((((.(((...(((((((((((.((.(((((..(((....)))..))))).)).).))))))))))..))).)))))))).......	-31.5	0	0	0	0	0	0.113578
novel_miR_1338	3.1	ucggaccccgcggagccgcgga	cgcggcaagcggcggccgcagc	NC_030819.1	+	35857602	35857710	uccccgugcccgcccgcggcaagcggcggccgcagcggcucugcagcgccggagagggcggcgagggcccucggaccccgcggagccgcggacgaggaacggggagguc	(((((((.((((.(((((((..((((.(((((.((.((((((((..((((......)))))).))))))))))).))))))...))))))).)).)).)))))))....	-72.1	1.00049	0.806604	0.135883	0.504762	0	0.283944
novel_miR_409	1.8	uguucuagugugcaguguacucu	ugugcagugcacucuagccagca	NC_030826.1	-	17578304	17578414	uacuguagugcaccaguguguucuagugugcaguguacucuagugugcagugaacucuagugugcagugcacucuagccagcacuuuaauugccccuuccuuuagauguuc	....(((((.....(((((...((((.(((((.(((((.((((.((.......)).)))).))))).))))).))))...)))))...)))))..................	-37.1	0.461767	0.302476	0	0.0630952	0.132964	0.624676
novel_miR_1619	171980	ucagugcaugacagaacuugg	agguucugugauacacuccgacu	NC_030826.1	+	38073180	38073287	ggaggagcucggcgccgcuguccccccggcccagguucugugauacacuccgacucgggcucuggagcagucagugcaugacagaacuugggcccggacggaccuucu	((.((.((...)).)).))((((.((.((((((((((((((.((.((((..((((...(((....))))))))))).)).)))))))))))))).))..)))).....	-50.1	978.329	1110.69	1346.33	3425.19	3042.88	2212.77
novel_miR_1860	1.3	aagaaccugaacgaaccuuuug	aaaaguuuguuuugaguuuuccc	NW_017189596.1	-	72570	72681	ucuguuguggaucaccuuauaucggguuggccgaaaaguuuguuuugaguuuucccaaaagauaguauggaagaaccugaacgaaccuuuuggccaucucaacaaauacuua	..(((((.((((.((((......)))).((((((((.((((((((.(.(((((.(((..........))).)))))).)))))))).)))))))))))))))))........	-32.9	0.0769611	0.302476	0.203825	0.630952	0	0.511099
novel_miR_1016	477.9	agagaucuguccugaaaccagc	ugguuucaggacagaucucucc	NC_030830.1	-	45847968	45848077	gucaaaccagccugugggagagaucuguccugaaaccagcauggcagcugcuaguuuaugcugguuucaggacagaucucucccacaagguggucucagcacgucuagcu	.....((((.(.(((((((((((((((((((((((((((((((..((((...))))))))))))))))))))))))))))))))))).).))))...(((.......)))	-70.1	3.07844	4.43632	3.32914	2.14524	2.12742	1.93082
novel_miR_1613	0.8	ucugaacaaacuuuuuggcc	acaaaacuauuguucgaaug	NC_030810.1	+	48107126	48107238	agcaccugaagguggaguauuguguuggacaaaacuauuguucgaauguuccgauaagaugguaaggaaaaucugaacaaacuuuuuggccagcuaaauauuuugaguaaaaa	..((((....))))(((((((..(((((.(((((...(((((((.((.((((.............)))).)).)))))))...))))).)))))..)))))))..........	-30.3	0	0	0	0.0630952	0	0.0567888
novel_miR_1727	1.2	acuggcuacucugcaugaccu	gucaugcagaguagccaguaa	NC_030812.1	+	82588102	82588211	agaaaaauaaagucauguuuacuggcuacucugcaugaccuuuucugggcuccaaggucaugcagaguagccaguaaacauguauacacaagggcuucaacaguaacuuu	.............((((((((((((((((((((((((((((....(((...))))))))))))))))))))))))))))))).......(((.(((.....)))..))).	-53.6	0.153922	0.100825	0	0	0	0
novel_miR_1443	32.4	aaaaacccgaaugaacuuuug	aaaaguuccuuuggguuuuucc	NC_030835.1	+	12360606	12360717	caccaccuuuccuuuuauaauaggguuagcuaaaaaguuccuuuggguuuuuccccuaagauccuacagaaaaacccgaaugaacuuuugggccaaccuaaaugaaugaaaa	.......((((..(((((....(((((.(((.((((((((.((((((((((((...............)))))))))))).)))))))).))).)))))..))))).)))).	-34.4	0	0	0	0	0	0.113578
novel_miR_1385	0.3	uggcuguggcuucauuucccaa	gguggaacagcagaugccagc	NC_030820.1	+	6723518	6723627	uugguauagagucaccuugauucuuacaguugguggaacagcagaugccagcugugguuuauauaucagcuggcuguggcuucauuucccaagauucaguuuauucuccc	...(((.(((((((...))))))))))..((((.((((.(((....((((((((..((....))..))))))))....)))...))))))))..................	-32.2	0.538728	0.302476	0.475592	0	0.132964	0
novel_miR_55	1.7	uggaaaaacccgaaugaacuuu	aguucauucgagguuuucuaua	NC_030813.1	-	40432960	40433071	guaaaugacuuaaucauucuauuagguggcccaaaaaguucauucgagguuuucuauaagauuuuaauggaaaaacccgaaugaacuuuuuagucacccuuuaucuugcugc	...(((((.....)))))......((((((..((((((((((((((.((((((((((.........)))).)))))))))))))))))))).))))))..............	-36.2	0.153922	0.201651	0.40765	0.189286	0.33241	0.340733
novel_miR_1403	52429	uggaagacuagugauuuuguuguu	caacaagucccagucugccgca	NC_030828.1	+	18863816	18863923	guggagcagccagccccaucuggaagacuagugauuuuguuguugucuccugcacucaacaacaagucccagucugccgcauggugccggccccccgcagcggggcgg	........(((.((.((((.(((.(((((.(.(((((.(((((((...........))))))))))))).))))).))).)))).)).))).(((((...)))))...	-42.7	127.371	123.915	103	230.613	187.08	390.536
novel_miR_694	11	cgacuccauugauuguagccug	aauaccggagugaguugccauu	NC_030812.1	-	102672334	102672445	caguagugucugacccuuugcgacuccauugauuguagccugccaggcuccuccguccaugggauuuucuaggcaagaauaccggagugaguugccauuuccuuauacaggg	(((......))).((((..(((((((.(((....(((..((((((((.((((........))))...))).))).))..)))...)))))))))).............))))	-25.6	0.153922	0.201651	0	0	0	0
novel_miR_1142	1.7	aaaaacccgaaugaacuuuug	aaaaguuuguucgaguuuuucc	NW_017189516.1	+	49776215	49776326	ccagcuccgauucuagacuaaauguugggcugaccaaaaaguuuguucgaguuuuuccguaacaucucacugaaaaaacccgaaugaacuuuuggccaacccagcguuugcc	..................(((((((((((.((.((((((.(((((((((.(((((((.((........)).).)))))).))))))))))))))).)).)))))))))))..	-36.1	0	0	0	0	0	0.113578
novel_miR_752	2	ugaaugaacucuuuggccaauc	uuguccaaagagaucguucagg	NC_030826.1	-	15941044	15941154	aacugaaguugguaucagcuuauuguguuguccaaagagaucguucagguuuucccauuauaccuuaaccugaaugaacucuuuggccaauccaauaacacaggcuguuuu	...............((((((((((.((((.((((((((.(((((((((((...............))))))))))).)))))))).)))).))))).....)))))....	-39.7	0.230883	0.201651	0.135883	0.189286	0.132964	0.340733
novel_miR_871	17	cggcccaccaggacccaggcgg	ccugggcccggccgggcaaggcgg	NC_030825.1	-	54377056	54377167	aucacugccugccaggagggucucaucugcaccugggcccggccgggcaaggcggugagucucuccucgccggcccaccaggacccaggcggaggcgggccuuggcagaggg	....((..((((((...(((((.(.(((.(.((((((((.((..((((..(((((.(((...))).))))).)))).)).)).)))))).).))).))))))))))))..))	-59.9	0	0.302476	1.08707	0.0630952	0.132964	0.283944
novel_miR_811	0.5	cuccucggagagggcugug	cacccucagcccaggaagc	NC_030808.1	+	110040890	110040998	ccuuuugcuucucccagcgccuccucggagagggcuguguuagcgccucucacccucagcccaggaagcagaagggcggagcuggaguugcugccccacucggggcaga	.((((.(((((.(((..(((.((((.((.(((((.((.(.........).)))))))..)).)))).)).)..))).))))).))))...(((((((....))))))).	-48.4	0	0	0.135883	0.252381	0	0
novel_miR_737	2.4	gaaccguuaccauuacua	guaaugguaacgguuucc	NC_030826.1	+	20067868	20067975	auuuucugggugcagcaagagaaccguuaccauuacuaaacucaguaaugguaacgguuuccucgccaccccaagugcccugguggucggcaggcugugacaggcaga	.......(((((..((.((.(((((((((((((((((......))))))))))))))))).)).)))))))....((((.((..((((....))))....))))))..	-46.6	5.5412	9.27594	3.53297	6.05714	11.1025	1.98761
novel_miR_1091	30.7	aggaggugcugguugcuuu	uaguaaagaaucugccugcagu	NC_030821.1	-	64173286	64173393	aaaagcaauucuggcucagaggaggugcugguugcuuuaauugggcuucccugguggcucagauaguaaagaaucugccugcagugagagacaccuggguucaauccc	........((((.((((((.(.((((.((..(((((....(((((((........)))))))..))))))).)))).)))).))).))))......(((......)))	-29.3	2.00099	5.04127	0.611476	0.189286	0.199446	0
novel_miR_1833	1.9	caggagccaccagaaacucagg	aggguuucccugguggcucagcu	NC_030809.1	+	66483494	66483604	auugcuauuaaguaaugguucaaauaggguuucccugguggcucagcugcaaagaaucugccugcaaugcaggagccaccagaaacucagguucuaucccugggucgggaa	((((((....))))))..........(((((((..(((((((((.((((((...........))))..))..))))))))))))))))........((((......)))).	-37.5	0.230883	0.302476	0.203825	0.12619	0.265928	0
novel_miR_365	152.8	gaaaguuuguuuggguuuuuc	aaaccugaaugaacuuuuugg	NC_030828.1	-	15467360	15467469	cauuuacaaagugaaggcuguauugggcuggccagaaaguuuguuuggguuuuuccauaccaucuuagacauaaaccugaaugaacuuuuuggccaacccaauaaaauaa	(((((...))))).......(((((((.((((((((((((((((((((((((.....((......)).....)))))))))))))))))))))))).)))))))......	-42.8	0.0769611	0	0	0.441666	0.132964	0.227155
novel_miR_1454	2.3	auaaaccugaacgaacuuuuu	aaaaaguucguuuggauuuc	NC_030808.1	+	156208700	156208808	acaaaaagagaggggcugaauauuggguuggccaaaaaguucguuuggauuucucuguaagaugcuguggauaaaccugaacgaacuuuuuggccagcccaaaauuucc	.................((((.((((((((((((((((((((((((((.(((.((((((......)))))).))).)))))))))))))))))))))))))).))))..	-46.1	0.307844	0.604953	0.475592	1.07262	1.52908	1.47651
novel_miR_1821	2.1	guggacuucccugguagcuc	gaugguagagagucugccu	NW_017189840.1	-	27541	27653	gguuuuucuaguagucguguauguggacuucccugguagcucagaugguagagagucugccugcaaugcuggagaccaggguucaaucccuggguugggaagauccccuggag	....(((((((((....((((.((((((((..(((.((.......)).))).)))))))).)))).)))))))))((((((.((..((((......)))).))..))))))..	-40.1	4.69463	3.02476	3.66885	0	0	1.64687
novel_miR_1885	2.4	aaaucugaacacuaaauaugg	auauuuaguguucguauuucc	NC_030814.1	-	43090118	43090229	aaagauucaugagaaaguggaaaucugaacacuaaauauggguguauuaugauaugaacugcccauauuuaguguucguauuuccacuuugauaugaacuauuguuaaacuu	..((.((((((..(((((((((((.((((((((((((((((((((.((((...)))))).)))))))))))))))))).)))))))))))..))))))))............	-46.8	0.307844	0.302476	0.543534	0.567857	0	0.397521
novel_miR_573	0.8	uacugcaucaggaacugauugga	caucaguuccucaugcauugcc	NC_030818.1	-	38225949	38226061	agagauuuugaugucgcagauacugcaucaggaacugauuggauaagaaucggucaccaucaguuccucaugcauugccuucagcaucuaaacaagcaucaguaaauauccca	..((((.((((....((((....(((((.((((((((((.((((........))).).)))))))))).)))))))))..)))).))))........................	-29.9	0.615689	1.10908	0.951184	0.504762	0.997229	0.965409
novel_miR_244	8.5	caucagcccccugacagaccccc	agggucugucagggggcugaug	NC_030826.1	-	42652889	42652999	aggaauggcaggaagcaagagggucugucagggggcugaugcuaucuucucugaccuggacgacaacaucagcccccugacagacccccuugcuucuuccuguuccuccug	((((((((.((((((((((.(((((((((((((((((((((...(((((........))).))...))))))))))))))))))))).)))))))))).))))))))....	-75	0	0	0.0679417	0	0.199446	0
novel_miR_1427	52.1	uuucuuugagcuucuuucuuuc	agaaaagaaguuuguggaaaccc	NC_030823.1	-	62264955	62265066	gaggaagcgccuggaauaaguaaaagagcagagaagaaaagaaguuuguggaaacccugaauccuccagguuucuuugagcuucuuucuuucuuugaucuuuuccagcccac	..........((((((.......((((.((((((((.(((((((((((.(((((((..((....))..))))))).))))))))))).)))))))).)))))))))).....	-38.3	1.00049	0	0.679417	1.19881	0.930747	0.965409
novel_miR_1526	2.2	ucuggacacaggccgaccccc	gggaugccuauggccagaca	NC_030814.1	+	66826991	66827098	agggcucccaccgccuuggggaugccuauggccagacaggcgcgugaaaaaaaucuguguaaaaaguuugucuggacacaggccgacccccaguucucaggagccacc	..((((((......((.((((..((((.((.((((((((((........................)))))))))).)).))))...)))).))......))))))...	-42.8	0.538728	0.907429	0.0679417	0.0630952	0.132964	0
novel_miR_521	2.8	cugaccccugcccucccugcagc	uggaaguggagguggggggaucaggg	NC_030820.1	+	74116594	74116703	gggaagagaguuggaaguggagguggggggaucagggagggaaggggcccggggacacccugccucugcccugaccccugcccucccugcagcucuacacccucgccgug	(((...(((((((..((.(((((..(((((.((((((.....((((((..(((....))).)))))).)))))))))))..))))))).)))))))...)))........	-59.4	1.53922	1.10908	0.951184	0.946428	0.797783	0.738254
novel_miR_381	9.4	uucuccagcgccgccuccgag	uggggugggccuggagaacgu	NC_030832.1	-	38148398	38148509	caacuucgucaagaagcuggugagcacguuuggggugggccuggagaacguguccaacguguccaccauguucuccagcgccgccuccgagucccuggcccggcgcgcccag	...((((.....))))..((((.((.((((((((((((..((((((((((((..............))))))))))))..))))).))))).........)))).))))...	-45.3	0	0.100825	0.0679417	0.0630952	0.199446	0.227155
novel_miR_112	2.1	aaaaacuagaaugaacuuu	aguccauucaugcuuuucu	NC_030834.1	+	11276780	11276889	uguguguguuuacucugaaauauuggguuggccaaaaaguccauucaugcuuuucuagaacaucuuacagaaaaacuagaaugaacuuuagggccaacccaauaucucau	...............(((.((((((((((((((..(((((.(((((..(.(((((((((...)))...)))))).)..))))).)))))..)))))))))))))).))).	-40.7	0	0	0	0.0630952	0.132964	0.113578
novel_miR_710	2.7	cgggcuugugggugugcu	cagacccgggcccccu	NC_030818.1	+	103782355	103782462	uagccuggagacugaaggggcgggcuugugggugugcuccagacccgggcccccucuucugugcugggccccagggcaccgggcacuggggaaugguccucagaggcc	..((((((.....(((((((.(((((..(((((.((...)).)))))))))))))))))(((.((((...)))).))))))))).(((((((....))))))).....	-55.8	2.15491	2.62146	1.08707	0.504762	0.0664819	0.283944
novel_miR_293	136.9	ucccagggauguagcuccuagug	ucugggggcccaucccugcag	NC_030817.1	-	80467095	80467206	gguccagugugauuggugcucccagggauguagcuccuagugcugacccucccucugggggcccaucccugcagugccuuucuuccugacguggaguguggugaacuccgug	.(((.((...((..((((((..((((((((..((((((((..............)))))))).)))))))).))))))..))...))))).((((((.......))))))..	-45.7	1.23138	0.604953	0.951184	2.71309	2.39335	2.89623
novel_miR_427	2.3	aaaaaguucguuuggguuuuuc	aaaacccaaacaaacuuuuugg	NC_030836.1	+	29061844	29061954	gauguuuauauuggauuggcuaaaaaguucguuuggguuuuucuggaagauguuaugaaaaacccaaacaaacuuuuuggccauccugauaaaauaucugcuagguucuag	(((((((.((((((..(((((((((((((.(((((((((((((.............))))))))))))).)))))))))))))..)))))))))))))..((((...))))	-46	0.0769611	0.201651	0.0679417	1.13571	1.4626	0.340733
novel_miR_762	2	cugaccuaugaauugacagccag	cugccaauuccauaggucaca	NC_030836.1	-	43538775	43538885	aagagcgagugcacagggcucugaccuaugaauugacagccagugcucucguguccccucuggcugccaauuccauaggucacagguauguucgccucaaugccagccacc	....(((((.(((((.(.((.((((((((((((((.(((((((................))))))).))))).))))))))).)).).)))..)))))...))........	-39.2	480.853	507.152	465.469	821.436	685.562	783.174
novel_miR_53	0	ccuguggacccgugaccgaggcg	ucugcacggcguccaccagccu	NC_030817.1	-	1334632	1334744	aggcuggaccgugagagaggccuguggacccgugaccgaggcgcuccgugaucaccucugcacggcguccaccagccucuuccgcauccucuccgcuucaaucgcaaacagcc	.(((((....(((.(((((((..(((((((((((.(.((((.(.((...)).).)))).)))))).))))))..))))))).))).........((.......))...)))))	-48.1	0	0	0	0	0	0.170366
novel_miR_281	5	auucuuuaccacugaaccac	uggugcuggugguaaagagu	NC_030812.1	-	96671814	96671923	cugucuccugccugagucuccuacauugcaggcagauucuuuaccacugaaccaccuauggcuucccagguggugcuggugguaaagagucugccugccacugcagguag	.......((((((((((..........((((((((((((((((((((((.(((((((..((....)))))))))..)))))))))))))))))))))).))).)))))))	-59.8	0	0.504127	0	0	0	0
novel_miR_1003	2.4	ucuccuuccuccuccagg	cggaggaggguggcagugg	NC_030811.1	-	6194472	6194582	agccugcaccgacguggcccccagcugacccccggaggaggguggcaguggcguguggaauucucuguccucuccuuccuccuccagggcucagagcucggucagagcugc	((((((.(((((..(((...))).((((.(((.(((((((((.((.((.((((...((....)).)).)).)))).))))))))).))).))))...)))))))).)))..	-47.5	0	0	0.271767	0.12619	0	0.45431
novel_miR_1108	1	guggacuucccugguagcuc	guaucucauggauguuccgcaa	NC_030813.1	-	41999439	41999551	uauacugaucaucugguuaucugaguaucucauggauguuccgcaacaagauaaguaacauacuuaaagaauguggacuucccugguagcucagaugguaaagaaucugucuu	...((.(((..(((..((((((((((..(.((.(((.((.(((((......((((((...)))))).....))))))).))).)))..))))))))))...)))))).))...	-30.9	4.69463	3.02476	3.66885	0	0	1.64687
novel_miR_677	26	uacagugaccaggugacgacgg	cucguggcuugggcacaguguc	NC_030818.1	-	86510189	86510300	ccucagucugguuguagggauacagugaccaggugacgacggauuucucaagugacagccucguggcuugggcacaguguccauauagcacagacagcaacgguuucuuccc	.....(((((((((((.((((((.(((.((((((.((((.((...((......))...)))))).)))))).))).)))))).)))))).)))))......((......)).	-45.5	0.307844	0.705778	0.0679417	0.567857	0.398892	0
novel_miR_1419	11	uagcugugcaccugagagc	cccggguccgcgaagcugcacc	NC_030832.1	-	3481583	3481691	gcggcgggagucccggcugcuagcugugcaccugagagccgacgcccggguccgcgaagcugcacccgccgcuguccccgccgccaugaaccgcuucaagguauccaag	(((((((((((..(((.(((.((((.((((((((.(.((....))))))))..))).))))))).)))..)))...))))))))...(((((.......))).))....	-45.6	0	0.100825	0	0	0	0
novel_miR_13	1.2	aaaauccaaacgaacuuuuc	caaguucauuuggauuuuuc	NC_030817.1	-	97240023	97240132	caaauuaguauuagugauauauuggguugcccaacaaguucauuuggauuuuucuguaacaucuuaugcaaaaauccaaacgaacuuuucagacaacccaguaauaaaua	...................((((((((((......((((((.(((((((((((.(((((....))))).))))))))))).))))))......)))))))))).......	-31.9	1.69314	1.41156	1.08707	1.89286	2.39335	1.98761
novel_miR_1387	2	cagacuccucuguccaugg	aggcaagaggacugga	NC_030810.1	-	85762016	85762127	acuguagcucgccagacuccucuguccaugggaauucccaggcaagaggacuggauagguugccauuuucuucuuccagggaucuucucaauccagggguugaacccggguc	...((((((.(((((..((((((..((.((((....))))))..)))))))))).).))))))............((.(((.((..(((.......)))..)).))).))..	-39.1	0.307844	0.403302	0.40765	0.12619	0	0
novel_miR_488	78.5	cucacacacacccuccccugcagu	cugcaggggcgggugugggg	NC_030814.1	+	66883293	66883406	gacggaguaacaggccagccccacguucccagcugcaggggcgggugugggggcagggguaccaagccugcucacacacacccuccccugcaguguguugucaucgggcugcag	.............((.(((((..........((((((((((.(((((((((((((((.........))))))).).))))))).))))))))))...........)))))))..	-60.5	3.23237	2.82311	1.49472	0.694047	0.531855	0.45431
novel_miR_1850	51866.7	agcagcauuguacagggcuaugaa	agcuucuuuacagugcugccuugu	NC_030820.1	-	50646833	50646940	gcucccgcugacuacagcagagcugucuuugugcuuucagcuucuuuacagugcugccuuguagcauucaggucaagcagcauuguacagggcuaugaaagaacuaag	((((..((((....)))).))))...(((.((.(((((((((.((.(((((((((((.(((.(.(.....).))))))))))))))).)))))..)))))).)).)))	-38.4	799.241	986.073	849.543	201.526	217.861	204.723
novel_miR_613	1.66308e+06	aacccguagauccgaucuugugg	caagcucgcuucuaugggucugu	NC_030808.1	-	19043068	19043180	gggagcccacgugagacguugcccauuggcauaaacccguagauccgaucuuguggugaaguggaccgcacaagcucgcuucuaugggucugugucagugugguaaucugaca	((....))..((.(((..(((((((((((((((.(((((((((..(((.((((((.((........)))))))).)))..))))))))).)))))))))).)))))))).)).	-50.7	27569.1	26886.7	41592	17746.1	23208.6	12945.6
novel_miR_1835	2.4	cugagguagagcugcagg	gcgcaguucucggaucaugga	NC_030812.1	+	56203069	56203176	ggccaagcgaacggggcgaccugagguagagcugcaggggccagaggaaggccuggggcggaggcgcaguucucggaucauggaggagaccaguggcauggaagagga	..(((.((.(..((..(..(((((...((((((((....(((..(((....)))..)))......))))))))....))).))..)...))..).)).))).......	-33.1	0	0.705778	0	0	0	0
novel_miR_72	2	aaaaaccugaaugaacuuuuu	aaaguucauucaguucc	NC_030818.1	-	77307491	77307602	ucuaaggaggcuuucaacaauauucuguuguauugaguuggccaaaaaguucauucaguuccuucauggaaaaaccugaaugaacuuuuugccaauccaauauaaucauccu	....((((..................(((((((((.((((((.(((((((((((((((((((.....))))....))))))))))))))))))))).)))))))))..))))	-40	0.230883	0.201651	0.203825	0.189286	0.0664819	0.795043
novel_miR_1436	0.9	aaaacccgcauggacuuuuugg	aggaaguuguuugcguuuu	NC_030833.1	-	18426796	18426908	cccauucuagagagagaagaguauuggauuggccaggaaguuguuugcguuuuugguacaaagucacagaaaaacccgcauggacuuuuuggccaucccaguggguggagcca	.((((((...............(((((..(((((((((((((...((((((((((..((...))..))))))....))))..)))))))))))))..))))))))))).....	-36.7	0.153922	0.302476	0.0679417	0.12619	0	0
novel_miR_16	1.6	agaaaaaccugaaugaacuuuu	aaguucauuuggauuuuuccau	NC_030819.1	+	74756493	74756603	cgcauaaaacccacagcaaauauugcguuggccagaaaguucauuuggauuuuuccauaagauguuacagaaaaaccugaaugaacuuuuaggccaacccaacauauaaag	......................(((.(((((((.((((((((((((((.((((((..(((....)))..)))))).)))))))))))))).))))))).))).........	-34.5	0	0	0	0	0.132964	0.113578
novel_miR_1048	0.6	agugccuugccagaccuggacu	uccagguaggagggcugcuca	NC_030817.1	-	87248750	87248861	aagcuccagccccaaaguccagguaggagggcugcucaccaugccuccagaggacacaggagcagacaggagugccuugccagaccuggacuacacgcagggcugcagaguc	..((((((((((...(((((((((.(((((((.((((....(((.(((..........)))))).....))))))))).))..))))))))).......))))))..)))).	-49.6	0.0769611	0	0	0.0630952	0.0664819	0.283944
novel_miR_1547	23.3	auuggaaccagucugcagaagc	uucuguagauaagccccaauu	NC_030817.1	-	81890083	81890194	guaguuugcugaccugugcugcagacuucuguagauaagccccaauuacauauccaauuauguaucuguaauuggaaccagucugcagaagccugcagcacaggaccaugca	......(((((.((((((((((((.(((((((((((..(..(((((((((.((.((....)).)).)))))))))..)..))))))))))).))))))))))))..)).)))	-55	0.69265	0	1.01913	0.0630952	0.0664819	0.0567888
novel_miR_404	0.9	gcuguguccgacucuuug	gagaguucacaagcca	NC_030832.1	-	11620469	11620579	caugcugcaacugagaguucacaagccacaacuaagacucagcacagccaaacaaauaaauguaggugugugcuuagucgcuucagcuguguccgacucuuugcgacccua	.....((((...(((((((((((.((.........((((.(((((((((..(((......))).))).)))))).))))......))))))...)))))))))))......	-30.5	2.53972	2.52064	0.815301	0.441666	0.664819	1.13578
novel_miR_1064	0	aaaccagaacgaacuuug	aaguucauucagauuuuu	NC_030822.1	+	5490898	5491009	aagaguuaacuugcaugaacuauuggguuagccaaaaaguucauucagauuuuucuguaacagcuuacggaaaaaccagaacgaacuuuguguccaacccaauacuugcccu	............(((.(...(((((((((.(.((.(((((((.(((.(.(((((((((((....))))))))))).).))).))))))).)).).)))))))))).)))...	-33.5	0	0	0	0.0630952	0	0
novel_miR_1035	2.2	aaaaaccugaaugaacuuuuu	aaaaaguuguuugggucuuucu	NC_030821.1	+	65317335	65317446	acaguaaauauuggguuggccaaaaaguuguuugggucuuucuagaacaucauacagaaaaaccugaaugaacuuuuuagccaacccaauaugugaagcaaccgcuuaccug	.......(((((((((((((.((((((((((((((((.(((((............))))).)))))))).)))))))).)))))))))))))((((.((....))))))...	-42.1	0	0.403302	0.0679417	0.12619	0	1.0222
novel_miR_1584	20.5	cggggcucggggcaccgaagacc	gcucggugcuccgaggccgcuc	NC_030818.1	-	104660805	104660917	acguuuccccaaacgcggggcggggcucggggcaccgaagaccccggcccaggaucagcaguggggcucggugcuccgaggccgcucugcggcggagacccggcgcucaccgc	..((((((.....((((((((((..(((((((((((((.(.(((((((.........))..))))))))))))))))))).))))))))))..)))))).(((......))).	-64.5	0.230883	0.201651	0	0.504762	0.0664819	0.397521
novel_miR_195	2.4	uccugcacugagcugccccc	cugcagccaucauaggcaggagg	NC_030830.1	-	34390955	34391063	cccucugcgaccccaccgccuccugcacugagcugcccccucagcccgcucccucucccucugcagccaucauaggcaggaggggcggaggucucuggaggggucuguc	(((((((.((((((.((.((((((((..((((((((..........................)))))..)))...)))))))))).)).))))..))))))).......	-48	1.23138	4.63797	0.883242	1.13571	0.731301	0.681465
novel_miR_919	1.2	aaacccugaaugaacuuuuu	aaaguucuguuggguuuuc	NC_030808.1	-	127310761	127310871	ccacccagaucaugacaaaguauugagcugaccuaaaaguucuguuggguuuucucgaaggagguguugaaaacccugaaugaacuuuuuagcuaacucaauacaugucca	.............((((..((((((((.((.(..((((((((..((((((((((..............)))))))).))..))))))))..).)).)))))))).))))..	-32	0	0.100825	0.679417	0	0	0
novel_miR_1509	1.9	aaaaaccugaacaaacuuuugga	cauaaguucguuuaguuuuuuucc	NC_030820.1	-	24584863	24584974	uguuaccagcuaccaguguaucagguuggcccauaaguucguuuaguuuuuuuccauaagauauaauggaaaaaccugaacaaacuuuuggaccaacucaauauauggaccc	............(((.(((((..((((((.(((.(((((.((((((..(((((((((........))))))))).)))))).))))).))).))))))..))))))))....	-37.6	0	0.201651	0	0.0630952	0	0
novel_miR_361	2	uuuuucucucuucccaucucaga	ggggguggggauugaaaaccacaugca	NC_030826.1	-	27589845	27589956	uugacagggaauuucugaagcugggagaaugggggguggggauugaaaaccacaugcacaggaccuguguuuuucucucuucccaucucagaagcuccucggcuacagcgau	..............(((.(((((((((.....((((((((((..(((((......((((((...)))))))))))....)))))))))).....)))).))))).)))....	-39.8	0.153922	0.604953	0.611476	0.189286	0.132964	0.227155
novel_miR_1374	2.1	ugugcagaagcccugaguccaug	auccggcucaaggacucugc	NC_030812.1	-	25750808	25750917	uaucuaauaauagccagagcagcugagaauagaauccggcucaaggacucugcacacccagagcuaaggcugugcagaagcccugaguccaugggucagggucuggugac	............((((((.(..((((........(((((((((.((..((((((((.((........)).))))))))..)).))))))...)))))))).))))))...	-40.4	1.77011	0.504127	0.339709	0.189286	0.33241	0.624676
novel_miR_923	68.3	uagggggagcgguuggaggacu	ccuuccugccucucuccguagg	NC_030814.1	+	92754459	92754568	gaguggccgcgcccugggguuagggggagcgguuggaggacugggggcucagccuuccugccucucuccguaggagccuggugaaaaaauacaugcccaaaagaccugcc	...(.((((.((((((.((..((((((.((((..(((((.((((....))))))))))))))))))))).)))).)).)))).)..........................	-39.3	1.07746	1.71403	1.08707	0.12619	0.797783	0.340733
novel_miR_901	0.3	ccuuuguauucugagagcu	uucuuacauaugcaggca	NC_030814.1	+	10184633	10184741	aguuuccuucauguuugucuccuuuguauucugagagcuuggcuugguuuucucccugccuggggcacacagguuguuggguucuuacauaugcaggcagcucaggcau	..........(((((((.(((((.(((((..(((((((((((((((((...(.(((.....)))).)).))))))...))))))))).))))).))).))..)))))))	-28.3	0.307844	1.00825	0.543534	0.378571	1.19667	0.45431
novel_miR_735	2.4	aaaaccugaaugaucuuuucg	aaaagcucauuuggguuuuuu	NC_030822.1	-	26434495	26434605	ucaggucuauguaauguguauuggguuggccaaaaagcucauuuggguuuuuucaguaagauguuauagaaaaaccugaaugaucuuuucggccaauccaguaucuagacg	....(((((.(......((((((((((((((.(((((.(((((((((((((((..((((....)))).))))))))))))))).))))).)))))))))))))))))))).	-46.6	0	0	0.271767	0.12619	0.664819	0.227155
novel_miR_12	2.8	cuuggcaccuaguaaguacu	agugccugcuaugugccagg	NC_030814.1	-	72765867	72765976	ccccagcacccagaucagugcuuggcaccuaguaaguacucaguauauacuuguugagugccugcuaugugccaggcauugugcugagggcuuuggggggauccagagau	(((((((.(((((..(((((((((((((.(((((.((((((((((......)))))))))).))))).)))))))))))))..))).))))..)))))............	-59.5	47.0232	48.9004	63.0499	89.5952	95.601	79.3907
novel_miR_1507	1	agaaaaaccugaaugaacuuuu	aagucauaucugguuucugu	NC_030822.1	+	31135365	31135475	uuuuccauaaguuguuacagaaaaaccugaaugaacuuuuaaccaucccaauacauaguaccaccugugaagugggauuucugaaaagucauaucugguuucugugaagag	..............((((((((..(((.((((((.(((((....((((((...(((((......)))))...)))))).....))))))))).)).)))))))))))....	-31.1	0	0	0	0	0	0.113578
novel_miR_1431	2.1	aaaaaguucguuuggguuuu	aaccugagcaaaauuuuugg	NC_030824.1	+	9161438	9161549	aucauuguauugggcuggccaaaaaguucguuuggguuuucugaaagagguuaacagaaaaaccugagcaaaauuuuuggccgacccaauaugacaaacagcaaugcccagu	..((((((((((((.((((((((((....((((((((((((((...........))).)))))))))))....)))))))))).))))))..........))))))......	-40.5	0	0	0	0.189286	0.132964	0.170366
novel_miR_215	2.3	acuggucuuggagucagg	cuuaucucuggccagacaugu	NC_030812.1	+	108701513	108701620	gcggguggugggaggucccuuaucucuggccagacauguucuuccuggguucguguacauuggaaagagcacuggucuuggagucaggaaacccugcuacucguauca	((((((((((((...(((....(((..((((((...(((((((((...((......))...)).)))))))))))))..)))....)))...))))))))))))....	-44.2	32.4006	19.1568	14.1998	5.11071	4.7867	11.017
novel_miR_158	0.2	aaaaccugaacgaacuuuu	aaguucguuuaggguuuuu	NC_030815.1	-	38989888	38989998	ugcaccuccuuccacaguaaauguaauggguuggucaaaaaguucguuuaggguuuuucauaagauguggaaaaaccugaacgaacuuuucuaccaaccaaauauuucuuc	...............((.((((((....(((((((..(((((((((((((((..((((((((...))))))))..)))))))))))))))..)))))))..))))))))..	-41.8	0	0	0	0	0	0.0567888
novel_miR_1262	8.8	cgggacaucugggcuggaggcc	ucucuagcguggguguccccugu	NC_030817.1	+	22425088	22425197	ggcagcucugccugccacgccgggacaucugggcuggaggccguggggccagggucucuagcguggguguccccuguggcugguggcuuuuccuccugcccaggggcggg	((.((((..(((.((((((..((((((((((.((((((((((.((....)).)))))))))).)))))))))).)))))).)))))))...)).((((((....))))))	-67.6	0.153922	0.201651	0	0	0	0.0567888
novel_miR_54	2	ucacucagucgugcccgaauuacu	ucggacacgacugagcgacuu	NC_030812.1	+	55305918	55306027	gccugguaggcuacaguucacagggucgcaaagagucggacacgacugagcgacuucacuaugugcuuagucacucagucgugcccgaauuacuuacguuagggacacua	.((((...(((....)))..))))(((.(((.(((((((.((((((((((.((((.(((...)))...)))).)))))))))).))))....)))...)).).)))....	-39.2	5.46424	3.22641	3.46503	0.504762	0.664819	0.113578
novel_miR_437	1.7	aggcggagggagagaggga	guucuccugggagccgccugg	NC_030828.1	-	18223988	18224095	gucaaagaagaaauguuaaagcuugaggggucguucuccugggagccgccugggcuggcuagggaagcagaggcggagggagagagggacacucgagaauccuucaca	.....................((((((..(((.(((((((.....((((((..(((.........)))..))))))..)).))))).))).))))))...........	-36.2	3.61717	0.907429	0.475592	0.315476	0.33241	0
novel_miR_123	32	aacaauggccccacucuucuca	aggagagcggcgccaucguuggc	NC_030812.1	+	23503146	23503254	caaagagaagaauuuuccuuugagugaaugaggagagcggcgccaucguuggcaagacaacaauggccccaacaauggccccacucuucucauucacucagaggaaaac	............(((((((((((((((((((((((((.((.(((((.(((((.....((....))...))))).))))).)).))))))))))))))))))))))))).	-58.7	0.615689	2.82311	0.339709	0.315476	0.132964	0.283944
novel_miR_267	2	aguugcccugagcucuguggacu	uccccagggcuagggcaaggcu	NW_017189516.1	-	29974713	29974825	gaguccgauuuauuuuuuuuaguugcccugagcucuguggacucuauuuacaauguaacuuguauuuaguccccagggcuagggcaaggcucugaacuauuugacucacaaaa	(((((.(((....(((......(((((((.(((((((.(((((.....(((((......)))))...))))).))))))))))))))......)))..))).)))))......	-39.5	0.0769611	0	0	0.252381	0	0.283944
novel_miR_179	2.5	ugccaagcccacguucaaagg	ccuuugagcugggaggggaagc	NC_030820.1	+	56866232	56866339	ccauggugcccugagccugcugccaagcccacguucaaaggcuguuucuucaaaguuaauggugccgccuuugagcugggaggggaagcgggcaguugggaggcccgu	..((((.(((((.((((((((.((...((((.((((((((((.((.((............)).)).))))))))))))))...)).)))))))...).)).)))))))	-50.4	3.77109	4.7388	3.12532	2.96547	2.26039	2.27155
novel_miR_1137	0.4	caaccgggcuaggguggg	caguccgggugacgguugcc	NC_030832.1	-	36785264	36785372	guggaugugguugccguggcaaccgggcuagggugggggcacuucaccaaugaggugcucucaguccgggugacgguugccuaggcaaccccacgaacagaccagcuuu	((((....(((((((..((((((((.(((.((((((((((((((((....))))))))))))).))).)))..))))))))..)))))))))))...............	-61.2	0.153922	0.201651	0	0	0	0
novel_miR_1644	1.5	cucuguagggagauggcgagcu	ugggcaucucccgauacagaagcguc	NW_017189516.1	+	65239880	65239987	cauuaaaaaaaauuuucagacucuguagggagauggcgagcuauugguaguccagguucaaucccuggagcaaaugggcaucucccgauacagaagcgucucuucuca	.................((((((((((((((((((.(...(((((.((..((((((.......)))))))).))))))))))))))..))))))...)))).......	-33.9	0.538728	0.100825	0.0679417	0	0	0
novel_miR_19	470.4	uugcucccuccacacuuccaga	aggaagugaggaaggagccaga	NC_030826.1	-	47698396	47698504	cccucaccuuggggugagggaggaagugaggaaggagccagagcugcagcugaaaugagcugauggauccuugcucccuccacacuuccagauucgggagcuuguccca	((((((((....)))))))).(((((((.(((.(((((..((.((((((((......))))).))).))...))))).))).)))))))......((((.....)))).	-55.1	14.6996	16.1321	11.2783	3.02857	3.3241	4.20237
novel_miR_1627	1.9	uggaaaaacccgaaugaacuuu	aguucauuugaguuuuccugc	NC_030812.1	+	48643026	48643137	cucugaguucucagguuaaauuggguuggccaaaaaguucauuugaguuuuccugcacuaucuuauggaaaaacccgaaugaacuuuuuggguaauucauauuaagaaagcc	.(((((....)))))((((..(((((((.((((((((((((((((.(((((((.............)).))))).)))))))))))))))).)))))))..)))).......	-38.5	0.384805	0.201651	0.475592	0.504762	0.598337	0.624676
novel_miR_489	246.4	aaagccugaaugaacuuuuugg	aauaaguucguuuggguuuuu	NW_017189516.1	+	24055933	24056042	uggauauauauggguuggccaauaaguucguuuggguuuuuggcuguuacagaaagccugaaugaacuuuuuggccaacccaauauauuucaaauaucuuuuuccuuuuu	.((((((((.((((((((((((.((((((((((((((((((.(......).)))))))))))))))))).))))))))))))))))))))....................	-49.8	0.230883	0.504127	0.339709	0.757142	0.265928	1.07899
novel_miR_1208	26.5	aaaacccaaacgaacuuuuuga	aaagaguuuguucggguuuu	NC_030816.1	-	75703596	75703705	ccuuugcuauugagugggccaaagaguuuguucggguuuuuccauaagauguuccagaaaaacccaaacgaacuuuuugaccaacccauacccaaacagcaguaguuagg	(((..(((((((..((((.(((((((((((((.(((((((((..............))))))))).)))))))))))))...........)))).....))))))).)))	-36.9	0.0769611	0	0.0679417	0	0.132964	0.0567888
novel_miR_247	2.1	uacugugacugccuuuauc	aaaaggcagucacaguaag	NC_030833.1	+	17391140	17391248	gugguaugggaaaaaggcagucacaguaaguaugcacuuuuuacuagguuuuaacuuuaaagugcauacuuacugugacugccuuuaucccguaccacuucagacuuua	(((((((((((.((((((((((((((((((((((((((((.....((.......))..)))))))))))))))))))))))))))).)))))))))))...........	-68.8	0.538728	0.100825	0	0.0630952	0	0
novel_miR_1481	9.1	ugucgcguccgcgggggccccg	gcgcucccggcgacccggccgc	NC_030832.1	+	39281278	39281389	gcggcggcggcggcggcggcugucgcguccgcgggggccccggagcggaaguccgucggcgcucccggcgacccggccgccgcggccgcaccaugagcgacauccgccacuc	..((..(((((.((((((((((((((.....(((((((.(((..((((....))))))).))))))))))))..))))))))).))))).)).((.(((.....)))))...	-69.5	0.230883	0	0.203825	0.189286	0.199446	0.113578
novel_miR_23	1	aaaacuggaacaaacuuuuug	caaaaaguucauuccaguuuuu	NC_030817.1	+	26795140	26795252	agaugggcaaguaaggaaacauuggguuggccaaaaaguucauuccaguuuuuccauaagaugugauagaaaaacuggaacaaacuuuuuggccaacucaauaauuacaauac	..........((((......((((((((((((((((((((..((((((((((((((((...))))...))))))))))))..))))))))))))))))))))..)))).....	-46.5	0	0.100825	0	0	0	0
novel_miR_1373	2.6	gcgcgggcuugugggugcgc	gccgaaaugcuacaagcgcgcgcaa	NC_030809.1	+	135235963	135236071	acugcguaggcagacccgagcucgcgcagccgcagucaggccgaaaugcuacaagcgcgcgcaaagcgaagugcgcgggcuugugggugcgcugacgacaggcugacgc	.((((....))))..........((((((((...(((((((.......((((((((.((((((........)))))).))))))))..)).)))))....))))).)))	-53.6	0.69265	1.00825	0.543534	0.189286	0.0664819	0.0567888
novel_miR_1519	0.6	caccagcugcagcucaauaguu	cuguuugagcugcagcc	NC_030818.1	+	102631907	102632017	uuagagccagagcucgcucuuguucuggagcuggucuguuugagcugcagccggcucuagucugagcuggcaccagcugcagcucaauaguugcugucagggugggcacua	...((((....))))((((...(((((((((....(((((.((((((((((((((((......))))))))......)))))))))))))..))).)))))).))))....	-49.6	0.230883	0	0.339709	0	0	0
novel_miR_1474	119.2	uccauuacacuacccugccucu	aggcagcgggguguaguggau	NC_030829.1	-	54432838	54432949	gccacucggcccgcgcucucuccauuacacuacccugccucuucuccacgagaggcagcgggguguaguggauagagcacggguucaagucccggcuccaccucucacagcu	((((((.((((((.(((((.(((((((((((.(((((((((((......))))))))).))))))))))))).))))).))))))..)))...)))................	-58.4	1.15442	2.21816	0.611476	0.946428	1.26316	1.24935
novel_miR_1278	1	uccacagagcucagggcaagu	uugcccuagcccuggggacc	NC_030823.1	-	909020	909132	ucgugagucaaauaguucagagccuugcccuagcccuggggaccaaaugaaaauuacauugugaauacaguccacagagcucagggcaaguugaaaaaaugaaucggacccua	...(((.(((.....(((((...(((((((((((.(((.((((((((((.......)))).))......)))).))).))).)))))))))))))....))).))).......	-30.9	0.384805	0.302476	0.135883	0.0630952	0.132964	0.170366
novel_miR_1092	56.2	uacagcacauggaaucuuuagu	aaagauuccuacauacuguaca	NC_030812.1	+	118197546	118197654	ccacaacuagaagauccuaugugcugcaaguaaagauuccuacauacuguacaagaaagugaaucagcuguacagcacauggaaucuuuaguugcagcaugugggauua	............(((((((((((((((((.((((((((((......(((((((.((.......))...))))))).....)))))))))).))))))))))))))))).	-48.7	0.384805	0.100825	0	1.19881	0.664819	0.45431
novel_miR_1336	1.6	aaacccgaaugaacuuuuu	aauaaucaauuggauuugu	NC_030810.1	-	71153061	71153172	cguacugugcuaacgaaguuuucaguuggguuggccaaaauaaucaauuggauuuguccauauuaucuuaugggaaaacccgaaugaacuuuuuagccaacccaauaaaaua	...((((.(((.....)))...))))(((((((((.((((...(((.((((.(((.((((((......)))))).))).)))).)))...)))).)))))))))........	-35	0	0	0.0679417	0	0.0664819	0.0567888
novel_miR_1084	2.6	aagaaccugaaugaacuuuuug	aaaaauucauucagguuuuucu	NC_030819.1	-	35778067	35778177	gggagauacguggugucuugucuuggguuggccaaaaaauucauucagguuuuucuguagcagcuuauggaagaaccugaaugaacuuuuugaccaacccaauaucuuguc	(.(((((((...))))))).).(((((((((.((((((.(((((((((((((((((((((....))))))))))))))))))))).)))))).))))))))).........	-52.4	0	0.100825	0.0679417	0	0	0.113578
novel_miR_426	33.7	gaaaaccugaacaaacuuuugg	aaaaguuuguucagguuuuucu	NC_030817.1	+	92055707	92055817	ccucacuggagaauauaaaacaugggcuuggcaaaaaaguuuguucagguuuuucuauaacaucuugcaggaaaaccugaacaaacuuuuggcuaacccaguauuuguaca	((.....))....((((((((.((((.(((((..((((((((((((((((((((((.(((....))).)))))))))))))))))))))).))))))))))).))))))..	-45.7	0	0.100825	0.203825	0.0630952	0.265928	0.113578
novel_miR_568	16225.5	caaagugcuuacagugcagguag	acugcagugaaggcacuugua	NC_030819.1	-	20404045	20404157	gagacgagucagaauaaugucaaagugcuuacagugcagguagugauuugugcaucuacugcagugaaggcacuuguagcauuauggugacagcugccucgggggccacggug	.......((((..(((((((..((((((((.((.(((((.(((((.......)).)))))))).)).))))))))...)))))))..)))).(((.(....).))).......	-40.8	269.21	313.063	265.244	203.167	152.842	213.015
novel_miR_1506	18.2	gaaaguuuguuuggguuuucu	aaaaacuugaaugaucuuuuca	NC_030834.1	+	18901094	18901204	cuuaucuguuggguuggccagaaaguuuguuuggguuuucugcaagaugcuauggaaaaacuugaaugaucuuuucagccaauccaguauaaaacaggaauaauggugucu	....((((((((((((((..(((((.((((((((((((((((((...)))...)).))))))))))))).)))))..))))))))).......))))).............	-31.7	0	0	0	0.189286	0	0
novel_miR_121	0.3	aaugaacuuuugggccaaccccc	agguuggcccagaaguuaguuca	NC_030810.1	+	38303043	38303154	cccuggucaacuugcuagguuggcccagaaguuaguucagguuuuccauaacaucuuauggacaaacccaaaugaacuuuugggccaacccccuauuuccacugguucaaca	..(((((..........((((((((((((((((.(((..((((((((((((....))))))).)))))..))).))))))))))))))))..........))))).......	-43.8	0	0	0	0.0630952	0	0
novel_miR_52	1.9	aaaaaguucguuuggguuuu	aacccaagagaacuuuuuag	NC_030820.1	+	22547690	22547799	cauauuuauuggguugggcaaaaaguucguuuggguuuuaagaucauauagaaaaacccaagagaacuuuuuagucaacccaauacuucauguugauaucccuccaaacu	((((..(((((((((((..(((((((((.((((((((((.............)))))))))).)))))))))..)))))))))))..).)))..................	-37.5	0	0	0	0.0630952	0.398892	0.0567888
novel_miR_343	2.1	aaaaucggaacgaacuuuuua	aaagguucauucggauuuuuc	NC_030824.1	-	10679162	10679271	cagcgguauggauuuucguauugguuuggccuaaagguucauucggauuuuucugugagauguaacaggaaaaaucggaacgaacuuuuuagccaacccaaugcaaacag	.................(((((((.(((((..((((((((.(((.(((((((((((........))).)))))))).))).))))))))..))))).)))))))......	-41	0.0769611	0.100825	0.203825	0.694047	0.864265	0.511099
novel_miR_231	0	cuagcuuuccgguuucugcuucu	uggagcaggaauugggaagcugg	NC_030830.1	-	22215928	22216039	uuuuuuaugugucuuuaauuuacuuacugcuguccuggagcaggaauugggaagcuggccuggccuuucuagcuuuccgguuucugcuucuccgauccuaucuuuuugggaa	....................................((((((((((((((((((((((..........)))))))))))))))))))))).....(((((......))))).	-37	0.230883	0	0.203825	0	0	0
novel_miR_1535	2.7	aaagacagaaggcugagaagga	acaucagccugcuugccuuugg	NC_030813.1	+	116353206	116353315	guguaugggaccuuucggcaguuacaucagccugcuugccuuuggucagaguuguuuuggucggugcucuaaagacagaaggcugagaaggacggcugaggguuugaaac	.....(.(((((((.((((.(((...(((((((..(((.((((((...((.(......).))......)))))).))).)))))))....))).))))))))))).)...	-35.4	0	0	0.203825	0.0630952	0	0.170366
novel_miR_604	6	ucuucuuccucacccuugguucu	uccccaagggucaggagacuggagu	NC_030826.1	-	39992858	39992970	gugucugugcugccuggcucugaccugccggauccccaagggucaggagacuggagugggaugggcacccucuucuuccucacccuugguucuucccacagcauauccccacc	(((..(((((((.(((((........)))))....((((((((.(((((...((((.(((.......))).))))))))).)))))))).........)))))))....))).	-43.1	0.230883	0.100825	0.0679417	0	0.132964	0
novel_miR_824	2.4	cucggcucagcacagacugcgu	gcgcgucuguuuugcugcagau	NC_030815.1	+	111840992	111841103	gcgggagcgagcgcugaacuguguccaagcacccgcgcgucuguuuugcugcagauaaagaaacuggagucucggcucagcacagacugcguggacgcagacggcagcucgc	......((((((((((..(((((((((......((((.((((((...((((.((((............)))))))).....))))))))))))))))))).)))).))))))	-48.7	0.0769611	0.302476	0.0679417	0	0.398892	0
novel_miR_1424	1.8	gaaaguuuguuuggguuuuuc	aaaaucccaaacaaacuuauag	NC_030816.1	-	27549915	27550026	aaucaguacuagguuagccagaaaguuuguuuggguuuuucauaauaucauauggaaaaucccaaacaaacuuauaggccaacccaauaaugaaauuauauagcauguuaaa	..(((......((((.(((...((((((((((((((((((((((......))))))))).)))))))))))))...))).))))......)))...................	-36.9	0.0769611	0	0	0.315476	0.199446	0.227155
novel_miR_1026	0.4	gugggaggagaggggaggag	ucuuucuaauucacuguugaag	NC_030814.1	-	92076732	92076841	agagcgcuucuuucuaauucacuguugaaguacugcugugcaucagggaaccugguaggagggaaggaaggugggaggagaggggaggagcgggagcagugcugaguaag	....(((((((((((..(((.((.(((.....((.((.(.(((((((...)))))).).).)).)).....))).))))).)))))))))))..(((...))).......	-30.2	0.153922	0.100825	0.135883	0.0630952	0	0.283944
novel_miR_1169	2.5	uuagcccugaccggucgcugggc	cuggcgacccauccagggcucaagaga	NC_030823.1	+	75678075	75678185	uccucuccaggaacgcagcggugggugcacccuggcgacccauccagggcucaagagaggagcgcacgucuuagcccugaccggucgcugggcugaacccacagaaaggaa	((((....))))........((((((.((.((((((((((....(((((((...((((.(......).)))))))))))...)))))))))).)).)))))).........	-50.1	0.923533	0.302476	0.135883	0.315476	0.33241	0.511099
novel_miR_1682	7.7	uuccagggaguuguaguccaau	auggacuacaauucccagaagc	NC_030825.1	-	56382506	56382617	gaauggacuacaauucccagaagccuuugguggagcucccugguaucuucgugcuccacuauccugaagcuuccagggaguuguaguccaaucucuugcuugcaucucucua	((.(((((((((((((((.(((((.(((((((((((................)))))))))....)).)))))..))))))))))))))).))...................	-46.4	0	0	0.135883	0	0.0664819	0.227155
novel_miR_1231	1.9	guuucccagccaaugcaca	uagccaggcauucugggaaacaa	NW_017189517.1	+	23502649	23502756	ugucuccucaaagugaggaguuucccagccaaugcacaaaauguuguagccaggcauucugggaaacaaacucacucaggaggacaaugcagauaguggagugcaguu	((((((((...((((((..(((((((((((...((((((....)))).))..)))....))))))))...)))))).)))).)))).((((..........))))...	-38.3	2.53972	2.31899	1.83443	0.12619	0.33241	0.624676
novel_miR_1293	1.8	acuguguccaccuccugacc	gcaggcuggacacacggg	NC_030833.1	-	331259	331368	cuugguucucccacccucucauccaucccaaauacaucugcagcuuggcaggcuggacacacgggugcccacuguguccaccuccugaccuugccgagcagggccaggga	...(((......)))..........((((.......(((((.((..((((((.((((((((..((...))..))))))))...)))).))..))...)))))....))))	-36.8	0.307844	0	0.611476	0	0.0664819	0
novel_miR_464	2.1	cagggugagaauuuugcugggga	accagccaaauccccacccucug	NC_030828.1	-	47745403	47745515	cgaaugaggauaggauugcacagggugagaauuuugcuggggaucuucuacaacuuaccagccaaauccccacccucugcaauccuauccacauucuccaucucuaaaccuaa	.(((((.(((((((((((((.((((((.(.((((.(((((.................))))).)))).).)))))).))))))))))))).))))).................	-49.2	0	0.302476	0	0.12619	0	0.227155
novel_miR_214	4.6	ucucugggaugagcacuuuga	accagugcccacuccccagagacc	NC_030823.1	+	28175138	28175248	cccuccucaucccaagguggcagagcgcuuuuaaaggaccagugcccacuccccagagaccaugaccucgucucugggaugagcacuuugaagcaguugcugaccauuugc	..............(((((((((((((((((.........(((((.((...(((((((((.........))))))))).)).)))))..))))).))).))).))))))..	-36.8	0	0	0	0	0.0664819	0.0567888
novel_miR_1033	5.3	acgggcuugaaccuccccuucca	agaaggugaggaaacagcucuagu	NC_030817.1	-	56419624	56419736	aaaggaauaacuguacugcacacagaauuagaaggugaggaaacagcucuaguggaaaacugauuaagucacgggcuugaaccuccccuuccaggucccgacggggagaagag	..........((((.......)))).....(((((.((((....(((((..(((....(((.....)))))))))))....)))).)))))....((((....))))......	-29.7	0.153922	0.100825	0	0	0	0.227155
novel_miR_1012	11.9	aaaaaccugaaugacacuuuug	aaaagguuuauuuggguuu	NC_030810.1	-	26848135	26848246	uuggauuacuuauugcuuuguauuggguuggccaaaagguuuauuuggguuucuccaugccaucuuacggaaaaaccugaaugacacuuuuggccagcccaauaauauagcu	..............(((...((((((((((((((((((..((((((((((((.(((............))).))))))))))))..))))))))))))))))))....))).	-50.4	0.153922	0.604953	0	0.0630952	0.265928	0.227155
novel_miR_679	2.5	auuccgccccuccuccugcagc	uagaggggacaggggcgggccugg	NC_030836.1	-	46430060	46430172	ugcugggacuugccaauaggucagggggacuuagaggggacaggggcgggccuggaggugcccacccauccauuccgccccuccuccugcagccugagccccuacagccauga	.((((.((((((....)))))).(((((.((((((((((..(((((((((..(((((((....)))..)))).))))))))).))))).....)))))))))).)))).....	-50.8	0.0769611	0.201651	0.611476	0	0.0664819	0
novel_miR_1475	6.6	gaaagucuguuuggguuuuuc	aaauccugaaugaauuuuug	NC_030815.1	-	20957240	20957350	ucaaaauuuuggguuggccagaaagucuguuuggguuuuucuauaacaucuuauggaaaauccugaaugaauuuuuggccaacccaguagauuugccucaaaagagucucg	.((((...((((((((((((((((.((.(((((((.((((((((((....)))))))))).))))))))).))))))))))))))))....)))).(((....))).....	-45.4	0	0	0.0679417	0	0	0
novel_miR_202	2.9	ugcccuccaccucuguccccagg	gcggggcagggcggcgggcagc	NC_030825.1	+	57239386	57239495	gggugaggagcccggugaggggauagggcggggcagggcggcgggcagccaaggggaggccccucugagcugcccuccaccucuguccccagggucugagccccagccug	((((.....))))(((..((((...(((((((((((((.((.((((((((((((((...))))).)).))))))).)).)).)))))))....))))...)))).)))..	-65.7	3.07844	4.03302	2.78561	1.64047	0.797783	1.30614
novel_miR_79	120.1	aaaaaccugagcaaacuuuuug	aaaaaguuuguccagguuuuuc	NC_030819.1	+	74552629	74552740	uuaauaauauuggguuggccaaaaaguuuguccagguuuuuccauaagauggugcagaaaaaccugagcaaacuuuuuggccaacccaauacuuauucauguaauuguguuu	..(((((((((((((((((((((((((((((.(((((((((((((......)))..)))))))))).)))))))))))))))))))))))).)))))...............	-55.8	0.615689	0.504127	0.611476	0.441666	0.33241	0.170366
novel_miR_351	58.1	gaaaaccagaacgaacuuuuug	aaaaguucgcucggguucuu	NC_030816.1	+	83072630	83072740	aaaauguauaguagcaggguauauuggguuggcccaaaaguucgcucggguucuuccauacugugcacgggaaaaccagaacgaacuuuuuggccaacccaacaucuacau	....(((......)))((((...(((((((((((.(((((((((.((.((((.((((...........)))).)))).)).))))))))).))))))))))).))))....	-43.9	0	0	0.0679417	0.12619	0.132964	0.113578
novel_miR_544	2.5	aagacuggcugaguggugaacu	ugaccucucauccaguguucc	NC_030816.1	+	82133605	82133717	gccaggucucugcugcaagaagacuggcugaguggugaacugcccccaggccgccagggcagugaccucucauccaguguucccugcgguggugaacauccugcauuuccaug	..((((((.((((((((.(((.(((((.((((.(((..(((((((...((...)).))))))).))).)))).))))).)))..)))))))).))....))))..........	-51.4	0.615689	0.806604	0.543534	0.630952	0.398892	0.795043
novel_miR_1716	2.4	uuucucuggcagccucugaca	gcagaggccaagacagagaaaag	NC_030810.1	+	98901458	98901567	cugggucucccaccaggcccauggagccaggagaggcagaggccaagacagagaaaagaaguagaucccuuuucucuggcagccucugacaugcuucuucacauggccug	.(((((((......))))))).((.((((((((((((((((((.....((((((((((..........))))))))))...))))).....)))))))))...)))))).	-46.9	0.0769611	0.705778	0.271767	0.0630952	0.0664819	0.170366
novel_miR_548	19.9	aggcaccuaggcuggagaccac	gucccugaagucuggguuccugc	NC_030822.1	-	68241746	68241855	acuacuaucagaaggaaggcuuucccaggggucccugaagucuggguuccugcucugcaugugaauuagcaggcaccuaggcuggagaccacugugggccucuuucccau	..........((((((.(((((...(((.((((((...(((((((((.((((((...(....)....)))))).))))))))))).)))).))).)))))))))))....	-47.1	0.0769611	0	0.339709	0	0.132964	0
novel_miR_767	1.6	uaguggcuaggauucggg	ugcuuccagccacugcaga	NC_030818.1	+	250271	250378	cuugucacugaccacuggucuaguggcuaggauucgggcucucaccgucacggccugacuucagucucuggccagagcugagaucaugcuuccagccacugcagacca	...(((...)))...(((((((((((((.(((..((.(.(((((.(.((..((((.(((....)))...)))).))).))))).).))..))))))))))..))))))	-39.6	0.0769611	0.302476	0.135883	0	0	0
novel_miR_462	0.3	cugugcggggcugugcaggguuc	gcuauguaaggcucugcacguuu	NC_030818.1	-	88297098	88297210	uucuguagggcuguguggggcuguacagggcuauguaaggcucugcacguuucuauagggcuguguagggcugugcggggcugugcaggguucuguagggcuguggagggcug	........((((.(.((.((((.(((((((((.((((.(((((((((((.(((((((......))))))).))))))))))).)))).))))))))).)))).)).).)))).	-57.4	0	0	0	0	0	0.170366
novel_miR_1881	478	agagaucuguccugaaaccagc	ugguuucaggacagaucucucc	NC_030830.1	+	45847977	45848088	ugcugagaccaccuugugggagagaucuguccugaaaccagcauaaacuagcagcugccaugcugguuucaggacagaucucucccacaggcugguuugaccuugcaguaca	((((.((((((.((((((((((((((((((((((((((((((((......((....)).)))))))))))))))))))))))))))))))).)))))).)....))).....	-71.5	3.07844	4.53715	3.32914	2.14524	2.06094	1.93082
novel_miR_959	3.2	ucugucauuggucccugcuccaga	ugagggcaggaacugcugacgg	NC_030826.1	-	26350705	26350816	uggggauggcgacauggagcugagggcaggaacugcugacggggggccggacugcugacgucugucauuggucccugcuccagaaucaguucuucauuagcugcucagaugg	..(((.((((.....(((((((((((((((.((((.(((((((.(..(((....))).).))))))).)))).))))))).....))))))))......)))))))......	-43.1	0	0	0.135883	0	0.0664819	0.113578
novel_miR_751	2.3	ugggcagggcaccaugagcucu	cucaugcuacuuugcucgcagc	NC_030825.1	-	54430582	54430693	guggggcuuaggaaggcaggugggcagggcaccaugagcucuguccacagcauaaagcucaugcuacuuugcucgcagccaaucugcccccaacgcuggccaaaucucaggu	..(((((...(((.(((..((((((((((...((((((((.(((.....)))...))))))))...)))))))))).)))..)))))))).....((((.......))))..	-44.1	0.384805	0.604953	0	0	0.199446	0.283944
novel_miR_1029	2.6	uggccagugggacccaagaca	ccuugggaaauuccacuggccccc	NC_030811.1	+	2562809	2562919	gcugggggaggccgugaacuuggccagugggacccaagacacuacgcuccaugccuugggaaauuccacuggcccccuuguugccuccuccagcggcacuuucacagaugg	((((((((((((.........(((((((((((((((((.((..........)).))))))...)))))))))))........)))))))))))).................	-54.4	0.153922	0	0	0	0	0.227155
novel_miR_1611	2.5	uggagagaacagguggcuuuc	aagccaccagagcucuuuccuca	NC_030818.1	+	92850188	92850298	cccagaugagaccuuggauauggagagaacagguggcuuucuccaggccauugguuggaagccaccagagcucuuuccucauccaggucucaacucacggcagcuguuuuu	((.((.((((((((.((((..(((((((.(.((((((((((.((((....))))..))))))))))...).)))))))..)))))))))))).))...))...........	-51.2	0.230883	0.100825	0.271767	0	0.0664819	0.0567888
novel_miR_1367	19.1	aaaaacccaaaugaacuuuuuc	uaagguuuguuuggguuuu	NC_030811.1	-	98589787	98589898	uaagaagucauuaauuaacauacuggguugggcauaagguuuguuuggguuuuuuuguaacaucuuauggaaaaacccaaaugaacuuuuucaccaaccuaauauuuccuua	...................(((.((((((((....(((((((((((((((((((((((((....)))))))))))))))))))))))))....)))))))).))).......	-39.3	0.153922	0	0	0	0	0.0567888
novel_miR_296	2.6	uuucaaaggcaggagcuuagauu	ucuaagcuccuguuuuuggaauc	NC_030822.1	-	76939717	76939828	acuuuccauagauuuaaucuggucuuuuucaauaaucuaagcuccuguuuuuggaaucuagauaagauuucaaaggcaggagcuuagauuguugauugagacuguuuucuuc	........(((((...)))))(((((..(((((((((((((((((((((((((((((((.....)))))))))))))))))))))))))))))))..)))))..........	-54.7	0.615689	0	0.0679417	0.252381	0.0664819	0.340733
novel_miR_680	2.7	aggggccggggguggggcu	ccccuucccugaggcagaca	NC_030812.1	+	27524136	27524243	acacuucuuaacgugccuguggugccuguguccgccugccccuucccugaggcagacacgagagggcugaggggccggggguggggcugggcagggaggcaggcaccc	.(((........))).....(((((((((.((((((((((((.((((((.(.(...(((......).))...).))))))).))))).))))..))).))))))))).	-55.6	3.23237	2.82311	0.815301	0.0630952	0.0664819	0.0567888
novel_miR_1359	2	gcagggcacugaaggcug	ggaaugagucagugcagaggccg	NC_030829.1	+	16789528	16789635	agaccaggaaugagucagugcagaggccggugccacuccaggacagugagccaaggggaggagaaaggcggcagggcacugaaggcugggcugcgcugggcagcauca	...((((.......(((((((....((((...((.((((.((........))..)))).)).......))))...)))))))...))))(((((.....)))))....	-39.7	1.23138	0.302476	0.543534	0.504762	0.265928	0.0567888
novel_miR_1024	1.8	uugcaaggggucucucugggugc	ucaccggagcaaccccaagagaagg	NC_030832.1	+	27056119	27056231	agcuuucccggcaagggagaaagacaaaguucaccggagcaaccccaagagaagguggcggacaaacaccuugcaaggggucucucugggugcuaaugacaaggaacacggga	...((((((.....)))))).......(((.(.((((((..(((((.....((((((.........))))))....)))))..))))))).)))...................	-37.3	0.384805	0	0	0.0630952	0.265928	0
novel_miR_1019	2	aaaauccgagcgaacuuucu	aaaguucauuugagguuuucc	NC_030822.1	+	56575400	56575507	accagacccauaaacuaucagguuggccauaaaguucauuugagguuuuccaugaauugagauguuaugggaaaauccgagcgaacuuucuggccaacccaacagagc	....................(((((((((.(((((((.((((.((((((((...(((......)))...)))))))))))).))))))).))))))))).........	-39.9	0.769611	0.806604	0.679417	1.51428	1.39612	1.47651
novel_miR_494	2.2	aaauccgaacgaacuuuuugg	aaaaaguuugcucaggugcgu	NC_030831.1	-	58838426	58838534	caagagaaggaagguuaacaugggguuggccaaaaaguuugcucaggugcguccgugccagcguacagauaaauccgaacgaacuuuuuggccagcccaguaauauugc	......................(((((((((((((((((((.((.(((..(((.((((....)))).)))..))).)).)))))))))))))))))))...........	-43.4	0.846572	0.403302	0.747359	1.325	1.06371	0.851831
novel_miR_196	778.9	aaaaccugaaugaacuuuuugg	aaaaaguucguuuggguuuuu	NW_017189517.1	-	35105867	35105977	cuuauauauuggguuggccaaaaaguucguuuggguuuuuauguaugaugguauagaaaaaccugaaugaacuuuuuggcuaacccaauauuucucaagguaguccugagu	.....(((((((((((((((((((((((((((((((((((.(((((....))))).)))))))))))))))))))))))))))))))))))..((((.((....)))))).	-59.6	0.230883	0.201651	0.203825	0.189286	0.0664819	0.738254
novel_miR_786	288.2	aaaaauuuguucggguuuuucu	aaaaaccugagcaaacuuuuug	NC_030817.1	+	90320470	90320581	ugaaacuauuggguuggucaaaaaauuuguucggguuuuucuguaagauaagaugguacagaaaaaccugagcaaacuuuuuggccugcccaauacuuaucaaugccagccu	(((((.((((((((.(((((((((.((((((((((((((((((((...........)))))))))))))))))))).))))))))).)))))))).)).)))..........	-51.1	1.61618	0.907429	1.22295	1.38809	0.33241	0.681465
novel_miR_734	11049.6	gccugcugggguggaaccuggu	ccaggucacgucucugcaguu	NC_030828.1	+	65079526	65079634	cggucgcacgagucuggggcacaaggcagagaagccaggucacgucucugcaguuacaccgcucucgagugccugcugggguggaaccuggucugucugucugucuagc	..(((.((......)).)))(((.((((((.(.(((((((..((((((.((((...(((((....)).))).)))).))))))..))))))).).))))))))).....	-43.9	133.758	106.27	188.606	190.043	146.659	214.605
novel_miR_458	2	ugcgaguuggagaacgcccacc	uggugggcuccugggagg	NC_030826.1	-	26708239	26708350	ggccggaggcugagaaguacugcgaguuggagaacgcccaccuggugguggugggcuccugggaggagcaggugagguucugguagggccuggcugggagguuagcaggucu	.(((((((.((.(...((.((.(.(...((((..((((.(((....)))))))..))))).).))..))...).)).))))))).(((((((.((((....)))))))))))	-46	0.153922	0	0.135883	0	0.33241	0.113578
novel_miR_438	1.6	uuuugcgauguguuccuaau	uugggagcauuuugcaugcau	NW_017189517.1	-	11094235	11094344	aaagaaagaugcuaaacuauuuuugcgauguguuccuaauaugcaguauaaauauauugggagcauuuugcaugcaugguuuuguaucaauauacagauaaaagacuggc	.......(((((.(((((((...(((((.((((((((((((((.........)))))))))))))).)))))...))))))).)))))......(((........)))..	-34.6	62.7233	64.5283	67.4661	173.386	235.08	119.938
novel_miR_1717	2.2	uggccuccgugggccucucugc	ggacucacccacuaaggccucu	NC_030814.1	-	49316074	49316185	uggucaggaggcccucgugguggccuccgugggccucucugcugauccuggccggacucacccacuaaggccucucucuggauggcucuugagcuuucccaggccccagccu	.(((..((.((((.....((.(((((..(((((....((((((......)).))))....)))))..))))).))....(((.((((....)))).)))..)))))).))).	-41.9	0.538728	0.504127	0.883242	0.315476	0.731301	0
novel_miR_1228	1.6	aaaaccugaacaaacuuuuugg	aaaagguuuguccagguuuuuc	NC_030813.1	-	32110083	32110195	guuaucacaaaaaucaaguauuggguuggccaaaagguuuguccagguuuuucuguuaaauguuaugaaaaaaaccugaacaaacuuuuuggacaaccaauauaauuuacuuu	.................(((((((.(((.(((((((((((((.(((((((((....(((...)))....))))))))).))))))))))))).))))))))))..........	-35.2	0.0769611	0	0	0.12619	0	0.113578
novel_miR_1610	0.1	cacuggacugcuggggaaacc	ccucucccaguuuuucaguacu	NC_030814.1	+	47528584	47528694	guggaagugcagagucucaacacuggacugcuggggaaaccccaccccuccucucccaguuuuucaguacucucuucauuuugaggcaucucuuuuucaucucuuuucuga	(((((((.(.((((((((((.((((((..((((((((..............)).))))))..))))))............))))))).)))).)))))))...........	-27.8	0.0769611	0.403302	0.203825	0	0	0.227155
novel_miR_1696	2.4	ugggucuuaggcucugaaggccac	ggcccgcagggccugagaaagccuguu	NC_030812.1	+	30419688	30419800	uguucccugcuuaccugcaggugggucuuaggcucugaaggccacuggccaggcuccuggcccgcagggccugagaaagccuguuucuuuccgccuccucccacaggaagccu	.....(((((......))))).(((((((((((((((..(((((..(((...)))..)))))..)))))))))))...))))..........((.((((.....)))).))..	-47.7	0.0769611	0.201651	0	0	0.0664819	0.170366
novel_miR_744	3595.3	uauugcacauuacuaaguugca	caauuuagugugugugauauu	NC_030815.1	-	98391320	98391431	ucugcuugcucugguggagauauugcacauuacuaaguugcauguugucacggccucagugcaauuuagugugugugauauuuucacaugagugcaugcacacggguauggc	.......((((..(((((((((((((((((.((((((((((((((((...))))....)))))))))))))))))))))))))))))..)))).(((((......)))))..	-46.2	3.07844	4.03302	2.51384	51.8011	31.7119	39.4114
novel_miR_760	187.7	cauccuggauccucuuaaccucu	agggcugggcuuccaggaugg	NC_030832.1	-	26183042	26183154	ugaggcgggcccugcuggagcagcgggugagagggcugggcuuccaggaugggcuggggagggcagcccccauccuggauccucuuaaccucucuucuggguaccccaggugg	........((((.((((...))))))))((((((...(((..((((((((((((((.......))))))..))))))))..)))....)))))).((((((...))))))...	-55.6	6.23385	5.84788	6.45446	1.2619	1.59557	1.0222
novel_miR_1731	2.7	gaagggcuggcucggcugugcacc	ugggccgggccaacccacauc	NC_030819.1	-	9843855	9843968	acugagccgggcgugaggaggaagggcuggcucggcugugcacccucacucucaacccugcguguggcagggugggccgggccaacccacaucuucgggcccagagucuucucc	........((((.((((((....(((.((((((((((...(((((((((.(.((....)).).)))..)))))))))))))))).)))...)))))).)))).(((....))).	-57.4	0	0.201651	0.203825	0.441666	0	0.227155
novel_miR_229	1	aggugauaagggagacug	guccucccacccucccgcuuuc	NC_030808.1	+	149378804	149378911	cuauugcguugccuucaaggaggugauaagggagacugccuucucuucuaaucccuuccucuaguugccucuaguccucccacccucccgcuuucuuccggcggcgcu	.....((((((((...(((((((((....(((((((((......(..(((...........)))..)....)))).))))).......)))))))))..)))))))).	-30.8	0.307844	0.201651	0.203825	0.504762	0	0.511099
novel_miR_893	1.7	aaaaaccugaaugaauuuu	aguuuguucagauuuuucu	NC_030825.1	-	2847314	2847425	acuauaggucacaccagcaauacuagguuggucaaaaguuuguucagauuuuucuguaagauauuacugaaaaaccugaaugaauuuuuuuggccaaccuaauucauuugca	......(((...))).((((...((((((((((((((((((((((((.((((((.((((....)))).)))))).))))))))))..))))))))))))))......)))).	-40	0	0	0	0	0	0.227155
novel_miR_564	1.2	aaaaccugaaugaacuuucugga	caaaaacuucguuuggguuuuuc	NC_030812.1	-	8727955	8728063	ucaacaaaguuauaacauguuggccaaaaacuucguuuggguuuuucuguacgaugguaucgaaaaccugaaugaacuuucuggacaacccaguauauuuuugguauga	....(((((.((((....((((.(((.(((.(((((((((((((((..((((....)))).))))))))))))))).))).))).))))....)))).)))))......	-31.9	0	0.100825	0.0679417	0.0630952	0.33241	0.170366
novel_miR_228	1.2	gaaaccugaaugaacuuuuc	aaaguuaauuuggguguugc	NC_030825.1	+	29353396	29353505	uuuuagccauucaggaaaauauuggguuggccaaaaaguuaauuuggguguugccauacaguauaacagagaaaccugaaugaacuuuucagccaacucaaugucauaaa	......((.....))...(((((((((((((..(((((((.((((((((........................)))))))).)))))))..)))))))))))))......	-32.2	0	0	0.135883	0	0	0.0567888
novel_miR_946	1.6	gggaggcugaggcuggaggg	cuaaugccucccuccgga	NC_030835.1	+	1382945	1383054	agagcaggggcuauguccgguuuuuccaggggugccuggagcccagcccuaaugccucccuccggagugagggaggcugaggcuggagggaagggugaagaguggaaaca	..(((....)))...((((.((((((((((....))))))((((..((((...((((((((((........)))))..)))))...))))..)))).)))).))))....	-49.5	1.69314	0.705778	0.475592	0.252381	0.0664819	0.113578
novel_miR_881	1.8	acuggacuuggagucaga	ugauuccaaguccugacu	NW_017189516.1	+	11189950	11190059	ccauggugugguagaaauaaacuggacuuggagucagaacauuugauuccaaguccugacucucacuugguuuuaugugccugggcaaggucauuucacucuccugaguc	(((.((((.(((...........(((((((((((((((...)))))))))))))))..)))..)))))))....(((.((((.....)))))))...((((....)))).	-36.3	3615.48	2839.75	2589.46	1119.75	912.73	2613.13
novel_miR_353	2.1	uugucugggcucacucagcc	cugaguguguccaagacaucu	NC_030815.1	-	76368325	76368434	uaauucugcucugcaugggguugucugggcucacucagccgguggcugguauggucugaguguguccaagacaucuucauucaugugccuggugcuucagugggggugac	..............((((((.(((((((((.((((((((((..........))).))))))).)))).))))).))))))((((.(.(((((....)))).).).)))).	-41.7	0.0769611	0	0.611476	0.504762	0.199446	0.170366
novel_miR_1128	1.2	aaaaaccugaaugaacuuuuu	aacauucuuucagguuuuucu	NC_030830.1	-	13427062	13427173	aagguacacagcugguauguauuggguugagcaaaacauucuuucagguuuuucuguaagaugguacacaaaaaccugaaugaacuuuuuuuuuugccaagccaaucuaugu	.(.((((.......)))).)(((((.(((.((((((..(((.(((((((((((.((((......)))).))))))))))).))).......))))))))).)))))......	-32	0	0	0.0679417	0.0630952	0	0.340733
novel_miR_410	1.1	aaaaucugaaugaacucuuugg	auaaaguucauuggguuuuucc	NC_030819.1	-	32146521	32146632	caauagaacaugaugcaagguauuugauuggccauaaaguucauuggguuuuuccacgagacauuacuggaaaaucugaaugaacucuuuggucaaccugauauuaccaaac	..........(((((..((((.......((((((...((((((((.((.(((((((.(........)))))))).)).))))))))...))))))))))..)))))......	-31.5	0	0.403302	0.0679417	0.441666	0.132964	0.511099
novel_miR_294	2.7	cugggcgggcggggcgcgg	gcuccccgcccgcccgccc	NC_030826.1	+	23407493	23407601	ucaaacccgggccagccuuuuccggcuccccgcccgcccgccccgcgccuacuccggguccgcgggcgcacugggcgggcggggcgcggcuggcgagccggcuuggucc	........((((((((((((.(((((((((((((((((((((((((((((.....)))..)))))).))...))))))))))))...)))))).)))..))).))))))	-70.4	0.0769611	0.100825	0.135883	0	0	0.113578
novel_miR_1276	2	ucccucacacucuccucguuu	ggcggggaggggugagggggc	NC_030829.1	-	48248432	48248542	gccgccacaggccgugaguugagcguggacaggcagggcggggaggggugagggggccgcugcggccaggucccucacacucuccucguuugcagcgggcagugguggccc	((((((((.(.((((..(((.......)))..(((((.(((((((((((((((((((((...)))))....))))))).)))))))))))))).)))).).))))))))..	-64.2	0.0769611	0	0.135883	0	0	0
novel_miR_1690	2.6	cagcuguggcucccgagcucu	ggcgcgugggcuuaguagcugcu	NC_030813.1	+	114643467	114643576	cgcggcuucccuugcggagccuggccuuagggcgcgugggcuuaguagcugcuugugggcuugggcuuagcagcuguggcucccgagcucuagagcacgggcucagcagu	(((((......)))))(((((((((.(((((((.((.(((((...((((((((...((((....)))))))))))).))))).)).))))))).)).)))))))......	-53.9	0.0769611	0.403302	0.0679417	0.0630952	0	0
novel_miR_1223	2.2	aaaaccugaaugaacuuuuugg	agaaaguucaaguuuuuc	NC_030818.1	+	10786957	10787069	agguuucugaauaagcuuaaaauuauuggguuggccagaaaguucaaguuuuuccauaaccucuuauggaaaaaccugaaugaacuuuuuggacaacccaguaccauaugacc	((((((......)))))).....((((((((((.((((((((((((.((((((((((((....)))))))))))).....)))))))))))).))))))))))..........	-43.6	0.384805	0.201651	0.271767	0.504762	0.132964	1.19256
novel_miR_414	1.5	uggaggagaacagaaacggcc	uguuucugagacucuucccuau	NC_030808.1	+	81369452	81369560	gccuugucuuuggcuucagguggaggagaacagaaacggccuguuuuucuucuuacuguuucugagacucuucccuaugacgccaaacugguucuugaaccucucggcc	(((..(..((((((.(((((.(((((((..(((((((((...(........)...)))))))))...))))))))).))).))))))..((((....)))).)..))).	-34.4	0.461767	0.201651	0.475592	0	0.0664819	0
novel_miR_274	86.3	uaaaguucauuuggguucuucu	aaaaaaacaaaugaacuuuuua	NC_030828.1	-	55496708	55496819	ggaauuuauugaauuggccauaaaguucauuuggguucuucugcaccaucuuacggaaaaaaacaaaugaacuuuuuagccaacccaaugcauccucguggaggagacagau	......(((((..(((((...((((((((((((..((.(((((..........))))).))..))))))))))))...)))))..)))))..(((((...))))).......	-33.9	0	0	0	0.946428	0	0
novel_miR_970	2.7	cccugggugggaacacuggagu	uugccauuuucuacccagggau	NC_030825.1	+	65057320	65057430	gggggcggggacacagggcucccugggugggaacacuggaguggguugccauuuucuacccagggaucgcacccgggucuccugcgucuccugcgucggcaggcagcuucu	(((.((((((((.(.((((((((((((((((((.......((((....))))))))))))))))))..)).)).).))).))))).)))(((((....)))))........	-56.9	0.307844	0.705778	0.339709	0.883333	0.33241	0.340733
novel_miR_1736	22	ugggcggagacugggaaucugc	agauucccaggccccauccaca	NC_030812.1	+	64213237	64213348	gugcuggagugggagaaaggaauguugaaguucagauucccaggccccauccacaggcuacuaaacugugugggcggagacugggaaucugcauuuuaaauucauucuccag	...........((((((..((((.(((((((.(((((((((((.(.((.((((((((........)).)))))).)).).))))))))))).))))))))))).))))))..	-46.7	0	0	0.475592	0.694047	0.398892	0.227155
novel_miR_1452	1.7	aaaaucuggacgaacuuuuu	aaaauuuuuucagguuuuuc	NC_030813.1	-	71562042	71562151	cuuaacucauuugugccuuuauauuggguuggccaaaaaauuuuuucagguuuuuccauaaaauauuacaaaaaucuggacgaacuuuuuggccaacccaacacuuuguu	.......................((((((((((((((((.(((.(((((((((((..............))))))))))).))).)))))))))))))))).........	-35.9	0.153922	0.403302	0.203825	0.441666	0.531855	0.45431
novel_miR_1678	2.4	cucguggcucaugagcucuaga	uggggcucaugggcucaugggcu	NC_030829.1	+	10059209	10059320	gcaguggcuucucuuguugcagagcacgaucucuggggcucaugggcucaugggcucaguaagucaugagcucguggcucaugagcucuagagcaugggcucaguaguugca	((((............((((.((((.(.(((((((((((((((((((.((((((((((........))))))))))))))))))))))))))).)).))))).)))))))).	-60	0	0	0.135883	0	0.132964	0.0567888
novel_miR_876	0.5	agacauuuucucugaccacuuguga	agggugggguugagagaagugagc	NC_030832.1	-	38993459	38993571	gacuuucugucuuuugggucugcaucagggugggguugagagaagugagcggaaggaaaccucuguaagacauuuucucugaccacuugugaaggagccucaccagacggcug	......((((((..((((.((.(.(((.(((((....(((((((((..(((((.((...)))))))...)).)))))))...)))))..))).).)).))))..))))))...	-38.5	0.0769611	0.403302	0.135883	0.0630952	0	0.0567888
novel_miR_209	39.8	cauggaucucccugggcgaugu	ucacuaagccuggcuccauguuu	NC_030814.1	-	49227010	49227121	auuaaaccaauaaaagcacuuugagaaacccaugucacuaagccuggcuccauguuucuacacuggcaaacauggaucucccugggcgaugugagguccucuccuaggcauu	...............((.((..((((.(((((((((.....((((((.((((((((((((...))).)))))))))...))..)))))))))).)))..))))..))))...	-32.7	2.92452	1.00825	1.29089	0	0	0.227155
novel_miR_1745	0.6	cagcggcagcugggacug	gccccgccuccgcagguu	NC_030826.1	-	20695077	20695184	ucccgccgcuggaggggcggggccuuguggccccgcccccgccgaaggccccgccuccgcagguugauggcagcggcagcugggacugcagcggcgcccggccccggg	.((((..(((((.(((((((((((....)))))))))))(((((..(((((.((..((((..(((...))).))))..)).))).))....))))).)))))..))))	-68.3	0.461767	0	0.0679417	0	0	0
novel_miR_1838	0.2	gacuggcuugaucucuuugg	augaauauucaggguuga	NC_030808.1	-	31514304	31514413	aaaauauuggaguuucagcuucagcagcaguccuugcaaugaauauucaggguugauuucccuuaugauugacuggcuugaucucuuuggggcuguuguccaagggacac	......(((((((....)))))))..(((((((...(((.((....((((((((((((........)))))))...)))))..)).))))))))))(((((...))))).	-27.9	0	0.504127	0	0.0630952	0	0
novel_miR_1220	2.2	uuccugcugaacugagccagu	ugauaucagcucaguaggcacc	NC_030815.1	-	81408528	81408638	gcucuagggcucgacuccuguuccugcugaacugagccaguguguaaaaugagaacugauaucagcucaguaggcaccggagggcggguccaacugacagcccggagaagc	.((((.(((((((.((((.((.((((((((.((((..((((.............))))...)))).)))))))).)).))))..)).(((.....))))))))))))....	-43	0.0769611	0	0.0679417	0	0	0
novel_miR_1614	2.8	ucgguccccaccaccugucuaca	ugugggcgggagggggagacggg	NC_030826.1	+	18095157	18095269	guucagcaccugccacgccgucgguccccaccaccugucuacaugggucaacugaauuaugugggcgggagggggagacgggggcggggcugggcaaccucuuuggaagaauc	(((((((.((((((.(.(((((..(((((....(((((((((((((.((....)).)))))))))))))..))))))))))))))))))))))))..((.....)).......	-60.5	1.69314	1.31073	1.69854	0.694047	0.199446	0.795043
novel_miR_771	2.4	cuccccgcccgccggaucugug	aagauuccggggguggg	NC_030814.1	-	89074013	89074123	cuggugggggccgccuccccuccccgcccgccggaucuguggacuggccuuuccaaagauuccggggguggggaggcaaccccccgccaucauuucucucccauuugugau	.(((((((((..((((((((.....((((.((((((((.((((........)))).))).)))))))))))))))))...)))))))))((((.............)))).	-59.2	0.0769611	0.100825	0.339709	0.12619	0.0664819	0
novel_miR_1802	274.8	gcucugacuuuauugcacuacu	cagugcaauaguauugucaaagc	NC_030826.1	-	9752149	9752260	accuauuacugcuaacgaaugcucugacuuuauugcacuacuguacuuuacagcuagcagugcaauaguauugucaaagcaucugaaagcagaacauacaccagaauuuuga	........(((((..((.(((((.((((.((((((((((.((((........)).)).))))))))))....)))).))))).))..)))))....................	-30.1	2.07795	1.31073	2.85355	5.17381	6.38227	2.38513
novel_miR_1905	2	aggccaggaggccgaggc	cggcugcugcacuuccagc	NC_030810.1	+	27209926	27210033	aggggcuuugggggcggagucagagcuccggguugggcugcggcugcggcugcugcacuuccagcuucugaggccaggaggccgaggccugggcccagcccggagccg	...(((((((....)))))))...(((((((((((((((..((((.(((((.(((..((((........)))).)))..))))).))))..)))))))))))))))..	-65.1	0	0	0	0	0	0.227155
novel_miR_496	1.7	aaaacccaaaugaacuucuug	agaaauucauucagauuuuuc	NC_030813.1	+	93626606	93626718	uuaagucucuuucccuagauacugggauggccaagaaauucauucagauuuuuccauacugucuuauggaaaaacccaaaugaacuucuuggucagccuugacacuucucugc	...(((.(((......))).)))(((.((((((((((.((((((..(.((((((((((......)))))))))).)..)))))).)))))))))).)))..............	-36.2	0.0769611	0	0	0.12619	0	0.0567888
novel_miR_649	2.5	aaguuguguccgacucuguggc	aagagucggauaugacugagu	NC_030816.1	-	20493543	20493654	gggcugcaaagagucggauaugacugagugacuuagcagcagcaagagugaugggggugguuuagucacuaaguuguguccgacucuguggccccucuggccagaguccugc	((((((((..(((((((((((((((.(((((((.(.((.(..((.......))..).)).)..))))))).)))))))))))))))))))))))((((....))))......	-51.4	0.0769611	0.504127	0.543534	0.252381	0	0.340733
novel_miR_992	1.9	aaaacuggaaugaacuuuuuggu	caaaaauuucacugggguuuuuc	NC_030825.1	+	28835916	28836028	uuccacgggacucaguucauauugggugggccaaaaauuucacugggguuuuucccguaacaccuugcggaaaacuggaaugaacuuuuuggucacccaguguaucuucucca	.......(((...((...(((((((((((.(((((((.((((....((((((..((((((....))))))))))))....)))).))))))))))))))))))..))..))).	-38.2	0.69265	1.20991	0.271767	0.252381	0.598337	0.738254
novel_miR_802	2.8	acgacucccaccaugccgcggg	cgcggcaugguggguaggcgggg	NC_030808.1	+	41424854	41424963	gggagccugcgccgccauaguggcuaggcggccccgcggcaugguggguaggcggggccgcacacaaaccacgacucccaccaugccgcggggaaacugaagugaagucg	....(((((.(((((....))))))))))..(((((((((((((((((.((.((((............)).)).)))))))))))))))))))..(((.......)))..	-62.6	0	0	0.203825	0.0630952	0.0664819	0.283944
novel_miR_1124	0.1	cagcagcagcucuggccu	guggggggcuguccugaa	NC_030822.1	-	701208	701315	ucugacauuuggggccagccgccucugguggggggagguggggggcuguccugaacgcuggugggagcuucagcagcagcucuggccucugacccgcgagucaggaac	((((((....(((((.....)))))(.(((((.((((((..((((((((.(((((.(((......))))))))..)))))))).))))))..))))).)))))))...	-51.6	0.384805	0	0.679417	0.0630952	0	0
novel_miR_1785	1.2	gaaaaaccugaaugaacuuc	acuucgcuuaguuuuuucug	NC_030831.1	-	51385566	51385676	guugaacugaccaccaggcauuuuauugggucggccaaaaacuucgcuuaguuuuuucuguaagacuuacagaaaaaccugaaugaacuucuuggcuaacucaccguauuc	..((((.((.((....)))).)))).(((((.((((((.((.((((.((((.(((((((((((...))))))))))).)))).)))).)).)))))).)))))........	-31.9	0	0	0	0	0	0.0567888
novel_miR_217	45.3	acggucuugcuggaaaagaac	uucuuugcuaguaagggcuauc	NC_030833.1	+	32916016	32916124	gagcauccacaggggcucuuacggucuugcuggaaaagaacgcuucgguuccgugauauucuuugcuaguaagggcuaucaggccccuguggcuucccgcaugcuaacc	.((((((((((((((((.....(.(((((((((.((((((.....((....)).....)))))).))))))))).).....)))))))))))........)))))....	-44.1	1.23138	1.41156	1.49472	0.630952	0	1.0222
novel_miR_147	2.8	ucgggcggacggcuggaccgga	caguccaccccuccccccaca	NC_030819.1	-	1608726	1608837	gugggugccgaggaggggugucgggcggacggcuggaccggaaguuugggcucaaucagugugagauuccaguccaccccuccccccacaccccccaccuuggacaugccaa	.((((((((((((.(((((((.(((.(((.((.(((((.((((.((((.(((.....))).)))).)))).))))).)).)))))).)))))))...)))))).))).))).	-59.3	0.307844	0	0	0	0	0
novel_miR_21	0.2	ugaaaggaccugccugggu	ucagacaggugcuuuucacu	NW_017189517.1	-	1072421	1072529	guccuccauauccagaccaagaagugugccaugcccugcucagacaggugcuuuucacuuaaaaucucagugaaaggaccugccuggguagaguaagacucacaagaac	.......................(((.(.(.(((.((((((((.(((((.(((((((((.........)))))))))))))).)))))))).))).).).)))......	-35.2	0.615689	0	0	0	0	0.0567888
novel_miR_1552	17683.2	uguaacagcaacuccaugugga	ccaguggagaugcuguuacuuu	NC_030823.1	-	22133273	22133384	uucuuaauggcaucaucgauuguaacagcaacuccauguggacugugcgucaauuuccaguggagaugcuguuacuuuugauggcugccaacucacugcaauguaaagacau	.......((((((((((((..(((((((((.((((((.((((..((......)).)))))))))).)))))))))..))))))).)))))..........((((....))))	-44.3	85.8116	90.9446	84.8592	180.642	123.656	148.162
novel_miR_1647	269.8	gaaaguuuguuuggguuuuucu	gaaaaaccugaaugaacucuu	NC_030816.1	+	81776542	81776654	cugaaauguuggguuggccagaaaguuuguuuggguuuuucuagaaugucuuuucuggaaaaaccugaaugaacucuuuggccagcccgacaugugcacgggcaggcacccca	.....(((((((((((((((((.(((((((((((((((((((((((......))))))))))))))))))))))).)))))))))))))))))((((.(.....)))))....	-64.5	0.384805	0.100825	0.135883	0.630952	0.398892	0.397521
novel_miR_1200	1.9	ugugacagauugauaacuga	ucggggaucaucaugucacgaga	NW_017189517.1	-	11095447	11095556	uuuugagucaaggaugcacagaccucagacaucucggggaucaucaugucacgagauaccacugugcacuugugacagauugauaacugaaaggucugggagccgcucau	...(((((...((.(.(.(((((((........((((..((((...(((((((((.(((....)))..)))))))))...))))..)))).)))))))).).))))))).	-37.5	37.4801	45.9764	67.4661	296.232	224.111	289.452
novel_miR_1258	358	aaaaaguucguuuggguuuuuc	aaacccaaacgaacuuguuggc	NC_030813.1	-	59056833	59056944	uauuuaucucucauugguguauuggguuagccaaaaaguucguuuggguuuuuccauacgguuuuacagaaaacccaaacgaacuuguuggccaacccaguauuuauucauc	..................((((((((((.(((((.((((((((((((((((((((....)).......)))))))))))))))))).))))).)))))))))).........	-47.1	0.153922	0.302476	0.0679417	1.45119	1.52908	0.397521
novel_miR_848	19.5	auugcuuaagaauacgcguagu	acggguauucuuggguggau	NC_030810.1	-	75233067	75233178	gcagcagcuugguccucugacucucuucggugacggguauucuuggguggauaauacggauuacguuguuauugcuuaagaauacgcguagucgaggagaguaccagcggca	...((.(((.(((......(((((((((((..(((.(((((((((((((.((((((((.....)).))))))))))))))))))).)))..))))))))))))))))).)).	-50.3	0	0	0	0.315476	0.465374	0.0567888
novel_miR_1842	56.6	aagaaccugaacgaaccuuuug	aagaaguucguuuggguuuuc	NC_030819.1	-	69955680	69955791	cuuauuuauuuuauacauaauauucggugggccaagaaguucguuuggguuuuccuguaagaugguacagaagaaccugaacgaaccuuuuggccagcccaguagcugcugc	.........................(((.((((((((.(((((((((((((((.(((((......))))).))))))))))))))).)))))))).)))((((....)))).	-45.3	0.0769611	0.302476	0.203825	0.694047	0	0.511099
novel_miR_76	329.3	ucucugucuucaauccuguagu	cucaggaguuggggacggggugg	NC_030825.1	-	2844694	2844805	cuuauuuagcaagcccccuuucuucuccaggcucaggaguuggggacgggguggcguggucugugaccucucucugucuucaauccuguagucaggacagcugaaugaguac	((((((((((...............(((.(((((((((.((((((((((((.((...((((...)))))).))))))))))))))))).)))).)))..))))))))))...	-44.5	8.3118	8.87264	7.67741	4.03809	5.45152	2.55549
novel_miR_1320	2.3	aaaaaccugaaugaacuuuuu	aaaguucauugggucuuucu	NC_030834.1	+	9954387	9954498	uugaaagagggaagaauauauauuggguuagccaaaaaguucauugggucuuucuauaccaucuuacagaaaaaccugaaugaacuuuuugccaacccaguaauucuuccuc	........(((((((((...(((((((((.((.((((((((((((((((.(((((.((......)).))))).)))).)))))))))))))).)))))))))))))))))).	-45.8	0.230883	0.201651	0.203825	0.12619	0	0.567888
novel_miR_291	2.2	cacgccugcucuccugggacu	uuucaggagagucagcaucuugga	NC_030808.1	+	97655140	97655250	cagcucuugcugcccuaggacuuaauuucaggagagucagcaucuuggaaucuuggaaguuagauggcuccacgccugcucuccugggacuaggacccugggaaaucacag	((((....)))).((((((.((((.(((((((((((.(((...(.((((((((........))))...)))).).)))))))))))))).))))..)))))).........	-42.2	0.153922	0.403302	0.135883	0.0630952	0.199446	0
novel_miR_742	2.3	ucugccugccuuccucacacagu	gcacaagaacaaggcgggc	NW_017189666.1	-	32622	32734	aucugcuacccagucugaccucugccugccuuccucacacagugcccgcuucggccacuggcacaagaacaaggcgggcguggaggcccgggcagggccccggcuuauugucu	..(((...(((.(((((.((((((((((((((..((...(((((.(((...))).)))))......))..)))))))))..)))))..))))).)))...)))..........	-45.2	0	0	0.339709	0	0	0
novel_miR_1494	2.4	aaaauccgaaugaacuuuuu	aaaguuuguuuggauuuuuu	NW_017189516.1	-	34006464	34006575	uacaugugugaacuguuacuaauauuggguuggccaaaaaguuuguuuggauuuuuuguaagauguuaaggaaaauccgaaugaacuuuuuggccugcccaauacaucugcc	.(((.((....)))))......((((((((.((((((((((((((((((((((((((.(((....))).)))))))))))))))))))))))))).))))))))........	-48.7	0.0769611	0.403302	0.135883	0.504762	0.199446	0.681465
novel_miR_1256	0.1	agugaucggcggcagcug	gcuccgccccacucc	NC_030811.1	+	38921759	38921866	acccuccucucugcucgcagacaggaaguugcuucccagccggcuccgccccacuccccagcgccccggaagugaucggcggcagcugcugcagagcggccaggagga	..((((((..((((((((((...(((((...)))))....((((((((((.((((.((.........)).))))...))))).))))))))).))))))..)))))).	-51.5	0	0	0	0	0	0.227155
novel_miR_1324	2.3	ccccacuggacccucaggacaagc	uugugcaugaggauuuuggcgggggg	NC_030814.1	-	49225445	49225555	gugaaccucugccagguggcccccacuggacccucaggacaagcagugagguugugcaugaggauuuuggcggggggccuggccguggccuuugauauggucuacugaaua	..........(((((((..(((((.(((((.((((((.((((.(.....).)))).).)))))..))))).)))))))))))).((((((........)).))))......	-45.9	0.384805	0.201651	0.747359	0.252381	0	0.113578
novel_miR_1556	2.5	cggggagggucgccccucc	agggugugugcccuuccgggu	NC_030809.1	-	14001030	14001138	cgaagagggaggggcggcaccggggagggucgccccuccccugagucuggccggucggcucucgaggcuggauggagggugugugcccuuccgggugccagagcuccgc	..........(((((((((((.(((((((((((((((((.....((((((((..(((.....))))))))))))))))).))).)))))))).))))))...)))))..	-64.1	1.00049	0.201651	0.0679417	0.441666	0.199446	0.45431
novel_miR_630	1	aaaacccaaaugaacuucuug	aaaauuuuguuuagguuuucc	NC_030829.1	+	3895635	3895747	cucagaagcagaaaaguuguauugggcugaccaaaaauuuuguuuagguuuuccguuaagauguuacagaaaaacccaaaugaacuucuugggcagcccaauccaagcagaac	................(((.(((((((((.((((.((.(((((((.((((((.(..(((....)))..).)))))).))))))).)).)))).))))))))).))).......	-30.9	0.0769611	0	0	0	0	0.0567888
novel_miR_28	2.5	ugauccccucugccucugcagc	uggagggcaggggagcacagaggg	NC_030810.1	-	19574190	19574300	ucagccagguuggaagaggacuggagggcaggggagcacagaggggcuccaggccccgugggcccagccuugauccccucugccucugcagcugaccaccaagaagcuggu	(((((....((((..(.((.(((.((((((((((.(...(..((((((...(((((...))))).))))))..).))))))))).)).)))))..)..))))...))))).	-49.4	0.230883	0.201651	0.203825	0.441666	0.265928	0.45431
novel_miR_727	1.3	agugugugugugugagugugu	auauucauuucaaccuua	NC_030814.1	-	3181924	3182037	ggaagcacgccguucuuugugacuucucuuccuuucacuuuauauauucauuucaaccuuacguuggaaguaagugugugugugugaguguguguaucuuggggaagaguaugg	.((((((((........)))).))))((((((((......(((((((((((..(((((((((.......))))).)).))...)))))))))))......))))))))......	-32.6	0.307844	0	0.135883	0.252381	0.199446	0.397521
novel_miR_945	1.8	cugggugcuguaggccuu	ggccuauuggaccagga	NC_030809.1	+	89185811	89185918	cucaccuuugauccaggagccugggugcuguaggccuuaugcucaaauguaaggaaugcaccccuucuucucuguauuccuuugaaaggccuauuggaccaggacccc	...............((..(((((.(.(.(((((((((....((((.....(((((((((............)))))))))))))))))))))).).))))))..)).	-37	35.0173	10.2842	10.3271	7.19285	3.05817	0.624676
novel_miR_911	311.9	ucguccugcuuuccccacagg	ccggggaaagcaggagugagg	NW_017217253.1	-	6610	6722	uguccuggagggccggggguccggggaaagcaggagugagggucugcaucccaguaagccucguccugcuuuccccacaggcaccccucaugcccugaucgugcggcgcuacc	.((((((((((((.(((((((((((((((((((((.(((((.(.(((......)))).))))))))))))))))))...)).))))))...)))))..))).).)))......	-58.4	1.77011	2.31899	2.71767	0.441666	0.465374	0.170366
novel_miR_1883	1.9	gcccacccagggacgccc	gcuucccugguagcuc	NC_030824.1	+	3308303	3308410	cugaaaggcuggugauuugagcccacccagggacgcccuccucuacuaucucgggcuucccugguagcucagcugguaaagaauccaccugcaaugcaggagacccug	((.....((((((....(((((....(((((((.((((..............)))).)))))))..)))))))))))..))......(((((...)))))........	-38.2	1.3853	0.604953	0.135883	0.0630952	0.132964	0
novel_miR_596	1.4	aaaaccugaacgaacuuuuuug	aguaaguucuuuuggguuuuuc	NC_030815.1	+	60871359	60871470	agacugcuggagagcaacauauugugcuggccaguaaguucuuuuggguuuuuccaaacucuguaacagaaaaaccugaacgaacuuuuuugccaacccaauauaugucaaa	....((((....))))((((((..((.((((.((.((((((.((((((((((((..............)))))))))))).)))))).)).))))...))..))))))....	-33.2	0	0	0	0	0	0.113578
novel_miR_137	353.2	aaaaaguucguuuggguuuuuc	aaaacccgaacaaacucuuugg	NC_030816.1	+	75703597	75703708	cuaacuacugcuguuuggguauggguuggucaaaaaguucguuuggguuuuucuggaacaucuuauggaaaaacccgaacaaacucuuuggcccacucaauagcaaaggaca	....((..((((((.......(((((.(((((((.((((.(((((((((((((((((...)))...)))))))))))))).)))).))))))).)))))))))))..))...	-42.8	0.153922	0.201651	0.0679417	1.19881	1.4626	0.397521
novel_miR_1897	1.2	uaugugacugguacaacuaacu	uuaguuguacuacucacauauc	NC_030827.1	-	10496264	10496373	gaagaugaacuuauuugauaugugacugguacaacuaacuaauuucacuucaguuuuacuuuaguuguacuacucacauaucaaaugguucagccacaaugcggcuggug	.....((((((.(((((((((((((.((((((((((((.......(......).......)))))))))))).)))))))))))))))))))(((.......))).....	-40.4	0	0	0.135883	0.315476	0	0.0567888
novel_miR_268	2.4	ugcccucgggugcucagacc	uugugcacccaggggagg	NC_030811.1	-	43633872	43633981	cagacagcacagugcccagcccaggugcccgaaaaggcagguugugcacccaggggagggcuccgugcccugcccucgggugcucagacccccuuucuucuccaggcccc	......(((...)))........((.(((.(((((((..((((..((((((((((.(((((.....))))).)))).))))))...)))).)))))....))..))))).	-48.6	0.153922	0.100825	0.611476	0.12619	0	0.0567888
novel_miR_1795	2.4	aaggccucucugcucucugugga	cagagauccgcaggggcccuuc	NC_030822.1	-	7719121	7719232	uuccuucuccagucuugaggagggaagauuauguccagagauccgcaggggcccuucuccugcuuggaggaaggccucucugcucucuguggacaaggugcuuuagcugagu	(((((((((.......)))))))))......((((((.(((...(((((((((.((((((.....)))))).)))).).))))..))).))))))....((((.....))))	-48.2	0.461767	0	0.203825	0	0	0.0567888
novel_miR_818	2.7	ucggccaccaccacgcccuuuggc	cugggccugggguggcaguca	NC_030825.1	+	65158810	65158920	acgucucgccccggcccccgucggccaccaccacgcccuuuggcuccuuccugccugggccugggguggcagucagggcugaggcucuggccgcacgguauccagcgccag	.......(((.((((((..(.(.((((((.(((.((((...(((........))).)))).))))))))).).).)))))).))).(((((.((..((...)).)))))))	-55.7	0.0769611	0.201651	0.271767	0.12619	0.531855	0.0567888
novel_miR_1420	0	cagcccauguccacauccugcu	cagggauguggggcauggggaggg	NC_030816.1	+	28017306	28017417	gagaugggugggugguuuuuggauucuuggacagggauguggggcauggggagggagaucguggggauuccagcccauguccacauccugcucaguucuugaggccauggaa	...........((((((((.(((..((.((.((((.(((((((.((((((..((((..((....)).))))..))))))))))))))))))).)).))).))))))))....	-45.4	0	0.504127	0	0	0	0.0567888
novel_miR_542	2.2	aaaccggaaugaacuuuuugg	agaaaguuuguucgaguuaug	NC_030823.1	-	69121474	69121584	uaugaugcugggaagaucauuuucuucuuuauguauuacguuggccagaaaguuuguucgaguuauggaaaaaccggaaugaacuuuuuggccaacccaguauuuuccuuc	...(((((((((((((......)))))............((((((((((((((((((((..(((.......)))..)))))))))))))))))))))))))))).......	-43.6	0.230883	0.100825	0.339709	0.315476	0.398892	0.45431
novel_miR_192	17082.2	uagcagcacguaaauauugggg	accaauauuauugugcugcuuu	NC_030808.1	-	106607532	106607645	cugacauacuuguuccgcucuagcagcacguaaauauugggguaguaaaauaaauauuaaacaccaauauuauugugcugcuuuagcgugacagggacauagcaacuauuuauc	........((((((.((((..(((((((((..((((((((..(((((.......)))))....))))))))..)))))))))..)))).))))))...................	-37.4	448.837	547.18	389.985	195.28	260.609	127.32
novel_miR_423	1.8	aaaaccugaacuaacuuuu	aauuucauucagguuuuuu	NC_030816.1	+	30347379	30347489	cagucuccaucuuaauuuauaaaaguaugggguuggccaaaaauuucauucagguuuuuuguaacauggaaaaaccugaacuaacuuuuuagccaacccaauagcaugcuc	.......................((((((((((((((.(((((.((..((((((((((((........))))))))))))..)).))))).)))))))).....)))))).	-36.5	0	0	0.0679417	0.12619	0.265928	0.0567888
novel_miR_283	2.8	ccuccccggcccccucgu	gggcggggugggguggggg	NW_017212396.1	-	11776	11883	agccgggcugagacggccaccccuccccggcccccucgucgccgggaggggcggggugggguggggguggggugugagguuggggagauggggugggagccggguccg	..((((.((.(.((..((((((((.(((.((((((((.((.....)).))).))))).))).)))))))).)).).)).))))(((..(((........)))..))).	-61.9	4.1559	2.52064	0.679417	0	0	0.0567888
novel_miR_1249	2.6	cagugcaauguuaaaagggc	gcucuuuucacauugugcuacu	NC_030822.1	-	2397493	2397602	agggccggcgccccucugcugcgggccggagcucuuuucacauugugcuacugucugcgccugucacuagcagugcaauguuaaaagggcauuggccgcgcagcgcuacc	.((((....))))...(((((((((((((.((((((((.((((((((((.(((...((....))...))).)))))))))).)))))))).)))))).))))))).....	-54.7	44.9453	40.6327	46.3363	47.0059	45.7396	49.2359
novel_miR_1524	0.4	ugccuuugcagucacacucuuug	uggagugugugugaaaggcugcu	NC_030816.1	+	81420813	81420925	augguccucaaagcgcauccaggcaggcuggaguggagugugugugaaaggcugcugccagcgugcugagugccuuugcagucacacucuuugcuccagcagcccuuccagcc	............((.......(((..((((((((((((((((..((((((((.(((..(((....)))))))))))).))..))))))))..)))))))).)))......)).	-46.6	0	0.100825	0.0679417	0	0	0.340733
novel_miR_386	3.7	uggaaggccuggcuuuga	cagaugguaaagaaucua	NW_017189516.1	-	33563431	33563538	caaauguacauggcugaauaauggucccccaaaccuuguggcucagaugguaaagaaucuaccucaaauguggaaggccuggcuuugaacccuggguugggaagaucc	......................((((.(((((.(((.(.((.(((((.(.((.....(((((.......))))).....)).)))))).))).))))))))..)))).	-23.6	0.461767	0.201651	0	0.0630952	0	0
novel_miR_1518	0	aaaaacccagaugaacuu	auucguucaggcuuuucc	NC_030822.1	-	226797	226905	uaacgaguuaucacuuuaaauauuggguugggccaaaaauucguucaggcuuuucccuaaguuguuacagaaaaacccagaugaacuuccgggccaacccaauagcucc	....((((............(((((((((((.((..((.((((((..((.(((((..(((....)))..))))).))..)))))).))..)).))))))))))))))).	-33.5	0	0	0	0.0630952	0	0
novel_miR_522	2	aggguguggcuggcuugugga	aaccaagccugacugcacccaa	NC_030822.1	+	42565137	42565247	uaucugaggucagcagcaugaggguguggcuggcuuguggaaacggaauacugaaccaagccugacugcacccaaacccauggcccuggucccugggaagaccagaggaaa	...(((.(((((.........(((((((((.((((((.(....(((....)))..))))))).).)))))))).......))))).)))(((((((.....)))).)))..	-39.9	0.153922	0.100825	0	0.0630952	0.0664819	0.170366
novel_miR_225	2.6	uuggggggguagggggaggca	ccucugaugcauuccagacg	NC_030823.1	+	50769580	50769690	ggggcggggugggggggguguuggggggguagggggaggcaggacugagucacggcccgggcugggcucgccucugaugcauuccagacgucuuacgugccccugcuccuu	(((((((((((.(..(((((((.((((.(((...((((((......(((((.((((....)))))))))))))))..))).)))).)))))))..).)))))).)))))..	-53.5	5.38728	2.11733	2.71767	0.504762	0.265928	0.170366
novel_miR_809	26.5	ugggggaucuuuaguuguggcg	aggaauugaaucugagccccc	NC_030832.1	+	7495991	7496102	gaucuuagaucuuugcagcaugggggaucuuuaguuguggcgugugggauauaguucccugaccaggaauugaaucugagcccccugccuugggaacauggagucagccacu	((((...))))(((.(((((.(((((.(((((((((.(.(.((..((((......))))..))).).)))))))...)).))))))))..)).)))..(((......)))..	-30.9	0.0769611	0.302476	0.339709	0.252381	0	0.170366
novel_miR_1296	2.2	uugaacuguuaagaaccacugg	agugguccuaaacauuucacaa	NC_030828.1	-	67916493	67916604	ucguugucgccggcgccaggcccgccgggucuagugguccuaaacauuucacaauugcgcuacagaacuguugaacuguuaagaaccacuggacccagcgcgcgauccucgu	.((..(((((.(((.....)))(((.((((((((((((.((.((((.((((((.((.(......))).)).)))).)))).)).)))))))))))).))).)))))...)).	-43.7	0.0769611	0.705778	0.339709	0.12619	0.132964	0.170366
novel_miR_820	2.9	cuuucgcucggggagaggcagu	ugucuccucccggggcggaggcc	NW_017189570.1	+	36183	36294	ugcccgcggguucccgggcggcagacuccgcccacggcuuugucuccucccggggcggaggccugagaggcuuucgcucggggagaggcaguccgucgcugucgugucaggg	.(((((.((...)))))))(((((((..((...((((..(((((((.((((.((((((((((((...)))))))))))).))))))))))).))))))..))).))))....	-62.8	1.30834	0.806604	0.543534	0.378571	0.731301	0.795043
novel_miR_30	1.6	aaaaaccugagcaaacuuuu	uggcuuugaaugcuggauucu	NC_030817.1	+	50995958	50996068	uagagagaugaauuugggcccauuggcuaauggcuuugaaugcuggauucuguaacguaagauguuacagaaaaaccugagcaaacuuuuggccagcccaauacuuugauc	..((..((.....((((((....(((((((.((.((((....(.((.(((((((((((...)))))))))))...)).)..)))))).)))))))))))))....))..))	-34.6	0.307844	0.302476	0.271767	0.0630952	0.199446	0.397521
novel_miR_461	0.1	uugccgaccuguuggauuacauc	gaugaaggagauggguggcc	NC_030834.1	-	27310335	27310447	gaugugaugaaggagauggguggccaucacauuguggcccucugugugcucaaggggggcuauaaguucuuugccgaccuguuggauuacaucaaagcacugaacagaaauag	((((((((......((((((((((.......((((((((((((.((....)).)))))))))))).......))).)))))))..))))))))....................	-38.9	0.0769611	0.100825	0	0	0	0
novel_miR_1384	3.2	gccucccccaccgcucccu	ggcggggcggggcggggcgg	NC_030829.1	-	59745503	59745610	ggcggggcgggcgggggcggggcggggcggggcgggggcggggcggggcgguucucgcuucgcuagggggcagccucccccaccgcucccucagccccgucccgcuga	(((((((((((((((((.(.((.((((.(((((...(((((((((((......)))))))))))........))))))))).)).).))))).).)))))))))))..	-74.8	3.38629	1.51238	1.01913	0.189286	0.132964	0
novel_miR_515	2.1	cagcuguggcucccgagcucu	ggcuuaguuguuccacagcaugug	NC_030825.1	-	35101284	35101394	cuagggugcugaggcuuccacagcuguggcucccgagcucuagagcacacacuccguaguugugauacacgggcuuaguuguuccacagcauguggaacaggcgggaucuu	...((((.(((....((((((((((((((..(..((((((.....((((.(((....)))))))......))))))....)..))))))).)))))))....))).)))).	-40.7	0.0769611	0.403302	0.0679417	0.0630952	0	0
novel_miR_1537	1.2	ugccagcagcugucaccagga	cuggggugaagcagcaugggaga	NC_030810.1	+	18699872	18699981	uaggagaaauggcauuuguguccugaaguccuggggugaagcagcaugggagagugagguugacuucaucugccagcagcugucaccaggaccucagugucaucaaggac	..............((((((.(((((.(((((..((((((((.((.(((.(((.(((((....)))))))).))))).))).)))))))))).)))).).)).))))...	-41.6	0.538728	0.100825	0	0.0630952	0	0
novel_miR_1161	0.1	ggguagcgcaggccuuuc	caggcuguggggcccgc	NC_030830.1	+	40848507	40848616	uugggcgcuuaucugcggcagcggguagcgcaggccuuucgggagggagagaacacccaggugaucaggcuguggggcccgccugcggcggggaggcggucggggcgagg	((((.(((((.(((((.(((((((((..(((((.(((.(((...(((........)))...)))..))))))))..))))).)))).))))).))))).)))).......	-52.4	0.153922	0	0.203825	0	0	0.113578
novel_miR_708	1.6	uuuacuggaauccuuaggcucu	agcugagcugaggcugccagcaaagc	NC_030823.1	+	67866147	67866256	cugaguuugaugucuucaucuuugagcugagcugaggcugccagcaaagccagaccauguccugcugugcuuuacuggaauccuuaggcucuaaggagacaccaccuuuu	..(((..((.((((((...(((.((((....((((((...((((.((((((((.(........)))).))))).))))...)))))))))).))))))))).)).)))..	-34.7	0.153922	0.201651	0	0.315476	0	0.113578
novel_miR_974	1.2	aucccacuccugucaccaaa	agggggaggggggaggugc	NC_030815.1	-	55708543	55708650	gggauaauaaggaguaguggaguuagggaagggggaggggggaggugcggaucaggaagcagaaauuugcaucccacuccugucaccaaaagcucuucucauacugga	..............((((((((..((((..((((.(((((((.(((((((((............))))))))))).))))).)).)).....)))).))).)))))..	-32.3	5.38728	5.1421	5.77505	0.441666	1.39612	0.397521
novel_miR_814	9.6	uccugauuuuauaaaugccua	aggcauuuguaaaaucaggagu	NC_030812.1	+	84119921	84120031	gggucagagauaaacuuugaucaacguuuuucauaaacuccugauuuuauaaaugccuauggcauagaauaggcauuuguaaaaucaggaguuuaugaaaaacaacagacu	.((((((((.....))))))))...(((((((((((((((((((((((((((((((((((........)))))))))))))))))))))))))))))))))))........	-60.3	0	0	0	0	0.0664819	0.283944
novel_miR_980	0.7	cccagggagagaagggcugguu	cugcucuucuccucccugaag	NC_030836.1	-	44135888	44135999	ugaggcccuugagccccacccccagggagagaagggcugguuucccucugagugauucuuucugcucuucuccucccugaagacauagaugagugcagccaggacccaggcc	...((((((((.((..((((..(((((((((((((((.((......((.....)).....)).)))))))).)))))))..)..........)))..)))))).....))))	-35.8	0.0769611	0.201651	0	0.0630952	0	0.113578
novel_miR_1038	1.8	ucccauggacagaggacccug	guauuuuugccgggaga	NC_030811.1	-	21824351	21824458	aucccugaguuagggagauccccuggaggacagcagcccccuccaguauuuuugccgggagaaucccauggacagaggacccuggcaggcuacaguccauggggguug	.((((((...))))))(((((((....((((.(.((((....((((..((((((((((((...))))..)).))))))...))))..)))).).))))..))))))).	-42.5	1.15442	0.201651	0.135883	0.12619	0.0664819	0.170366
novel_miR_222	276.1	uaugugggacgguaaaccau	cgguuuaccgucccacauacaua	NC_030828.1	-	65188548	65188655	ccaggaggcuuuugauggcugggcaggauaccaagaagcgguuuaccgucccacauacauauucagaauguaugugggacgguaaaccauuucuucaaguaccgcacg	((((....(....)....))))((.((.(((.((((((.(((((((((((((((((((((.......))))))))))))))))))))).))))))...)))))))...	-53.8	1.53922	0.604953	1.15501	3.65952	2.65928	2.78265
novel_miR_994	3.2	gucgccccccgugcucccggcg	ccgggucggggggcgcccg	NC_030820.1	-	1707669	1707780	gacuccgcggggucuccccggucgccccccgugcucccggcgccgccaggcaggcccggugccgggucggggggcgcccgggguggcgccucccgagcagcaccugggagga	(((((....))))).((((((.(((((((((....((((((((((((.....)))..))))))))).))))))))).)))))).....((((((.((......)))))))).	-76.5	0.0769611	0.302476	0.0679417	0.189286	0	0.170366
novel_miR_1847	2.4	cuucccaucucaccuccccagc	uuaaggggaggugggcugggaacaa	NC_030814.1	+	96341876	96341987	ggucugggggguuaaggggaggugggcugggaacaagauccaggcccugaggugcauuugccucuccuuccuucccaucucaccuccccagcgccgggaacuagaagaauuc	(((((.((.(.(...(((((((((((.((((((...((...(((....(((((......))))).))))).)))))).)))))))))))).).)).)).)))..........	-48.3	0.538728	0.100825	0.135883	0.12619	0.0664819	0
novel_miR_219	1.4	auucucucuccuccguucccaca	ugggagggaggagggaacucu	NC_030836.1	-	43463080	43463192	acaucaagguaggggucuggccaagggcaucgugggagggaggagggaacucucgguggcaccagacaggauucucucuccuccguucccacagggagccaaccuucuccuca	.....(((((..((.(((.(((...)))...(((((((((((((((((..(((..((........)).)))...)))))))))).)))))))..))).)).))))).......	-44.3	0.153922	0.504127	0	0	0.0664819	0.0567888
novel_miR_422	6.8	ccacccagucccuucuuaccgg	gagaaggugcugggcgagg	NC_030826.1	+	60914313	60914425	gcagggcgcuaaccgccaccccacccagucccuucuuaccgggugucauucaagcgugcccgagaaggugcugggcgaggagacggcucugcagcaugaggcccccagaacag	...((((.....(((.(.((.(.((((((.((((((...((((((.(........))))))))))))).)))))).).)).).)))(((........))))))).........	-43.3	0	0.100825	0	0.0630952	0	0.624676
novel_miR_1673	652.6	accaucgaccguugaguggac	aacauucaaccugucggugagu	NC_030814.1	-	97199022	97199133	aguugucaaggguuugggggaacauucaaccugucggugaguuugggcagcucaggcaaaccaucgaccguugaguggaccccgaggccuggaacugccguccacccaccca	.((.((...((((((.((((..((((((((..(((((((.(((((...........)))))))))))).))))))))..)))).))))))...)).))..............	-46.1	3.54021	2.52064	7.60947	9.33809	6.38227	6.13319
novel_miR_1235	2.2	cccugaggcgagagagcuugug	caagcguuucuucccucaggucu	NC_030832.1	+	32963984	32964095	uggaacggcaugugaagagacccugaggcgagagagcuuguguggcuggggggccggucaaguuggcaggugagccaguuuucacaagcguuucuucccucaggucuuugca	..........((((((((...(((((((.(((((((((((((.((((((...(((.((((...)))).)))...))))))..))))))).)))))).)))))))))))))))	-53.1	0.0769611	0	0.40765	0	0	0.170366
novel_miR_355	0.8	agggacugaaaagcaggu	aggcuuuucacuccuuaa	NC_030830.1	-	38086038	38086145	agggagaggcaggcuuuucacuccuuaagcaguccuuccugcucucguucugaaauggcucagggaaggaagggacugaaaagcagguacuuuugucaaaaagugacu	...(((((((..((((((((.(((((......((((((((....(((((....)))))....))))))))))))).))))))))..)).)))))((((.....)))).	-35.9	0.538728	0.201651	0.0679417	1.2619	0	0.624676
novel_miR_58	0.3	uccuccaggucucaguuuccccucu	agguggaacuggccuggaggguc	NC_030826.1	-	24382383	24382497	gugaccucaggguuuccaucuccuccaggucucaguuuccccucugugcaacggagguggaacuggccuggagggucuggagggcccuggcuugguuuuugucccagggugaguc	......((((((((((((..((((((((((..(((((((.(((((((...))))))).)))))))))))))))))..)))).))))))))(((((........))))).......	-58.7	0.384805	0	0	0	0	0
novel_miR_888	6.4	uauggcuuuucauuccuaugugau	auguagggcuaaaagccaugggu	NC_030823.1	-	2601176	2601288	acgcccccuccccgccagcucugcuguggccuauggcuuuucauuccuaugugauuacuguuccaaacucauguagggcuaaaagccauggguuacagugaggggcgcgcgcc	.(((((((((............(((((((((((((((((((...((((((((((..............))))))))))..))))))))))))))))))))))))).)))....	-54.2	0	0.201651	0	0.0630952	0	0.0567888
novel_miR_1116	0.8	aaaaccugagugaacuuuuuga	aaaaaguucauuagguugcaa	NC_030832.1	+	29819982	29820093	accaaauaaguaccucggggaaaaauacugggcuguccaaaaaguucauuagguugcaacaucuuacagaaaaaccugagugaacuuuuugaccaacccaauaacuuaccug	...............((((.........((((.((..((((((((((((((((((.................))))))).)))))))))))..)).))))........))))	-30	0	0	0.475592	0	0.199446	0.113578
novel_miR_1467	0.2	auggggucacaggccagcuc	gcugcacagugccccuaga	NC_030825.1	+	37118264	37118373	cucacuaccuuaucuuuaaaauggggucacaggccagcucagcuuccugguaggcugggcugcacagugccccuagaaacaccaaaggaucaggagaggcugaggccugg	(((.((.((((...........((((.(((.(..(((((((((((......)))))))))))..).)))))))...........))))...)))))((((....))))..	-41.3	0.307844	0	0.271767	0	0	0
novel_miR_1284	5.7	gagccggaccugcagggacuuc	cagcucccugccgcucaggcucc	NC_030820.1	+	77508050	77508162	gaaggcugaggaggaacaggcagcucccugccgcucaggcucccgccgucucucucacaaguggagccggaccugcagggacuuccaccgucuugcccugugcgacaggcgaa	....((.((((.((....((.((.(((((((.(.((.(((((((................).)))))).)).).))))))))).)).)).))))))(((((...)))))....	-40.7	0.384805	0	0	0.189286	0.0664819	0
novel_miR_756	2.7	aaaaacccaaaugaacuuuuug	aaaaguucauucggggguuuc	NC_030817.1	-	16851035	16851142	cuggagaugcuaccauuuccagcaaguauuggauuggccaaaaaguucauucggggguuucuguaugauguuaugggaaaaacccaaaugaacuuuuuggccaaucca	(((((((((....))))))))).......((((((((((((((((((((((.(((..((((((((......))))))))...))).))))))))))))))))))))))	-57.2	0.0769611	0	0.0679417	0.12619	0.0664819	0.113578
novel_miR_122	2.3	ucugccguuuauucucugugc	gcagagaguaaaaggcaggca	NC_030824.1	+	30315863	30315973	uucugaaccagguucugucucuauauuugaacuugaaagugcagagaguaaaaggcaggcaguuuuacucucugccguuuauucucugugcauuuaaguucaaaaauucua	..(.((((...)))).)........((((((((((((.((((((((((((((.((((((.(((...))).)))))).)))))))))))))).)))))))))))).......	-44.4	0	0.403302	0	0	0	0
novel_miR_1737	691.4	aaaaccugaaugaacuuuuugg	aaaaguucguuuggguuuucc	NC_030819.1	+	75489201	75489313	uccagcaccacaauucgaaagcagcuggguugguuaaaaguucguuuggguuuucccaugacaucuuacaaaaaccugaaugaacuuuuuggauaacccaguaauuaggccug	.......................(((((((((...(((((((((((((((((((.....(....).....)))))))))))))))))))....)))))))))...........	-33.3	0.384805	0.201651	0.271767	0.504762	0.132964	1.19256
novel_miR_1642	2.2	gagaaacaugaaugaacuuuug	aaaguucauucagguuccacug	NC_030815.1	+	72379384	72379495	auauaugaggcugugaaaaaaaacuggguuggccaaaaaaguucauucagguuccacuguaacauccucagagaaacaugaaugaacuuuugggccaacucaguauuucaaa	.............(((((....((((((((((((..(((((((((((((.(((.(.(((.........))).).))).))))))))))))).)))))))))))).)))))..	-43.1	0	0.201651	0.883242	0.252381	0.0664819	0.227155
novel_miR_714	5.3	ugagccccuccuucccccuccagg	cuggaggagagggugggggucc	NC_030829.1	-	49221124	49221235	agucgcuguugcuggucagagagccucaguccucucccuggaggagagggugggggucccagcuaaccugagccccuccuucccccuccaggugcugacacaaugagcgaca	.((((((((((...(((((((((........))))(((((((((.(((((.((((((..(((.....))).)))))))))))..)))))))).)))))).)))).)))))).	-52.8	0.153922	0	0.0679417	0	0.0664819	0.0567888
novel_miR_1915	0	cuucaagcacuguagccccaag	gggggucugcaggggguugggag	NC_030814.1	+	98165135	98165246	auccccaaguuccuccaguucuucaagcacuguagccccaagauccggugggugggggucugcaggggguugggagggggcaggaugggugggguugggggugacccaugug	..(((((...((((((..((((.(((.(.((((((((((...((((...)))).)))).))))))..).)))))))..)).))))....))))).((((.....))))....	-47.6	0.0769611	0	0.40765	0	0	0
novel_miR_1827	2.4	aagacccaaacgaacuuuuugg	aaaaaagucguuuggguuuuuc	NC_030811.1	-	22498641	22498752	acucacaguccaccauauggauuggauuggccaaaaaagucguuuggguuuuucuauaagcuguuacagaaagacccaaacgaacuuuuuggcuaacccuguacuuaagagg	..((.(((((((.....)))))))))(((((((((((..((((((((((((((((.(((....))).))))))))))))))))..))))))))))).(((.(.....).)))	-47.7	0.0769611	0.100825	0	0	0.199446	0.340733
novel_miR_567	2.4	aagacccaaacgaacuuuuugg	aaaaaguucauuugguuuuuuuc	NC_030826.1	-	48689036	48689147	gagagaaauauuaaaaaaauacuggguuggccaaaaaguucauuugguuuuuuucauaacaucguacagaaagacccaaacgaacuuuuuggccaacccaguaauuuaggac	...................((((((((((((((((((((((.(((((..((((((.............)))))).))))).)))))))))))))))))))))).........	-47.1	0.0769611	0.100825	0	0	0.199446	0.340733
novel_miR_728	2.6	ccgaagggaggcguggga	ccaaggaaucccucccggcg	NC_030823.1	+	50895913	50896020	cgggggguggggauugagcgccgaagggaggcgugggagcggggacccaaggaaucccucccggcguuccgggcagagcagugggaagagcucugcaggccccucgcc	((((((((.......((((((((.(((((..(.((((........))))..)..)))))..))))))))...(((((((..(....)..)))))))..))))))))..	-54.7	2.23187	2.11733	1.29089	0.12619	0	0.738254
novel_miR_1404	0.2	gcugugccuggcaggcug	gcaugcugagcucaccagccc	NC_030823.1	-	48074504	48074611	ccgagcuggucauucaaggggcugugccuggcaggcugcuggaguuaggacaagccuguuggcagcaugcugagcucaccagcccacugugcuccagccuccaacccc	....(((((.(((...((((((((.((.(((((.((((((((...((((.....)))))))))))).))))).))....)))))).)))))..)))))..........	-41.6	0	0	0	0.504762	0	0
novel_miR_1667	1.4	uccuaagugguagccuucugagu	uauucaggcuaccuuuuauacua	NC_030823.1	-	31065235	31065347	uuguacguggggcaggaguauccuaagugguagccuucugaguagcagugugaguugacauucaacugcuuuuaacuauucaggcuaccuuuuauacuacaucuugaaaacua	.......(((..((((((((...((((.((((((((....(((((((((.(((((....)))))))))))....)))....)))))))).))))...))).)))))....)))	-33.4	0.153922	0	0.0679417	0	0.132964	0
novel_miR_32	1.7	aaagccugaaugaacuuuuugg	aaaaacuucauuuggguuuuua	NW_017189516.1	+	64468807	64468919	uugccauuucuucucguauguauugggauacccaaaaacuucauuuggguuuuuauauaacauuuauggaaaagccugaaugaacuuuuuggucaauucaauauauaggguag	............(((.(((((((((((....(((((((.(((((((((((((((.(((((...))))).))))))))))))))).)))))))....))))))))))))))...	-35.5	0.230883	0.504127	0.339709	0.757142	0.265928	1.07899
novel_miR_1916	1.2	aaaaccugaaugaacuuuuugg	aaaaaguuuguuuggauuuuuc	NC_030817.1	-	37116928	37117038	ucccacaugauauauuggauuggucaaaaaguuuguuuggauuuuuccaugauauguuacagaaaaaccugaaugaacuuuuuggccaacaauacaucucucauagcuggu	..((((((((..(((((..(((((((((((((((((((((.((((((..(((....)))..)))))).))))))))))))))))))))))))))......)))).).))).	-32	0.230883	0.201651	0.203825	0.189286	0.0664819	0.738254
novel_miR_592	8.3	gacaaggaucuguacaggcucuc	cugguuguacagaugcuugucu	NC_030828.1	-	13378623	13378733	gacucugaauucuacaaaagacaaggaucuguacaggcucucuuauaugcuagacugguuguacagaugcuugucuuuuguugguauuuauuccguguauaaagugaaaug	.....(((((.((((((((((((((.((((((((((.(..(((........)))..).)))))))))).))))))))))).))).))))).....................	-39	0	0.100825	0.135883	0.12619	0.132964	0
novel_miR_1512	2	aacagguucguuuggguuuuu	aaacccgaaggaacauuuugg	NC_030824.1	+	11022180	11022289	gugcaggcauugggcgggccaacagguucguuuggguuuuucugcuacagccuauggacgaaacccgaaggaacauuuuggccaagucuauccauuuguuggaaacucug	..........(((((.((((((...((((.(((((((((((((((....))....))).)))))))))).))))...))))))..)))))((((.....)))).......	-39.3	0	0	0.0679417	0	0.33241	0.0567888
novel_miR_913	17.8	cucauggcccugcucuguccugua	ccggacaggcucaggguc	NC_030818.1	-	102542545	102542657	cggucggggcacuggacuccaucugccggacaggcucagggucagagccgcggguguggcuucugguaggcucauggcccugcucuguccuguagcuacacguugucaugcga	.((((.((...)).))))....((((.(((((((..(((((((((((((((.((........)).)).))))).)))))))).))))))).)))).....(((......))).	-50.1	0.461767	0.201651	0.135883	0.252381	0.531855	0.340733
novel_miR_411	2.6	ucacgccaucucugaggggc	cuccucagagcuggcguguuu	NC_030832.1	-	1296001	1296109	cccggaugggcccgggccccucacgccaucucugaggggcuggaaggcggguucacaagccuccucagagcuggcguguuuggcucuguccucagagaguguacugugg	(((((......)))))((...(((((((.((((((((((((((((......))).).)))).)))))))).)))))))...))(((((....)))))............	-54.6	0.153922	0.100825	0	0.12619	0.199446	0.227155
novel_miR_1814	2.9	caguuaccgcuuccgcuaccgc	aguggcgggagcggccccucgg	NC_030825.1	+	63387533	63387642	accugcucaaggccggcgggggcgcgggcggcaguggcgggagcggccccucggccauccuccgucugcccaguuaccgcuuccgcuaccgccgccgcucccgcucuagc	.(((.....)))..(((((((((...((((((.(((((((((((((...((.(((............))).))...))))))))))))).))))))))))))))).....	-64.6	4.23286	5.34375	3.60091	1.51428	0.465374	1.59009
novel_miR_369	1.2	gugggucugugggcgggc	cugugaauagaucacga	NC_030833.1	-	5665876	5665983	gucucccuagaugggcucuggugggucugugggcgggccaugcuuccagcgacuuggccugugaauagaucacgaggggagagaaaaugguaaaacucuuaucucauu	....(((.....)))((((.((((.(((((..((((((((((((...))))...))))))))..))))))))).))))..((((.((.(((...))).)).))))...	-40.1	0.461767	0.100825	0	0	0	0.113578
novel_miR_1646	0.9	caaagaauucuccauuugga	cagaguggaggagugggcagu	NC_030814.1	-	49784322	49784431	aggggacccugcccuaccuucaaagaauucuccauuuggaaaagaauuacaacacaagcccaauuguaacccagaguggaggagugggcaguguccacaggagaguguuc	...((((.((((((.((..........((((((((((((.......((((((...........)))))).))))).))))))))))))))).))))(((......)))..	-30.6	4.69463	4.63797	2.98944	5.48928	4.25484	9.0862
novel_miR_1156	2.1	aaaacccgaacgaacuuuuugga	caaaaaguucguucaggauuucc	NC_030825.1	-	46971253	46971365	auucaguauugcauaauaacauuugaguugaccaaaaaguucguucaggauuucccgaggauggcauggaaaaacccgaacgaacuuuuuggacaacucaauauuuuauuaac	.............((((((...((((((((.(((((((((((((((.((.(((.(((.(.....).))).))).)).))))))))))))))).))))))))....))))))..	-41.7	0.923533	0.403302	0.611476	1.82976	1.4626	2.15797
novel_miR_436	0.8	ucacuucagucuuuucuuucuagc	cagaugaaggaggcugaaggauc	NC_030810.1	+	20311741	20311851	uguuaucuauuacuuacugaucacuucagucuuuucuuucuagcuguacuaaaugagcagaugaaggaggcugaaggaucaccuucugaauaugagaaagaaauugaggag	.................(((((.((((((((((((...(((.(((..........))))))...))))))))))))))))).(((((.(((...........))).)))))	-30.1	0.230883	0	0.40765	0.0630952	0	0.113578
novel_miR_115	1.7	aaaaccugagugaacuuuuugg	aaaaaguuuguuugguuuccc	NC_030822.1	+	57203261	57203372	guauagucauauaccauuauacugggauuggccaaaaaguuuguuugguuucccauaagaggguauagaaaaaccugagugaacuuuuuggucaacccaaauuuuaauuuuc	(((((((........)))))))((((.(((((((((((((((((((((((((((......))).......))))).))))))))))))))))))))))).............	-35.7	0.230883	0.100825	0.543534	0.252381	0.33241	0.340733
novel_miR_1530	2	caaccccauggacuguagcc	cuccucuguccaugguauucuc	NC_030809.1	+	26924561	26924673	ucacuucagucauguccgagcaaccccauggacuguagccaaaaggcuccucuguccaugguauucuccaggcaagaauacuggaguggguuuucauuuccuuuuccagugga	.........((.((((.(((.((..((((((((.(.((((....))))...).))))))))..)))))..)))).)).((((((((.(((.........))).))))))))..	-39.1	2.61668	3.83137	1.6306	0.378571	0.199446	0.227155
novel_miR_549	1.3	uccacagagcucagggcaagu	uugcccuagcccuggggacc	NC_030825.1	+	67079321	67079433	ucgugagucaaauaguucagagccuugcccuagcccuggggaccaaauggaaguuacauugugaauacaguccacagagcucagggcaaguugaaagaaugaaucggacccua	......(((..((.((((.....(((((((((((.(((.((((....((....((((...))))...)))))).))).))).))))))))......))))..))..)))....	-32.5	0.384805	0.302476	0.135883	0.0630952	0.132964	0.170366
novel_miR_559	1.7	aaaaccagaacgaacuuuuuga	aaaaaguuugcuuggauuuuuc	NC_030836.1	+	10205904	10206015	uuugucacaaaacuuuaauuauugggauggacaaaaaguuugcuuggauuuuuccguaagaugauaugggaaaaccagaacgaacuuuuugacugacccaauauaugaugug	...........((.(((..(((((((..((.(((((((((((.((((.((((((((((......))))))))))))))..))))))))))).))..)))))))..))).)).	-35.7	0.0769611	0.806604	0.135883	0.630952	0.465374	0.624676
novel_miR_777	2	uucccggccaauguacca	gugcauuccgggaaac	NC_030816.1	+	58735689	58735796	gucuccucaaagugaggaguuucccggccaauguaccaaauguuguagccgugcauuccgggaaacaaacucacucagaaggacaaugcauaguggagugcaguuugu	...(((((..((((((..(((((((((..(((((((..............))))))))))))))))...))))))..).))))((((((((......)))))..))).	-38.7	1.15442	0	0.40765	0.0630952	0.0664819	0.0567888
novel_miR_551	1	cagaaguucguucggguuuuu	ugaaugaacuuuuuggccc	NC_030823.1	+	59362533	59362643	uugcuguauuggguuggcccagaaguucguucggguuuuuccauaguaucuuacagaaaaugugaaugaacuuuuuggcccacacaacacucugauaauuuucccacuuaa	.....((.(((.((.((((.(((((((((((((.((((((....((...))....)))))).))))))))))))).)))).)).))).)).....................	-30.9	0	0.403302	0	0.0630952	0	0.113578
novel_miR_1225	1.8	accgggugcugugggcca	accugcagauacccccguuu	NC_030810.1	-	87196813	87196920	ccccuggcucucccagguaagaggcaggaaccugcagauacccccguuugcuuauucucucaaaucccugaccgggugcugugggccaccuugccucuacaaauucag	..(((((.....)))))..(((((((((..(((((((.(((((..(((.....................))).))))))))))))....)))))))))..........	-36.9	22.4726	1.31073	3.73679	2.5869	0.33241	0.283944
novel_miR_1282	2.1	aaucaccugaaguuucccucug	aagagggacuugaggugagucc	NC_030812.1	+	70133065	70133176	gcuauucuuggucccugguggggucaccuccacucacacaaagagggacuugaggugaguccugagcacgaaucaccugaaguuucccucugaaaaguugguggaaccacag	........(((((((....)))))))..((((((.((....((((((((((.((((((.((........)).)))))).)))..))))))).....)).)))))).......	-41.1	0.307844	0.302476	0.0679417	0	0	0
novel_miR_1854	2	aaaggacucaucgcagugguggu	cauugccgccuugguccuugga	NC_030826.1	-	48165576	48165688	ucuaucuugcccccuggaagaaaggacucaucgcagugguggucaucggagugaucauugccgccuugguccuuggagccagaugcuauuuucugaagaaagccaagggugag	.....(((((((.((((....((((((.((..((.(((((((((((....))))))))))).))..))))))))....))))..(((.((((...)))).)))...)))))))	-39.8	0.769611	0.302476	1.29089	2.27143	1.06371	3.0098
novel_miR_397	1.5	ucgguucuguuaguggcuug	agcugccagcagggccacgc	NC_030823.1	-	28931285	28931394	ugcuuugcacccucuugcccucgguucuguuaguggcuugguugcuaucucaguucccaagcugccagcagggccacgccguuuccucugagaacagugagaucuuagug	......(((......)))....(((((((((.(((((((((..(((.....)))..))))))))).)))))))))............((((((.(.....).))))))..	-34.4	0.0769611	0.302476	0	0.0630952	0	0.113578
novel_miR_1386	0.4	ggcgagucggacacgacugagc	uaaguguggcugacucccuu	NC_030830.1	-	2123579	2123690	cuacaguccaggggguugcaggcgagucggacacgacugagcaaccgagcgcaguacagcgcuuaaguguggcugacucccuuugcgguucaccugaaacuaucauaacguu	....(((.((((((((((((((.(((((((.(((.(((........((((((......)))))).)))))).)))))))))..)))))))).))))..)))...........	-36.9	0.0769611	0.100825	0.0679417	0.0630952	0.0664819	0.227155
novel_miR_983	2.8	ggggcccuucccguggauu	accaccugugggggauugccccug	NW_017199695.1	+	3951	4058	ggcccagggauuugccccaggggcccuucccguggauuccccugggggggaccaccugugggggauugccccugggggccacaaguaaauugcccccccugggggggg	(((((.((......))((((((((..(((((((((.((((((...)))))))))).....)))))..)))))))))))))............((((((...)))))).	-62.3	0.384805	0.201651	0.135883	0	0	0
novel_miR_472	2	aggcugaggacugacgggu	ugguuuccagccuuucuucu	NC_030828.1	+	45002606	45002713	gccuggugguuuccagccuuucuucuggaauguucagcugacaacgucucuaucagcugugagugcccagaggcugaggacugacggguaggcaaaaugcguuucagc	(((((.(.((...(((((((.(((((((.((...(((((((...........)))))))...))..)))))))..)))).))))).).))))).....((......))	-38.9	0.230883	0.100825	0.271767	0.252381	0	0.113578
novel_miR_408	1.9	caaccccauggacuguagccc	gcgccucuauccaugggauuuugca	NC_030814.1	+	91771506	91771619	gagucacgaccaaguguuugcaaccccauggacuguagcccuaggcgccucuauccaugggauuuugcaaacaaaaauacuggaguggauugccauuuucuucuucagggaauc	..............(((((((((.((((((((..(..(((...)))....)..))))))))...)))))))))......((((((.(((.........))).))))))......	-37.7	8.54268	7.36026	4.68798	0.820237	0.664819	0.681465
novel_miR_775	1.7	aaaacccuaacgaacuuuuugg	agaaaguucguuuggcuuugag	NC_030815.1	+	25333039	25333149	acugagcgacuaacacuuaugaaguauugguuaagccagaaaguucguuuggcuuugaguucuggaaaaacccuaacgaacuuuuuggccaacccaauacuugcaaauuuu	..((((.(.....).))))(((((((((((....(((((((((((((((.((.(((...........))).)).)))))))))))))))....))))))))).))......	-36.2	0.153922	0.100825	0.135883	0	0.132964	0
novel_miR_1807	215.5	gaaaguuuguuuggguuuuuc	aaaauccgaaugaauuuuuu	NC_030812.1	+	93724976	93725087	uaaacgcuggguuggccaaagaaaguuuguuuggguuuuucauaccaucugauggaaaaauccgaaugaauuuuuuggccaacccaauacauaaaaauuaugcacaauuuua	.......(((((((((((((((..(((((((((((((((((.............))))))))))))))))))))))))))))))))...(((((...)))))..........	-42.2	0.0769611	0	0	0.315476	0.199446	0.227155
novel_miR_524	15675.5	aacuguuugcagaggaaacugag	ucagucucaucugcaaagaagu	NW_017189518.1	-	935481	935593	uauaaaugcuaagcacuuacaacuguuugcagaggaaacugagacuuuguaacuauaucucagucucaucugcaaagaaguaagugcuuugccaagccccggagaggguaggu	.......((.((((((((((...(.((((((((.((.(((((((..(.......)..))))))).)).)))))))).).)))))))))).))(..((((......))))..).	-42.9	127.217	127.544	166.661	221.464	149.119	331.419
novel_miR_429	1.9	ugagcaaagcaauaggcua	gucuagggcagcaccgccaag	NC_030825.1	+	34962938	34963046	gggccugugcuaaggacacuugagcaaagcaauaggcuaacccggaggguaaguggccccaccuccagagucuagggcagcaccgccaaggauccagggaaggccucga	((((((.(.((..(((..((((.((...((..((((((.....(((((.............)))))..))))))..))......))))))..))))).).))))))...	-38.2	0.384805	0.302476	0.203825	0	0	0
novel_miR_798	1.8	guagccugccagacuccucugu	aaaggauuucccaggcaauaauacug	NC_030836.1	-	27489068	27489180	ugcgaccccaugaacuguagccugccagacuccucuguccaaaggauuucccaggcaauaauacuggagugggagccauuuccuucaucaggugaucuuccugaugcaggaau	.((...(((((...(.((((((((..(((.((((........)))))))..))))).....))).)..))))).))...(((((.(((((((.......))))))).))))).	-36.7	12.1599	20.2659	8.90037	0.0630952	0.0664819	0.45431
novel_miR_1360	2.6	gccguggcgggggcgggg	cugaccgccgcccaccgc	NC_030836.1	+	51097209	51097316	ccgggcggggccggggcgaggccguggcgggggcggggccugcucgucucgcgcccccugaccgccgcccaccgcccccaagcccccggccccgcccagggggcgagc	(((((((((((((((((..(((.(((((((.(((((((...((.((...)).)).))))).)).))).)))).))).....).)))))))))))))).))........	-74	0.538728	0	0.135883	0	0	0.113578
novel_miR_1383	2.3	ccuccucguagaguucagacg	cuugaacucuacggggaaaug	NC_030830.1	+	32276821	32276931	ucuuuccuucgcuugaacucuacggggaaauggagccuugguacuagcagaguccucuugugcccacccaccuccucguagaguucagacgaauuugggugagucucuccu	.(((.((((((.((((((((((((((((..(((.(....(((((.((.((....)))).)))))..))))..)))))))))))))))).)))....))).)))........	-44.1	0	0.100825	0.475592	0.441666	0.265928	0.227155
novel_miR_428	2.7	agcggggcugggugcgca	ugcccuugccccgcgcc	NC_030836.1	+	50999221	50999328	cugcugcgaggguguggugagcacgccuccacagugcccuugccccgcgccugcccagcaggggugggagagcggggcugggugcgcagcuguguuuguccggcgucc	.(((((.(((((((((.....))))))).(((((((((((.(((((((.(((((((.....)))))))...))))))).))).))...))))))....)))))))...	-56.9	2.30883	2.11733	0.679417	0.252381	0.132964	0
novel_miR_622	8.4	uagauauucugaacagacaacc	guugucuguucagaauaucu	NC_030821.1	+	13155761	13155869	uucauuuacguggguuuucuguugucuguucagaauaucuauuaaagauauucugauagauauucugaacagacaaccuaugauggagcaauguagagucaaccuuuca	....(((((((.(.(((((.((((((((((((((((((((((((.........))))))))))))))))))))))))....)).))).).)))))))............	-40	0	0	0	0.12619	0.0664819	0
novel_miR_1643	1.2	gccucccgcucuccuccc	cagcagagcaaaggagccgccg	NC_030826.1	+	47808809	47808916	uguccucugcuggcaucucgcagauuccugcuccagcagagcaaaggagccgccgccaccccccagccggccucccgcucuccuccccgccgccagcccugccuucug	........((((((.....((((....))))...((.(((((...((((..((((.(........).)))))))).))))).)).......))))))...........	-32.2	33.1702	22.8874	7.26976	0.252381	0.930747	0.340733
novel_miR_465	3.8	auggaugugagaguuggacc	uccgucuagucagaacua	NC_030811.1	+	16427038	16427145	cauuauuuugccagcaaagguccgucuagucagaacuaugguuuuccuauuagucaaguauggaugugagaguuggaccauaaggaaggcugagcaccaaagaauuga	........(((((((...((((((.((..(((.(.(((((.((..(......)..)).))))).).))).)).)))))).........)))).)))............	-23.7	0.230883	0.705778	0.339709	0.0630952	0.0664819	0.170366
novel_miR_1741	10	ucgggcagaguugguggggccaca	uggccccccggcgcugcccuccac	NC_030809.1	-	2537223	2537332	uugggacgcaugcaugugagcucgggcagaguugguggggccacacugacgacgaugcucucuggccccccggcgcugcccuccacagcaacccgcaccuccagccaggu	.((((.....(((.((((.(...((((((.(((((.(((((((....((.((......)))))))))))))))).)))))).)))))))).)))).((((......))))	-46.3	0.923533	0	0.0679417	0	0	0.227155
novel_miR_288	2.9	ugacugucgcacugcccuccgc	ggggggccgugcgcguggcagg	NC_030814.1	+	95754023	95754133	agguguguuguggggcaaggggggccgugcgcguggcaggcugguggggcucucagggucccccauggccugacugucgcacugcccuccgcaggccggcaugacugcacc	.(((((((((((.(((..(((((((.(((((((.(.((((((((.(((((((...)))))))))..)))))).))).))))).)))))))....)))..)))))).)))))	-65.7	0.0769611	0	0.611476	0.12619	0	0
novel_miR_1190	2.6	gugaggagggcagaggggc	cccucccuuguccuccccacuu	NC_030810.1	+	86710963	86711071	gacagugacucagacuuccagugaggagggcagaggggcacgggggcugcggggcuggggccugucccucugcugcuuccagccccucccuuguccuccccacuuauag	...................((((.(((((((((((((((..((((((.((((((..(((.....))))))))).)))))).)))))))...)))))))).)))).....	-53.6	0	0	0	0	0	0.511099
novel_miR_562	1.6	cucuuacugcggagcgug	cgcugcagugccgaggu	NC_030832.1	+	35335852	35335959	cacccgauggugggcuccaccucuuacugcggagcgugagcacucucccgccgcgcucacgcugcagugccgaggugagcgcucacgcgcgaccccgcccauuuccca	........((((((.((((((((.((((((..(((((((((.(.........).)))))))))))))))..)))))).((((....)))))).)))))).........	-49.5	0	0.201651	0.475592	0	0	0.113578
novel_miR_435	126773	uucaaguaauucaggauagguu	ccuguucuccauuacuuggcu	NC_030809.1	-	29393768	29393879	cuacccugcccgggacccaguucaaguaauucaggauagguugugugcuguccagccuguucuccauuacuuggcucgggggccggugcccugcagccuuggggugaggggg	...(((.((((((..((((((.((((((((..(((((((((((.(......))))))))))))..))))))))))).)))..)))).))(((.((.((...)).))))))))	-50.5	1157.73	1301.25	1005.27	1700.16	3259.08	1807.81
novel_miR_530	620.3	aaaaccugaaugaacuuuuugg	aaaaaguucauuuggguuu	NC_030809.1	+	6165415	6165526	uagaaucacauugaauuuuauugaguuggccaaaaaguucauuuggguuuuuguacgguguuacagaaaaaccugaaugaacuuuuuggccuacccaauauuuagauuaagg	..........(((((...(((((.((.((((((((((((((((((((((((((((......))))))..)))))))))))))))))))))).)).)))))))))).......	-41.6	0.230883	0.201651	0.203825	0.252381	0.132964	0.795043
novel_miR_440	2.2	cgcaggccucugaugugugcagc	ggcacacuuaagagggucuuguaug	NC_030817.1	-	56396598	56396709	cuaaagcauuuuaccaaggacgcaggccucugaugugugcagcccuggucacacaggcacacuuaagagggucuuguaugccuagaguagucagggacugacugcucaggga	.....................((((((((((...((((((....(((......)))))))))...)))))..)))))...(((.((((((((((...)))))))))))))..	-41.9	0.384805	0.604953	0.203825	0	0.199446	0.113578
novel_miR_1840	0.2	aaaauccgaaggaacuuuuua	aaaaguuugaguuuuuc	NC_030825.1	-	65799904	65800013	ucuauaauuacuaucuaauguacuauugaguuggccaaaaaguuugaguuuuucccuaagauuguauggaaaaauccgaaggaacuuuuuagccaagucaauauauugua	........(((........))).((((((.(((((.(((((((((..((((((((.((......)).))))))))......))))))))).))))).)))))).......	-27.9	0.153922	0.100825	0.135883	0.567857	0.731301	0.511099
novel_miR_1301	0	aaaaccugaacaaacuuuuca	aaaaauuuguuuggguuuacg	NC_030810.1	-	29367557	29367667	cagguggcuggcacagugggaacagcuuauagauaccggguugaacaaaaaauuuguuuggguuuacgugaaaaccugaacaaacuuuucagccaacccaauaguuaucau	..((((((((............))))).......)))((((((....((((.(((((((((((((......))))))))))))).))))....))))))............	-29.9	0	0	0	0.0630952	0	0
novel_miR_401	2.3	aaaaucugaacgaacuuuuugg	aaaaaguuuguuugagcuuuuc	NC_030808.1	+	18732916	18733026	cugauacacagccuugcuaauauuggguuggccaaaaaguuuguuugagcuuuuccauaccagcuuaugggaaaaucugaacgaacuuuuuggccaaugcaaugcuauuuu	(((.....))).........(((((.((((((((((((((((((((((..(((((((((......))))))))).)).)))))))))))))))))))).))))).......	-44.2	0.153922	0	0.543534	0.694047	0.664819	0.965409
novel_miR_1207	1.6	gcugggucggucuggcua	gacagaaagucuccauggg	NC_030808.1	+	49700179	49700286	aacuucgaguaauacuuuugcucauuuugggguggugauagacagaaagucuccaugggcaccaagggcugcugggucggucuggcuacauugcucuaagagguaugu	......((((((.....)))))).(((((((((((((.(((.((((..(.(.(((..(((.(....))))..)))).)..)))).)))))))))))))))).......	-35.1	3.77109	2.72229	1.08707	0.315476	0.531855	0.170366
novel_miR_395	1.9	aucuccaggaccugcggucucc	aggccucagcuacuggaguaaa	NC_030834.1	+	22175245	22175356	cgaaccucuuccccauccucaucuccaggaccugcggucuccuugccuggcaguucgaggaggccucagcuacuggaguaaacagggaaucugccacucagguaacagcuuc	........(((((.........((((((...(((.((((((((((..........)))))))))).)))...))))))......)))))..((((.....))))........	-37.7	1.00049	0.201651	0.0679417	0	0.0664819	0.0567888
novel_miR_1081	1.6	aaaaccugaacuaacuuuu	aaguguguuuggauuuuc	NC_030827.1	+	20588687	20588797	aguucccaagguuaugcuucuauuggguuggccaaaaguguguuuggauuuucccauaagaucuuacagaaaaaccugaacuaacuuuuuuggccaacccaauacuccaac	....................(((((((((((((((((((..((((((.(((((...............))))).)).))))..)))..)))))))))))))))).......	-34.9	0	0	0	0.12619	0.265928	0.113578
novel_miR_692	152.1	uuggacacuucaguacugcuaca	uggcagucagauauuguuuaaca	NC_030828.1	-	59732568	59732680	auugucuaucaaccgacaggaagagaaacuuuggcagucagauauuguuuaacagaugaagugguuucuguuggacacuucaguacugcuacaaauuaccuuuccuuuuuuuu	..((((........))))(((((..((....((((((((.((...(((((((((((..........)))))))))))..)).).)))))))....))..))))).........	-27.2	5.5412	2.82311	3.94062	1.70357	1.26316	0.681465
novel_miR_537	81	gaaaaccaaaacgaacuuuaug	aaguucauucagguuuuucc	NC_030819.1	-	70927820	70927931	gguuucacuuaaagacaaguauuggguuggccaaaaaguucauucagguuuuuccguaagauguuaaugggaaaaccaaaacgaacuuuauggccaaccuaauuaauuaucu	............(((.((..(((((((((((((.(((((((.((..(((((((((((.........)))))))))))..)).))))))).)))))))))))))...)).)))	-43.3	0.153922	0.302476	0	1.82976	0.930747	2.55549
novel_miR_1097	0.2	augcaaacgaacuuuuuggccaac	uggccaaaaaguuugaguuuu	NC_030816.1	+	51104906	51105015	gagaugcuguuaaauuaugauguugaguuggccaaaaaguuugaguuuucccccaagauuuuacagagaaaugcaaacgaacuuuuuggccaacccacuauuuugcaagc	....(((...........((((.((.(((((((((((((((((.((((((.................)))).))...))))))))))))))))).)).))))..)))...	-27.9	0	0	0	0.0630952	0.0664819	0
novel_miR_961	1.6	agucccuacuaccugacagugu	aaaaaaggaguggggcugu	NC_030820.1	-	27909712	27909823	auuugcagggccaagacuagagucccuacuaccugacaguguguuuuggcaaaaaaggaguggggcuguggagucaucugaccucaccguggcuuggauuucuagcucugcc	....(((((((.....(((.((.(((((((.(((.....(((......)))....)))))))))))).)))((..((((((((.......)).))))))..)).))))))).	-38.9	0	0	0	0.694047	0	0
novel_miR_1688	1.6	guggacuggaaggcugga	caggacauuucuccu	NC_030815.1	+	22827371	22827478	gcucuaguuccuuccaggacauuucuccuuuggcugcagauuguuuuucuuucccauagcaguuccaaggguggacuggaaggcuggaaggaauuuucuguuuuucug	((...((((((((((((..((.(((.((((((((((((((.......)))........))))..))))))).))).)).....))))))))))))....)).......	-34.7	0.307844	2.01651	1.01913	0.0630952	0	0.227155
novel_miR_1461	825.8	aaaacccgcaugaacuuuuugg	caaaaguucauuugaguuu	NC_030809.1	+	32418290	32418399	uuaauuaaccuguaguaauauauuggguuggccaaaaguucauuugaguuuuucaguaacaccuuagagaaaaacccgcaugaacuuuuuggccaaccugauagcuuugc	..............((((..(((((((((((((((((((((((.((.(((((((..(((....)))..))))))).)).)))))).)))))))))))))))))...))))	-42.1	16.2388	12.6032	25.0026	13.0607	14.5595	2.49871
novel_miR_1126	7.7	ccuuauuucccugucucccagg	uuggggaagccaggggacucagaagu	NC_030826.1	+	27057267	27057379	accuugcugggaaggcaggcuuggggaagccaggggacucagaaguugacaaggacuccuuauuucccugucucccagguguugcuuuccuagcgugcuacgcccugguccuu	....(((((((((((((.(((((((..((.(((((((...((.((((......)))).))...))))))).)))))))))..))))))))))))).((((.....))))....	-47.2	0	0.100825	0	0	0.0664819	0
novel_miR_399	18.1	cccgaacgggcguugucuccucu	aggagagaaacccgcucgggcu	NC_030820.1	-	37592610	37592722	gcggggaagggagauaggcaccgccucccccuccaccggaggagagaaacccgcucgggcucugaaccagcccgaacgggcguugucuccucuuugguuuuagcuacugaucu	.((((((.(((.((..(((...)))))))).))).)))(((((((.((.((((.(((((((.......))))))).))))..)).)))))))..((((....)))).......	-51.7	0.0769611	0.100825	0	0.12619	0.265928	0.170366
novel_miR_1073	3.1	uuucccgcuccccguuccuccca	ggggauggugggggugggagggc	NC_030817.1	-	77769741	77769854	gugccagcggcccgguggagcuuucccgcuccccguuccucccaaucccucuggaggugggcgguugggggauggugggggugggagggcggggccggggugggguuggcgggg	.(((((((..((((((...(((((((((((((((..(((.((((((((((........))).))))))))))..).))))))))))))))...)))))).....)))))))...	-71.4	84.5033	66.0407	17.5969	2.14524	1.39612	2.49871
novel_miR_199	2	aaguucauuuggguuuuucugu	gaaaauacccaaaugaacuuuc	NC_030817.1	+	19293786	19293898	cauguauuggguuaaccaaaaaguucauuuggguuuuucugucauaccaucauauuguaugaaaauacccaaaugaacuuucuagccaacccaauauaaauacauauguacac	..(((((((((((......(((((((((((((((.(((...((((((.........))))))))).)))))))))))))))......)))))))))))...............	-38.8	0	0	0	0	0.0664819	0
novel_miR_282	111.3	uucagccguguccucuuugcga	caaagaggacacggcugaag	NC_030812.1	-	86247755	86247866	guacacuuuaaaucaucucuaguccagagggucgcaaagaggacacggcugaagcugugugcuaagucacuucagccguguccucuuugcgacccuauggacuguggcccac	................((.(((((((.(((((((((((((((((((((((((((.((..(....)..))))))))))))))))))))))))))))).))))))).)).....	-69	2.30883	3.83137	1.22295	0.252381	0.265928	0.0567888
novel_miR_271	1.8	aaaacuggaacgaacuuuuugg	aaaaaguccguucagauuuuucc	NC_030809.1	-	131262750	131262861	acgcacguguguguccauauauuggguugaacaaaaaguccguucagauuuuuccauaagaugcuacaggaaaacuggaacgaacuuuuuggccaccccaauauaauaauca	..((((....))))...(((((((((.((..((((((((.(((((....((((((.............))))))...))))).))))))))..)).))))))))).......	-36.7	9.31229	11.0908	5.02769	5.67857	5.45152	5.22457
novel_miR_380	12.9	aaaauccugaaugaccuuuugg	gaaaguucauuuggguucuucugu	NC_030826.1	-	16297985	16298096	uuagcaacugcauucaguugugcuggguuggcccgaaaguucauuuggguucuucuguacgauauuacggaaaauccugaaugaccuuuugggccaguccaauguaagcacc	...(((((((....)))))))..((((((((((((((((.(((((((((...(((((((......)))))))...))))))))).))))))))))))))))...........	-50.2	0.384805	0	0	0.189286	0.199446	0
novel_miR_254	2915.8	augaccuaugaauugacagaca	ucugucauuucuguaggccaau	NC_030823.1	-	22132977	22133088	cagaaaugguguacaggaaaaugaccuaugaauugacagacaaugggacuaagucugucugucauuucuguaggccaauauucuguauaucucugcgacuucaaaaucaaaa	((((...(((((((((((...((.((((((((.(((((((((....(((...)))))))))))).))).))))).))...))))))))))))))).................	-38.2	6.46473	17.9469	15.0831	59.3726	64.0886	129.194
novel_miR_1066	3.2	aaguucuuguguuucuuccauaga	uguggaagaggcugauaacuga	NC_030809.1	+	135672565	135672676	auuccuaauggugaaucucuuguggaagaggcugauaacugaauguguagauucauuuuaaguucuuguguuucuuccauagaguuucgcuuggucuuccuguucugagugg	.........((((((.((((.((((((((((((((.(((((((((........)))))..)))).))).))))))))))))))).)))))).....................	-30.9	0.384805	0	0	0	0	0
novel_miR_177	2.4	cugugaccggcucuggguc	cccccggcuggugcccuc	NC_030812.1	-	102426114	102426224	ccuggaugucugugaccggcucuggguccaucuuccagcacaguguuggauggucuaauggugaagcuccuaacacugucugguaaagauggcccccggcuggugcccucg	...........((.(((((((..(((.(((((((((((.(((((((((((...((.......))...))).))))))))))))..))))))))))..))))))))).....	-47.7	0	0	0	2.14524	0.664819	0
novel_miR_1183	2.3	uaaaguucauuuggguuuuucu	aaaagcccuaacaagcuuucug	NC_030823.1	-	33784158	33784269	ucuaaauauuggguuggccauaaaguucauuuggguuuuucuguaacaucuuauggaaaagcccuaacaagcuuucuggccacccaguauugaaaaacugguaacacccaaa	....((((((((((.(((((.((((((..((.((((((((((((((....)))))))))))))).))..)))))).))))))))))))))).......(((......)))..	-45.6	0.230883	0.705778	0.339709	0.504762	1.59557	1.41972
novel_miR_904	1050.8	aaaagugcuuacagugcagguag	uacugcaaugcaagcacuucuu	NW_017189951.1	-	78933	79044	gaauaggccuuggccauguaaaagugcuuacagugcagguagcuuuuugagaucuacugcaaugcaagcacuucuuacauuaccauggugauuuaaucaauggcuacugaga	((((..(((.(((..((((((((((((((.((.(((((.(((.(((...))).)))))))).)).)))))))).))))))..))).))).))))..(((........)))..	-33.3	16.3927	30.9534	18.3443	14.6381	8.90858	13.2886
novel_miR_938	67.2	ccugcagaacucauucucuggg	ugaaggaugggucugcaagugg	NC_030829.1	-	42949923	42950035	ugaugcugagaucaucuauuccugcagaacucauucucugggauuuaauggcaauccugaaggaugggucugcaaguggaguguggugugaucauugauacuguaaguuacca	......(((...((((((((((((((((.((((((((.(((((((.......))))))).))))))))))))))...)))))).))))...)))...................	-35.6	0.615689	0.100825	0.40765	0.694047	0.0664819	0.851831
novel_miR_914	2.1	aguuccauggacagaggagc	ucacucccugggauggg	NC_030817.1	-	64626881	64626995	gagacgagguucacucccugggaugggaagaucuacuggagacggaaauggcaacccacuccaguauucuugccugaaaaguuccauggacagaggagccucacaacagagcaca	.....(((((((.(((((((((((((.((((..((((((((..((..........)).)))))))).)))).))......)))))).))...)))))))))).............	-40.1	1.23138	0.302476	0.339709	0.252381	0.265928	0.0567888
novel_miR_1127	118	aaaaacucaaaugaacuuuuug	aaagguucauuuggguuucucu	NC_030817.1	+	10909831	10909942	ugcaaacauuggguuagcuaaaagguucauuuggguuucucuguaguaucuuguggaaaaacucaaaugaacuuuuuggcuaacccagugcauuggagagagagcccgagac	......((((((((((((((((((((((((((((((((.(((((((....))))))).))))))))))))))))))))))))))))))))..((((.(......)))))...	-52.2	0	0	0.135883	0.252381	0.0664819	0.227155
novel_miR_272	2.5	aaaaucugaacgaacuuugu	aaguuuguucaaauuuucc	NC_030832.1	-	37716322	37716432	uugaaaguaagcuucacccugaguauuggguuggccacaaguuuguucaaauuuuccuauaacgguaaaaucugaacgaacuuuguggcaaacccaauacuauggcaugcu	.........(((.....((..(((((((((((.((((((((((((((((.(((((((......)).))))).))))))))).))))))).)))))))))))..))...)))	-49.2	0.923533	0.504127	0.611476	0.694047	1.32964	0.738254
novel_miR_1028	2	acugacaggagagcauuuugau	uaaaaugcuauucugucauugu	NC_030814.1	+	20990516	20990625	aaaugaagagugaaaggagaacuggacaaaauuaaaaugcuauucugucauuguaauaguucauaugggcacugacaggagagcauuuugauuuugucaagugugucugc	...............(((.((((.(((((((((((((((((.((((((((.(((.(((.....)))..))).)))))))).))))))))))))))))).))).).)))..	-39.7	0	0.504127	0.543534	0.0630952	0	0
novel_miR_363	0.7	agguggcucagcgguaaagaaucu	uuuaccacuaggaccaccugag	NC_030833.1	+	37399954	37400065	ccugcacuggcagcagguucuuuaccacuaggaccaccugaguagggcuucccagguggcucagcgguaaagaaucugccugccaaccagaagaugcaggcucgaucguugu	((((((((((((((((((((((((((.((.((.(((((((.(........).))))))))).)).))))))))))))).))))).......)).))))))............	-54	0.230883	0	0	0	0	0
novel_miR_1618	2.2	ugacagcccucacccuucacaga	ggugagccaggguggugcuggaggg	NC_030833.1	-	28658643	28658754	ucccacggucaaggugagccaggguggugcuggagggugggcuaguggacaguguguccaugggcauuacugacagcccucacccuucacagaucuguaacuacgagggacc	((((((((((...((((...(((((((.((((..((....(((.(((((((...))))))).)))....))..)))).).)))))))))).)).))))........))))..	-43.6	0.615689	0.705778	0.203825	0	0.0664819	0.113578
novel_miR_182	0.1	cacgggagugagagagug	cgugagugcgcccguggg	NC_030808.1	-	69571584	69571695	cggcuuccuuuuguugugugcacgggagugagagagugcgcgcgcgugcgugagugcgcccgugggcagagaggcggcggaggggggccgagaagccggggcuuuuccugca	(((((((((((((((((((.((((((.(((...(.(((((....))))).)...))).)))))).))......)))))))))))))))))((((((....))))))......	-51	0.0769611	0.100825	0	0.0630952	0	0.227155
novel_miR_1541	4.2	cggagcugcaccagacug	agacuggagccgaaaggc	NC_030815.1	-	109939020	109939127	aacauuacccggagccagaacggagcugcaccagacugagaggcagcucuaaagaacacugagaagagcgagccccagacuggagccgaaaggccugguucccgcacc	..........((((((((..(....(.((.((((.(((.(.(((.(((((..((....))....)))))..))))))).)))).)).)...)..))))))))......	-38.4	0	0	0.339709	0	0	0
novel_miR_1297	4746.9	aauugcacgguauccaucugcg	cggguggaucacgaugcaauuuu	NW_017189951.1	-	78115	78226	uuguaaaaugaccuguuuugcuguugucggguggaucacgaugcaauuuugauuaguauaauaggagaaaaauugcacgguauccaucugcgaaccgcaggacccuuguuga	..............(((((((.(((..(((((((((..((.(((((((((..(((......)))....)))))))))))..)))))))))..))).))))))).........	-36.4	90.0445	105.766	86.0142	96.1571	66.083	87.2843
novel_miR_1198	0.1	aagacccaaacgaacuuuu	auucauuuggguuuuuu	NC_030809.1	+	23030967	23031075	aauuacauauauggcuugugcucuauuggguuggcccaaaauucauuuggguuuuuuucccauaacacuuaagacccaaacgaacuuuuuuggccauuuuaauauuucu	............(((....))).(((((((.(((((.(((((((.((((((((((...............)))))))))).)))..)))).))))).))))))).....	-27.8	0	0	0	0	0.0664819	0.0567888
novel_miR_940	142	uucucuguucauguggacgugu	uaugaccacuugaacagaggg	NC_030820.1	+	20878424	20878534	gagaccuuucuucuuguaucuucucuguucauguggacgugugaccauguggacguaugaccacuugaacagaggggauccaaaaagaagcauaucuuaccugggcagauc	((((..((((((.(((.((((((((((((((.((((.((((((.((....)).)))))).)))).)))))))))))))).))).))))))....)))).............	-40.5	0.923533	1.31073	1.35883	2.90238	2.32687	2.32834
novel_miR_1823	17.2	gaaaaccugagugaacauuugg	aagaaguucauucggguuuuuc	NC_030813.1	+	22465634	22465745	gaucaaguaauauuuaauuguaucugauuagccaagaaguucauucggguuuuucuguaagauguuguaggaaaaccugagugaacauuuggcuaacccaguauaaacauac	.................(((((.(((.(((((((((..((((((((((((((((((((((....)))))))))))))))))))))).)))))))))..))))))))......	-42	0.0769611	0	0.0679417	0	0.199446	0.738254
novel_miR_1672	1.1	aaaagauuuguuuggguuuuu	aagccuaaacuuuuuag	NC_030815.1	-	36259441	36259551	gacaaaucauuggguuggccaaaagauuuguuuggguuuuucuauaauagcuuacagaaaagccuaaacuuuuuagccagcucacuaguauacuaccuuauagcuuccuca	..........(((((((((.(((((....((((((((((((((.(((....))).))))))))))))))))))).)))))))))...........................	-31.4	0	0	0	0.12619	0.0664819	0
novel_miR_1743	19.2	ucacuggaguuuuguuucaac	uugaaacaaucuccguugaac	NC_030811.1	+	109800065	109800177	ggacagaaguucuaauugcucauucccucaguguugaaacaaucuccguugaaccauguuacaggaaguucacuggaguuuuguuucaacauuggaggaaugauaagaugcua	((((....))))...(((.(((((((.(((((((((((((((.(((((.(((((.............))))).)))))..))))))))))))))).)))))))))).......	-41.8	0	0.302476	0.135883	0	0.265928	0.113578
novel_miR_154	1.5	ucccauggacagaagagccug	ggacuuuuuccguaaguag	NC_030813.1	+	111321669	111321786	aaaucccauggacagaagagccuggcgggcuccaauccaccgggucgaaagagucagauaugacucagugacuaaaucgugugucucuagcccuaaggacuuuuuccguaaguagauc	.......(((((...((((((((...(((((......((((((((((...((((((....))))))..)))))....)).))).....)))))..))).)))))))))).........	-34	0.923533	0.201651	0.271767	0.0630952	0	0.0567888
novel_miR_997	0	agggaggacagaaaccuu	gggcucugcccugcaaua	NC_030819.1	+	19178908	19179015	uccugugauuagguaauaugguaaugggcucugcccugcaauaacagcauuaaaaaugcuauaaaaguuuagggaggacagaaaccuuaugauaaccuauuugaaugu	......((.(((((..(((.((((.((..((((.(((.(...(((((((((...))))))......)))...).))).))))..)))))).)))))))).))......	-27.1	0.0769611	0.201651	0	0.252381	0	0.397521
novel_miR_903	0.2	ugcaggaucuuuaguugugga	cacggaaucuuuggucuucauu	NC_030835.1	+	29149855	29149966	uuuucuuuuauucauuuagcugcacugggucuuaguugcaguacacggaaucuuuggucuucauugugguaugcaggaucuuuaguuguggaauguggauucguugcggcau	..................((((((.(((((((.....(((...(((((.......(((((((((......))).)))))).....)))))...)))))))))).))))))..	-28.1	7.69611	7.56191	8.22095	8.07618	8.17728	9.19978
novel_miR_918	99.7	uacugcccuaaaugcuccuucu	uaaggugcaucuagugcag	NW_017189951.1	-	78784	78895	gagcgguuucccauaaugugucucuuguguuaaggugcaucuagugcaguuagugaagcagcuuauaaucuacugcccuaaaugcuccuucuggcacaggcugccugacgca	................((((((.((((((((((((.((((.(((.(((((.((................))))))).))).)))).)))..)))))))))......))))))	-31.6	8.61964	15.4263	7.06594	1.51428	3.39058	2.15797
novel_miR_1305	366.1	uuugcaguaacaggugugaaca	aucauguaugauacugcaaaca	NC_030826.1	+	54011960	54012070	ccuaggagaacuuuuuccuggguuuugaauuugcaguaacaggugugaacauucuagcagcaguuugaugaucauguaugauacugcaaacagaacguucauugaaagaaa	(((((((((....)))))))))(((((..(((((((((.((..(((((.((((..(((....))).)))).)))))..)).))))))))))))))................	-33.1	3.00148	4.53715	3.94062	2.65	3.19113	2.89623
novel_miR_1193	54613	uugugcuugaucuaaccaugu	augguucugucaagcaccgcgga	NC_030827.1	-	614586	614696	agucgccgcggcgcuuuccuuugugcuugaucuaaccaugugguggaacgauggaaacggaacaugguucugucaagcaccgcggaaagcaccgcgcucuccugcagcaug	......(((((.(((((((...(((((((((..((((((((..((............))..))))))))..)))))))))...))))))).)))))...............	-47.2	54.8733	70.477	76.2306	481.669	516.565	365.833
novel_miR_358	2.2	guccaguuuucccaggaaucccu	auuccuggaaauacuguucuu	NC_030814.1	-	49605208	49605320	ucucucaccuuguccucacgguccaguuuucccaggaaucccuuagaugcuaagauggggauuccuggaaauacuguucuugaggucaugguuuaacagcuggauucgccucc	......(((.((.(((((.((..((((.((.((((((((((((.............)))))))))))).)).))))..))))))).)).))).........(((......)))	-41.9	8274.09	7144.69	9708.74	4192.8	3627.45	4634.93
novel_miR_643	1.4	uugcucagucaugucccacucc	agugaaaagugaaaguauua	NC_030820.1	+	62381272	62381383	aggcugcaacgagagcccacuguucuguagccaggccggaggucaagguagugaaaagugaaaguauuaguugcucagucaugucccacuccuugcaaccccauagacuaua	.((((((.((.(((((.....))))))).))..))))((.((((((((.((((....((((.((((.....))))...))))....)))))))))..)))))..........	-33	14.6996	12.1999	6.65829	1.64047	3.85595	0.851831
novel_miR_1625	2.2	aaaaacccaaaugaacuuuuuc	aaaaauucuuuuggauuuuucc	NC_030818.1	+	6579826	6579937	uguagcuaauuuaugcauaguauuggguuggccaaaaaauucuuuuggauuuuuccauuauaucuucuggaaaaacccaaaugaacuuuuucgccaacccaauaguuuguac	.............((((.(.((((((((((((.(((((.(((.(((((.((((((((..........)))))))).))))).))).))))).)))))))))))).).)))).	-43.2	0.153922	0	0	0	0	0.0567888
novel_miR_3	1.7	ccugaugcugggaaagauugag	acaaugauccaggacaggagggu	NC_030816.1	+	76157957	76158069	cuuucucuccuuagagcaccacaaugauccaggacaggaggguaggaaaaugcacuuuuucgcaguucuagacaucccugaugcugggaaagauugagggcaaguggagaagg	((((((((.(((...((.((.((((..(((((.(((((.((((.((((..(((........))).))))..)).)))))).).)))))....)))).))))))).))))))))	-36	0.384805	0.705778	0.40765	0.12619	0.265928	0.170366
novel_miR_569	2.5	uuucucucugugugcuuccagg	uggugggcggcagggagagaagca	NC_030815.1	-	59708477	59708588	gccggguggugggcggcagggagagaagcaggagugcgguggggcgccccugcuccccacacagcauuuguuucucucugugugcuuccaggcacgagaugacauccugaau	(((...(((.(((((.((.(((((((((((((.((...((((((.((....)).))))))...)).))))))))))))).)))))))))))))...................	-50.6	2.00099	0.100825	0.679417	1.00952	0.598337	0.170366
novel_miR_481	44137.9	ugggucuuugcgggcgagauga	aacuggccuacaaagucccagu	NC_030826.1	-	18130913	18131024	gacgcgcgggagcugagagcugggucuuugcgggcgagaugaaggugucgguucaacuggccuacaaagucccaguccucggcccccaggaccgacggcuccuccucgcccc	...(((.(((.((((((.((((((.(((((.((((.((.((((........)))).)).)))).))))).)))))).)))))).)))((((((...)).))))...)))...	-54	1580.63	1336.44	967.286	381.284	396.631	350.671
novel_miR_1199	1.4	uggcuggcgggcucugccuggu	ggggcgcagagcgcggcagccgcg	NC_030829.1	-	59176690	59176801	gccugcccuaaggcggacccgacccagcggacagugcggggcgcagagcgcggcagccgcggacacgccguggcuggcgggcucugccugguuucugagcucacgaggguag	..(((((....)))))((((.....(((...(((.((.((((..(((((.((.(((((((((.....))))))))).)).))))))))).))..))).))).....))))..	-61.1	0.230883	0	0.203825	0	0	0.0567888
novel_miR_1426	2.5	aaaaucugaacgaacuuuuuu	ugaaaaguuuguuugaguuuuu	NC_030810.1	-	39076140	39076251	aucuagcauauuucuuaguauuggguuggcugaaaaguuuguuugaguuuuucccacaacauuguauggaaaaaucugaacgaacuuuuuugccaauccaauauuaggacgg	............((((((((((((((((((.((((((((((((((.((((((((.(((....)))..)))))))).)))))))))))))).))))))))))))))))))...	-49.7	1.46226	0.806604	1.29089	1.57738	2.26039	1.0222
novel_miR_812	2.6	ccuccccugccugcccccgacc	aggacggggcgacucagc	NC_030825.1	+	20498891	20499002	gccggcccuucccuccggccccuccccgcaccggcccgggggcaggacggggcgacucagccguccuuggccuccccugccugcccccgaccccgggagcugucguccccga	(((((.........))))).............((..((((((((((.(((((.((....((((....)))).)))))))))))))))))..))((((.((....)).)))).	-54.2	0.769611	0	0.203825	0.12619	0	0
novel_miR_1101	55.7	aucucgcccgcaaagacccagc	ugggacuuuguaggccaguuga	NC_030826.1	+	18130915	18131023	ggcgaggaggagccgucgguccugggggccgaggacugggacuuuguaggccaguugaaccgacaccuucaucucgcccgcaaagacccagcucucagcucccgcgcgu	.(((..(.(((((..(((((((...)))))))((((((((.((((((.(((.((.((((........)))).)).))).)))))).))))).)))..)))))).)))..	-50.3	1.3853	1.10908	1.01913	0.567857	0.997229	0.283944
novel_miR_696	1.6	aauuugacuggccuuuuu	aggggccuguuguauaau	NC_030831.1	-	56035335	56035442	caaaaucccagccccaacauugggaagcaaaauaugaggcuggaggugaggggccuguuguauaaugaagaauuugacuggccuuuuucucuggcucuugggaggaag	.....(((((((((((....))))..)).........(((((((((.((((((((.((((.((........)).)))).)))))))))))))))))..))))).....	-35	1.00049	0.100825	0.271767	0.252381	0.465374	0
novel_miR_1588	3.2	aggcuccgcgccggucggc	cggccggcggccgccgcg	NC_030827.1	-	58524754	58524861	cagccagccgccggagagcgagccgcgggcgccggccggcggccgccgcguccgucagacccagcgggcgaggcuccgcgccggucggcagcgcgcggccggcauggc	..((((((((.((.....)).((((((.((((((((((((((..(((.(((((((........))))))).)))..).))))))))))).)).)))))))))).))))	-74	0.230883	0	0	0.12619	0	0
novel_miR_1446	48.9	gaaaacccaaacgaacuuuuug	aaaaguuuguuugaguuuuuc	NC_030809.1	+	92611659	92611771	gucuugucucucaaaauauguauugguuuggucaaaaaguuuguuugaguuuuuccguaagauguuacaggaaaacccaaacgaacuuuuugaccaccccaaucuuguguucu	..............((((((.(((((..(((((((((((((((((((.(((((((.((((....)))).))))))).)))))))))))))))))))..)))))..))))))..	-44.1	0.0769611	0	0.135883	0.0630952	0.132964	0.113578
novel_miR_374	56.5	cugacuccccucaucuucccaga	ugggagggggcagacagcgugg	NC_030830.1	-	22614457	22614568	agacagcaggguccugggggugggagggggcagacagcguggacagcaggacagaccgcugacuccccucaucuucccagacccccgaggccggaccuuggaaauuccuggc	......((((((((((((((((((((((((.((.(((((((..(....)..))...))))).))))))).....))))..))))))).....))))))))............	-49.4	0.153922	0.403302	0.40765	0.630952	0.132964	0.113578
novel_miR_518	2340.9	ucuggugcuuagacucugugcu	agcaggguuugggcagcagagg	NC_030813.1	-	116185479	116185590	auuaccacggcccugcccucucuggugcuuagacucugugcuuccauccuaaggcagcaggguuugggcagcagagggggccgcuggccccagagauuccgguccucccagg	........((((..((((((((((.((((((((((((((((((........))))).))))))))))))).))))))))))....))))...(((.........))).....	-54.6	15.9309	20.77	18.8878	33.5035	23.6011	33.7893
novel_miR_1254	1.9	uuuccucucugccccauagggu	ucuagggaagagaagguuggg	NC_030812.1	-	16290446	16290557	guaacacaggugguacacccuuuccucucugccccauaggguguagcucuaacuacccucuagggaagagaagguugggugaacagccuuacuauuucuccagcucaguaau	.......((((.((.(((((...(((((((..(((.(((((.((((......)))).)))))))).)))).)))..))))).)).)))).......................	-38.1	1.53922	0.504127	0.951184	1.45119	1.32964	2.21476
novel_miR_939	2.2	ugggucacagaagagggucugg	ggguccucuugucugagccccaga	NC_030828.1	+	54775160	54775269	gcucuuccgcuuaacaaaggcccuggccccgggguccucuugucugagccccagagagaggagagagcgcugggucacagaagagggucugggggacagguuaugagucc	((((....((((.....))))((((.((((.(((((((((..((((.(.(((((.(...........).))))).).))))))))))))).)))).))))....))))..	-42.5	0.461767	0.302476	0.679417	0.378571	0.132964	0.113578
novel_miR_1839	2.1	aaaaccugaaugagcuuuuugg	aaaaaguucaucuggauuuuc	NC_030828.1	+	38501076	38501187	cacaaagaaugcuaccaauaguccuggguuggccaaaaaguucaucuggauuuucccauaagauguaaugaaaaaccugaaugagcuuuuuggccaacccaauauaugaaau	..........((((....))))..((((((((((((((((((((((.((.(((((..............))))).)).).)))))))))))))))))))))...........	-40.6	0	0	0	0.0630952	0	0.113578
novel_miR_612	0	ucaaagccuggcucugcgggua	cuggcagagccaggcuggcuag	NC_030826.1	+	60731233	60731345	aauaagccugcaacaacugugacugauacagcaccaggcaagcucggcuggcagagccaggcuggcuagauucaaagccuggcucugcggguacucgcccugacaccucaaac	.....(((((........(((.(((...)))))))))))..((...(((.(((((((((((((............))))))))))))).)))....))...............	-44.9	0	0	0.0679417	0.0630952	0.199446	0
novel_miR_982	9.4	aauggugcuuuuuugugaaga	uucacaagaaggugucauuca	NW_017189674.1	+	157412	157519	cuaccacacugagccauucaaugugcagugccuuucacaagaaggugucauucauguggucuacaauuugaauggugcuuuuuugugaagaguaauguacaacaugca	.....................((((((.(((.((((((((((((((((((((((.((........)).)))))))))))))))))))))).))).)))))).......	-34.3	0	0	0	0.12619	0.0664819	0.397521
novel_miR_104	199.1	uuguugucaggagucacugcuc	cagcaacuccugacaacuaga	NC_030834.1	+	3311563	3311673	gacgauguaggcucacccacuuguugucaggagucacugcucaugaggcuccucgagcagcaacuccugacaacuagaagggagggcagagcaucagcgcagccccugugg	...(((((..((((.(((.((.((((((((((((..((((((..(((....)))))))))..)))))))))))).))..))).))))...)))))..(((((...))))).	-54.1	2.61668	1.10908	2.98944	4.03809	2.12742	2.78265
novel_miR_599	87.3	caaaaaguucguucggguuuuu	aaauccugaacgaacuuuuugg	NC_030825.1	+	46971243	46971353	uuacucuuguguuaauaaaauauugaguuguccaaaaaguucguucggguuuuuccaugccauccucgggaaauccugaacgaacuuuuuggucaacucaaauguuauuau	............((((((....((((((((.((((((((((((((((((.((((((...........)))))).)))))))))))))))))).))))))))...)))))).	-48.8	0	0	0	0.252381	0.199446	0.170366
novel_miR_45	1.7	aaaugaacuuucuggccaaccc	auuggccaaaagguucauuucu	NC_030824.1	-	21724019	21724126	ucacuugcuugagccaacagagcaaguauuggauuggccaaaagguucauuucuuuauuuccauaacaucuuacagaaaaacucaaaugaacuuucuggccaacccag	..((((((((.........)))))))).((((.(((((((.(((((((((((.....((((..(((....)))..)))).....))))))))))).))))))).))))	-36	0.0769611	0.100825	0.135883	0.0630952	0	0
novel_miR_512	1.1	uuacccacggucugucugcagg	ugcugacaggcuguugggccagua	NC_030833.1	+	32116630	32116738	gccuguuuuccaucauccccugcugacaggcuguugggccaguauuuacauuuucccacuguuucuguuauuacccacggucugucugcagguagcaccaucuggcugg	..................(((((.((((((((((.(((..((((........................)))).))))))))))))).)))))((((........)))).	-31.5	1.3853	1.61321	1.22295	0.567857	0.598337	0.227155
novel_miR_1300	2.3	aaaaccugaaugaacuuauugg	acagaguuuguucagguuuuuc	NC_030830.1	-	35144540	35144651	ucccuggcacacagugacuucucaguaaauauuggguuggccacagaguuuguucagguuuuucuuaugggaaaaccugaaugaacuuauuggcuaagccacuaucuugugg	((.(((.....))).))...((((((....))))))(((((((..((((((((((((((((((((...))))))))))))))))))))..))))))).((((......))))	-45.2	0.307844	0.201651	0.271767	0.630952	0.132964	0
novel_miR_1440	0.4	gcaaaccgugugcuauagaugaa	cauggugguaaagggugggcug	NC_030808.1	-	68407474	68407586	agacagagagaaaggggccagcaaaccgugugcuauagaugaagagguugcuggcugagcagaacagcagggucagaaaggcauggugguaaagggugggcugugugaucucg	.......((((.....((((((..(((.(.((((((..(((.........((((((..((......))..)))))).....))).)))))).).)))..)))).))..)))).	-32.5	0	0	0.271767	0	0	0.113578
novel_miR_1396	23.2	aaagaguuggacaugacu	ugauggacagccuggugu	NC_030833.1	+	47111811	47111918	gagugagcucugggauuuggugauggacagccugguguguugcaguccauggggcuacaaagaguuggacaugacugagugcauucaucaugcaugcagacacacaca	..(((.(.((((....(((((.(((..((((((..((((((.((.....)).))).))).)).))))..))).)))))((((((.....)))))).))))).)))...	-30.1	0.69265	0.403302	0.679417	0.441666	0.132964	0.113578
novel_miR_768	14.8	agaagaagcgccuggugcagagccc	cucgcaaaggaucuucuucauccc	NC_030810.1	+	103699505	103699619	cauuucugccucuguuagcucgcaaaggaucuucuucaucccucuccagaagaggagaagaggaaacacaagaagaagcgccuggugcagagccccaauuccuauuucauggaug	.................(((((((.(((..(((((((.(((((((((......)))).)).))).......)))))))..)))..))).))))......(((........)))..	-32.7	0.0769611	0	0.0679417	0	0.0664819	0
novel_miR_993	94.1	aguuguggaggucagagaucuga	agaucucucucccuccacaggc	NC_030825.1	-	54204467	54204579	caaaaacccacaacuacacgaguuguggaggucagagaucugaaacuaggguguucacagaucucucucccuccacaggcucuaggggaggacgcuuucuugccucuucagcu	......(((..........((((((((((((..(((((((((.(((......)))..)))))))))...)))))))).))))..)))(((((.((......)).)))))....	-41.8	2.00099	1.41156	1.69854	1.19881	1.39612	1.5333
novel_miR_24	0.5	cccauggacuguagccuac	aagcuccucaguccaugggau	NC_030833.1	+	47200829	47200944	cacuaccugugaauauuuuaucuacuaaaagaaaagaaagugaagucgcucagucuguccaacucuugcacccccauggacuguagccuaccaagcuccucaguccaugggauuuu	(((.....)))...................((..(((.((((....))))...))).)).............(((((((((((.(((.......)))...))))))))))).....	-28.9	0.384805	0.705778	0.611476	0.441666	0.132964	0.227155
novel_miR_790	1.9	uaauacugucugguaaugccgu	gucuuaccagacacgguuaga	NC_030823.1	-	49822343	49822454	acgagacugccugcaccaaagccugccgaugggcgucuuaccagacacgguuagaucugguccuucugucuaauacugucugguaaugccguccauccccggccucaucacc	....................(((.(..((((((((.(((((((((((..(((((((..((....)).)))))))..)))))))))).).))))))))..)))).........	-37.9	0.0769611	0	1.01913	0.315476	1.26316	0.567888
novel_miR_1617	2.8	ccccgcgggcccgccccg	gggaaccccgcgacccagcc	NC_030826.1	-	50421194	50421301	uacucccucugagccccgggccccgcgggcccgccccgccucgccgcgccccucccuagccuccgccgcggcgggccgggaaccccgcgacccagcccggggcccucc	............(((((((((..((((((....(((.(((.(((((((..........((....)))))))))))).)))...)))))).....))))))))).....	-59.8	3.77109	2.31899	0.679417	0.315476	0.598337	0.170366
novel_miR_1872	27.2	aaaaccugaacaaacuuuuugg	agauaguuuguguggguuuuuc	NC_030827.1	-	13469695	13469806	ucuuaaguauuggguugaccagauaguuuguguggguuuuucauaacaucuuauggaaaaaccugaacaaacuuuuugguuaauccaauauuuagguuguuuggaccagggc	.((((((((((((((((((((((.(((((((..(((((((((((((....)))).)))))))))..))))))).))))))))))))))))))))))................	-49.4	0	0	0.135883	0	0	0.113578
novel_miR_7	0.4	uuggcucuguacacugcgcacc	ggcgcaggcucagagcucagga	NC_030833.1	+	18187535	18187646	cagggaauggggucauucauuuggcucuguacacugcgcaccugugaaccugagcaaggcgcaggcucagagcucaggaaguggccccuaaguacucuccggucuuugauga	((((((..(((((((((..((((((((((..(.((((((.(.(((........))).))))))))..)))))).)))).)))))))))..............))))))....	-44.2	0.0769611	0	0	0.0630952	0	0.0567888
novel_miR_1411	1.5	ugguggccuuguagaaug	uucuggaagacuuugagc	NC_030811.1	+	108453950	108454058	cugguuuugguaucagggugcugguggccuuguagaaugaguuugggaguuuuccuuucucugcaauuuucuggaagacuuugagcacagcaaucccaaaacuggucau	((((((((((.......(((((.(.((.(((.((((..(((((..((((.........))))..))))))))).))).)).).))))).......))))))))))....	-33.7	3.30933	6.95696	3.12532	0.378571	0	0.170366
novel_miR_1629	84.5	ccauuuccuccgugcucgcagg	ugcgaguucggugggauuug	NC_030817.1	+	37585666	37585774	cucucacccgcggcugacucugcgaguucggugggauuugcuuuccuuugggggagugacgcugacgagagccauuuccuccgugcucgcaggaaggagccauggcucu	.......(((.((((...(((((((((.(((.((((...((((((..((((.(......).)))).))))))...)))).))).)))))))))....)))).)))....	-47.8	1.00049	0.705778	1.08707	1.2619	0.731301	0.738254
novel_miR_792	1.9	uggcuguacaacugguucauug	gugaaccagcugacagcucaaa	NC_030814.1	-	49504703	49504814	aucuccuccaugucugauguuaagucucgaggaucagugaaccagcugacagcucaaauccuauagucuuuggcuguacaacugguucauugacccuggcugcugcugcugc	...(((((...(.((.......)).)..)))))((((((((((((.(((((((.((((..........))))))))).)).)))))))))))).....((.((....)).))	-37.6	0	0	0	0	0.0664819	0.0567888
novel_miR_1533	2.5	ugggcccgucucuccuccacu	uggggauggggcaggccugucagc	NC_030832.1	+	41346078	41346185	gaaugccuggccuggagcaggggguggggauggggcaggccugucagcucccggccggaaggccccucucugggcccgucucuccuccacucuuggcucgaaugucuc	........(((.(.((((.(((((((((((.(((((.((((...(((.....((((....)))).....))))))).)))))))).)))))))).)))).)..)))..	-49.4	2.53972	2.41981	1.42678	0.946428	1.39612	1.76045
novel_miR_84	0	cacccagggcugucagugcua	gcauugagggacccacaaguca	NC_030826.1	-	26710757	26710867	ccugcccccuccccucccaccacccagggcugucagugcuaauuauccaggcuucagccuguuucuuagccugggaucugcacagcauugagggacccacaagucaaccuu	..........................(((((.((((((((.....((((((((..............))))))))........)))))))).)).))).............	-30	0.769611	0	0	0	0	0
novel_miR_1754	265.5	ccucauguggaaucuuuaguug	acuaaagauuccacaugcugu	NC_030812.1	+	98635641	98635749	cgcaaacaagaggucccacuugcggcaacuaaagauuccacaugcuguacaacaaagugaaucagauguaccucauguggaaucuuuaguuguggcaugugggauuuug	.........((((((((((.(((.((((((((((((((((((((..(((((.(...........).)))))..)))))))))))))))))))).))).)))))))))).	-58.5	1.61618	1.71403	2.17414	2.65	2.45983	1.64687
novel_miR_412	1.1	aaacuuggaugaacuuuuuggc	caaaaaguucauuuagauuguu	NC_030821.1	+	38775557	38775667	ucauuucucugaauauauuguguuugccaaaaaguucauuuagauuguucuauaagauguuacagaaaaacuuggaugaacuuuuuggccaacccuagauaaauuaggagc	......((((.(((.((((..(((.((((((((((((((((((.((.((((.(((....))).)))).)).)))))))))))))))))).)))....)))).))).)))).	-33.8	0	0	0.0679417	0	0.0664819	0
novel_miR_1633	340.2	caaccccauggacuguagccc	cuccucuguccaugggauuc	NC_030825.1	+	41525620	41525730	aaaauuuguauuuagucacucaguguccaacuguuugcaaccccauggacuguagcccgccaggcuccucuguccaugggauucuccaggcaagaauauuggaguguaugc	................((((((((((.(...((((((.((.(((((((((.(.((((.....))))...).))))))))).))...)))))).).))))).))))).....	-33.5	4.77159	3.93219	2.24208	0.757142	0.531855	0.283944
novel_miR_543	1.7	aaaaccugaacaaacuuuuugg	aaaaaguucauuugggcuuuuc	NC_030831.1	+	25210464	25210573	acacacacacacauaauacaccugaaguauugggcuggccaaaaaguucauuugggcuuuucaugacaucuuacagaaaaaccugaacaaacuuuuuggccaacucaaua	...........................(((((((.(((((((((((((..((((((.(((((.((........))))))).))))))..))))))))))))).)))))))	-35.8	0.0769611	0	0	0	0	0
novel_miR_239	40399.3	ccucagucagccuuguggaugu	aucuagaggacugacugaaauu	NW_017189518.1	-	932511	932622	auacccaaugaaugcgaaaaccucagucagccuuguggauguauguucugcagaccugacaucuagaggacugacugaaauuuucacuuucagcuaauucuucuauuuucuu	........((((.(.(((((..((((((((((((.(((((((..(.((....)).)..))))))))))).))))))))..))))).).))))....................	-34.1	643.164	652.643	621.395	566.153	669.54	483.5
novel_miR_248	2.3	cugugugucuugaucucugagug	cacagagagacacacaggg	NW_017190085.1	-	140285	140397	cacauacagagagagacacacacacagagagacacacagggagaacaccagugugugugacucucugagucugugugucuugaucucugagugugugugucucuguggguccc	......((.(((((.((((((((.((((((((((((((((((((((((......))))...)))))....)))))))))....)))))).)))))))).))))).))......	-55.1	0.615689	0	0	0	0	0.0567888
novel_miR_1139	21	ucggggucggaggaagguucu	uccuuccucgcccuacccga	NC_030818.1	-	10736055	10736165	caacuuccgggagaucugcggcagcugcgcuccuuccucgcccuacccgacccugcagugucauuucaggucggggucggaggaagguucucagcuaccuccuuagacaga	........((((.......((.(((((.(..((((((((......(((((((.((.(((...))).)))))))))....))))))))..).))))).))))))........	-41.4	0	0	0.0679417	0.252381	0.0664819	0.0567888
novel_miR_402	0.6	aggcuuccgugugggcugaugu	aucagcccacacagaagauuuu	NC_030828.1	+	5636447	5636558	uaauuugauagcuauuauuuucauuuuuauaucagcccacacagaagauuuucauuccagucccaaagaaaggcuuccgugugggcugauguaaaaaugggaaugcugcugc	........((((...(((((((((((((((((((((((((((.((((..((((..............))))..)))).)))))))))))))))))))))))))))..)))).	-50	0.153922	0.302476	0	0	0	0.0567888
novel_miR_1843	0.1	cagggcaggagucacucccagagc	guggguguggcucuugcc	NC_030832.1	+	1995674	1995783	ggcgccucgaguggguguggcucuugccucuuaggcagacuccauggcaagugccuuaacucagggcaggagucacucccagagccucugaggggugcaggcugcuggcc	.((((((((((((((.(((((((((((((...(((((..............))))).......))))))))))))).))))....)))...))))))).((((...))))	-51	0	0.302476	0.135883	0	0	0
novel_miR_476	1.4	accggcugggugcgacccugc	agggcggcacccagcagcaggugc	NC_030832.1	+	24712083	24712193	cacugguggccacacaggggagagggcagcagggcggcacccagcagcaggugcucagagccuccucugcaccggcugggugcgacccugccgccucgaccgcccagccuc	....((((((.......((..((((.(.((((((..(((((((((....(((((..((((....))))))))).)))))))))..)))))).)))))..)))))..)))..	-59.3	0	0	0	0.378571	0	0
novel_miR_956	2.5	aaaaucugagugaacuuuuuga	aaaaaguucauuuggauuuuuc	NC_030810.1	-	18073936	18074046	gcauuccacacuuccuuauauuggguuggccaaaaaguucauuuggauuuuucuguaagaucuuauggaaaaaucugagugaacuuuuugaccaagccaauguauuuuaga	..........((....((((((((.((((.((((((((((((((((((((((((((((....)))))))))))))))))))))))))))).)))).))))))))....)).	-49.7	0	0	0	0	0	0.113578
novel_miR_1818	0.8	aggcaggcaagaacaggcaga	ugcguuccugucuccugu	NC_030809.1	+	13805240	13805350	cucggagccaugcucuuggcuccgaucucuuuccucgcucugcguuccugucuccugugcaugggcagacaggcaggcaagaacaggcagacagcuaaaaccccugaagag	.(((((((((......))))))))).((((((....(((((((((((.((((((((((((....))..))))).))))).))))..)))))..))..........))))))	-43.4	0	0.403302	0	0.315476	0	0
novel_miR_1151	2.5	cccaggggcugugacuugacaca	ugagucuucaccagcucaggggca	NC_030823.1	+	40374865	40374977	ccuggcacugcuccccgcugcccaggggcugugacuugacacaagcacacaggcuggucccugucccagucccucuugugagucuucaccagcucaggggcaggagagggggc	.........(((((((.((((((..(((((((((.....((((((......((((((........))))))...)))))).....))).))))))..))))))..).))))))	-50	0	0.907429	0	0	0.199446	0
novel_miR_531	44.2	acugcccuucugccccugccag	guggguguguggagugugguc	NC_030810.1	-	103657000	103657111	cgggugcagcuggugauaagguggguguguggaguguggucaggggucugggcuccgcggggcccaccugacugcccuucugccccugccagguguacggugcugcccugca	((((.((((((.(((....((((((.(((.((((.(((((((((....(((((((....)))))))))))))))).))))))).)))))).....))).).)))))))))..	-57.6	0.153922	1.00825	0.747359	0.820237	0.598337	0.795043
novel_miR_161	2.5	uucucaaccagacugauuuugc	aaaaucagugugguugagaaca	NC_030814.1	-	98893685	98893796	auuuuauuuuauuccaguguucucaaccagacugauuuugcucucucuggaacaacuggcaaaaucagugugguugagaacacuguaauaagcaguuucugcucaucacaac	.........((((.(((((((((((((((.((((((((((((...............)))))))))))).))))))))))))))).))))(((((...))))).........	-50.2	0.923533	0	0	0	0	0.170366
novel_miR_975	2.4	uaugucuggggaccuugaag	ucaagguccccagacauacu	NC_030825.1	-	44985209	44985319	ccagcaaagcuguguccuaguaugucuggggaccuugaagaauggcuuuacugcugucauuauaguucuucaagguccccagacauacucagggcauaucagagcgucagg	...((...(.((((((((((((((((((((((((((((((((((((......))).........))))))))))))))))))))))))).)))))))).)...))......	-59.9	0.153922	0	0.0679417	0.0630952	0	0
novel_miR_485	19527.9	uguaacagcaacuccaugugga	ccaguggggcugcuguuaucugg	NC_030836.1	-	43538981	43539092	uccaacuggcucccacccccuguaacagcaacuccauguggaaguaccacuaguuccaguggggcugcuguuaucuggggugggggccacgcccacggaggaggcgaagcug	......(((((((((((((..(((((((((.((((((.(((((.((....)).))))))))))).)))))))))..)))))))))))))(((((......).))))......	-64.1	107.515	107.581	103.543	212.757	141.341	161.167
novel_miR_18	1.3	caaaaaguuuguucagguuuuu	ugaaugaauuuuuuggccaacc	NC_030817.1	+	88845740	88845852	cuuaaguguugaguugaccaaaaaguuuguucagguuuuugucugcucauauggaaaaacuugaaugaauuuuuuggccaacccaaauuuaaacaaaugcuaauaaacacaau	.((((((.(((.((((.(((((((((((((((((((((((.((.........))))))))))))))))))))))))).)))).))))))))).....................	-32.7	0	0	0.339709	0.0630952	0	0.113578
novel_miR_910	290.5	gaaaguuuguuuggguuuuucu	aaaaaccugaaugaacuuuu	NC_030810.1	-	10595342	10595454	uuuaucuguuggguugaccagaaaguuuguuuggguuuuucuauaacaucuuauggaaaaaccugaaugaacuuuuggcuaacccaauacuacacaauaggaacacaaaagaa	......((((((((((.((((((.((((((((((((((((((((((....)))))))))))))))))))))))))))).))))))))))........................	-43.5	0.384805	0.100825	0.135883	0.630952	0.398892	0.397521
novel_miR_1698	2.6	ggcucucgguccugaccugc	aggugagggccaagcgccug	NC_030834.1	-	5569153	5569263	agcagaggcggucuguggcaggcucucgguccugaccugcaaccguccaccugcaggugagggccaagcgccugcugugcccgcaaggacgcaagcgcacuggccuggaaa	..(((.(.((((.(((.((((((.((.((((((.(((((((..........))))))).)))))).)).))))))((((.((....)).)))).))).)))).))))....	-54	0.846572	0.907429	3.05738	0.378571	0.598337	0.511099
novel_miR_797	2121.1	uagcagcacaucaugguuuaca	cgaaucauuauuugcugcucu	NC_030808.1	-	106607679	106607790	uuugaggccuuaaaguacuguagcagcacaucaugguuuacauacuacagucaagaugcgaaucauuauuugcugcucuagaaauuuaaggaaauucauucaaaacuguauu	..((((.(((((((...(((.(((((((.((.(((((((.(((.((.......))))).))))))).)).))))))).)))...)))))))...))))..............	-29	57.4899	68.3597	51.9754	14.8905	30.3822	11.017
novel_miR_325	1885.3	cggcucugggucuguggggagc	ccccucaguccaccagagcccgg	NC_030810.1	+	70908778	70908885	cucggaggaugcugcagcgcggggcgcgucgccccccucaguccaccagagcccggauaccucaaaaauucggcucugggucuguggggagcgaaaugcaacccaaac	((.(.((....)).)))...(((..(((((((.((((.(((....((((((((.((((.........))))))))))))..))).)))).))))..)))..)))....	-45.7	37.2492	31.5584	42.8033	22.9666	17.6177	18.1724
novel_miR_226	307.1	caaccccauggacuguagccc	cuccucuguccaugggauuc	NC_030827.1	+	7252175	7252290	ggugcucagcaguauuggacccuuggcaaccccauggacuguagcccgucaagcuccucuguccaugggauucuccagacaaagaauacugcaguggguagccauuuccuacucca	((((((((((((((((......((((....(((((((((.(.(((.......)))...).))))))))).....))))......))))))))..)))))).)).............	-38.6	3.84805	3.62972	2.4459	0.567857	0.731301	0.681465
novel_miR_1701	139338	ucuacagugcacgugucuccagu	uggagacgcggcccuguuggagu	NC_030822.1	+	30842605	30842714	gggaccaggcucagguguauucuacagugcacgugucuccaguguggcucggaggcuggagacgcggcccuguuggaguaacaacugaagccagagucugcgaagggugg	.(((((.(((((((.((((((((((((.((.((((((((((((.(.......).)))))))))))))).))).)))))).))).))).)))).).))))...........	-51.8	3384.13	3496.83	2582.8	1406.39	1975.98	1734.39
novel_miR_48	2.9	ucccucccgccccgccuc	cccgggguggggauc	NC_030835.1	+	42108876	42108984	gggaucccucccgcccccccucuucccgggguggggaucccucccgcccccccucuucccgggguggggaucccucccgccccgccucuucccgggguggggaucccuc	((((((((...((((((.........(((((((((((((((...((((((..........))))))))))))...))))))))).........))))))))))))))..	-64.5	10.8515	5.74705	1.01913	0.0630952	0.465374	0.0567888
novel_miR_391	1.8	aaaaccugaacaaacuuuucgg	caaaaguugacuuggguuuuuc	NC_030829.1	+	12140965	12141076	acaauccuguuaagugucaacuuuggaguuggcccaaaaguugacuuggguuuuucauaagauguuaaagaaaaaccugaacaaacuuuucggccaacccaguauuugugga	....(((...((((((......((((.(((((((.(((((((...(((((((((((.............)))))))))))...))))))).))))))))))))))))).)))	-36.3	0.0769611	0.100825	0	0.0630952	0.0664819	0.227155
novel_miR_1203	0	cauugauaguccauuguaguguga	acacuacaucuggauuauccauuca	NC_030814.1	-	105852967	105853079	ugauaguccauuguauaguccauugauaguccauuguagugugacacacacacacacacuacaucuggauuauccauucacucacugauggaacauuuauguugcuuccaaca	......(((((((...(((..((.(((((((((.(((((((((...........)))))))))..))))))))).))..)))...))))))).......(((((....)))))	-33.1	0	0	0	0.189286	0	0.113578
novel_miR_218	1	auuggcaggagaugcucucuacc	ccgagggacucuucugcucgguua	NC_030826.1	-	19712251	19712363	auuagcuggagccugcauuuauuggcaggagaugcucucuaccccugguggagaaaggggccgagggacucuucugcucgguuauuucuuuacagccucugggucaggugucu	...(.((((((.(((.....((((((((((((..(((((..(((((.........)))))..)))))..)))))))).))))..........))).)))))).).........	-38.4	0	0	0	0	0.265928	0.340733
novel_miR_1229	15.1	aaaacccagaugaacuuuuuugg	aaaaguuccuuuggguuuuucc	NW_017189516.1	+	63176318	63176428	gugugugugugugugugugugugaagguugucaaaaaguuccuuuggguuuuuccauaacaucuugcaggaaaacccagaugaacuuuuuuggccaacucuguacauacac	..............(((((((((.(((((((((((((((((.((((((((((((((........))..)))))))))))).)))).))))))).)))).)).)))))))))	-41	0.384805	0.100825	0.135883	0.12619	0.0664819	0.0567888
novel_miR_1056	1.8	uaccucccaaaugucccccaga	ucugggggcagaauuugaggggu	NC_030825.1	+	46577241	46577350	cugagacugaugcuaggagcucugggggcagaauuugaggggugugaaaaucugucccaguucuuaccucccaaaugucccccagaugcugagccccacguacaaacaac	.((..((((..(((...(((((((((((....(((((.((((((.(((...(((...)))))).)))))).)))))..)))))))).))).)))..)).)).))......	-36.5	0.384805	0.705778	0.135883	0	0	0.170366
novel_miR_965	2.1	aaaacaaagaagcuggga	ucaacucucugauuucu	NC_030824.1	+	10501908	10502015	cagggcgccggguggggaggaaaacaaagaagcugggacggaccaaguucaaggguucccaggggcccccuggacguccccucaacucucugauuucuucacgccccu	..(((((((.....))(((((((.((.(((.(.((((..((((...(((((.((((((....))))))..))))))))).)))).)))).)).))))))).)))))..	-41.8	0.307844	0.403302	0.203825	0	0	0
novel_miR_931	1.8	aaagccugaaugaacuuuuu	aacauucauucagguuuucc	NC_030812.1	+	63492978	63493089	cucuauguuaacgauggguuuuauuggguucaccaaaacauucauucagguuuuccauaccaucuuacagaaagccugaaugaacuuuuugaccaacccaauauuugcaugg	...........(.(((.(...(((((((((...(((((..(((((((((((((((..((......))..)))))))))))))))..)))))...)))))))))..).))).)	-36.7	0	0	0	0.378571	0.0664819	0.283944
novel_miR_1271	1.4	gaaaacuugaaccaacuuuuug	aaacauuggcacagcuuuuucca	NC_030814.1	-	85750564	85750674	augcauaaucagaacggaggcacuggguuggccaaaacauuggcacagcuuuuuccauaugaugucauggaaaacuugaaccaacuuuuuggccaagccaacacguaggag	.(((...............))).(((.((((((((((..((((..(((..((((((((........)))))))).)))..))))..)))))))))).)))...........	-33.3	0	0	0	0.0630952	0	0.397521
novel_miR_972	2	aaaaaguuuguuuggguu	caaaugaacuuuuugaccaaa	NC_030810.1	-	101879148	101879258	auugcaagugaaauauuggguuggcaaaaaaguuuguuuggguuuuucuguaacauccuauggaauaauccaaaugaacuuuuugaccaaaccaauacaaacuaaaaaugc	...((((((....((((((..(((..((((((((((((((((((.(((((((......))))))).))))))))))))))))))..)))..))))))...))).....)))	-38.7	0	0	0	0.0630952	0.132964	0.113578
novel_miR_1149	163.2	caucugguugguauguuuugcu	caacacaguuccaaccgagacu	NC_030828.1	-	57217250	57217360	gcugaagcacgaggcuugucaucugguugguauguuuugcuugguaauuaggagacucucgcaacacaguuccaaccgagacugagacucguggcuggguccucaggcuug	(((.(..((((((.((((((.((.((((((..(((.((((..(((.........)).)..)))).)))...))))))))))).))).))))))..).)))...........	-34.6	1.3853	1.20991	1.76648	2.65	4.25484	2.55549
novel_miR_1869	1.6	cugcggcggcggcgacuc	gucacagcuuccagcu	NC_030812.1	+	72293616	72293723	gagucacagcuuccagcugcucccgccuuaaucccugcgggcaaagucccaguuacccggcgggcggcggcugcggcggcggcgacucccuggaucacgcugguccug	(((((.(.(((((((((((((((((((.......(((.((((...)))))))......)))))).)))))))).)).))).).)))))...((((((...))))))..	-50.3	0.153922	0	0.40765	0	0	0
novel_miR_1337	0.2	aaaaaccuggaagaacuuuuu	aauguucauucagguuuuucu	NC_030821.1	-	12422997	12423107	cuaauucaguaauacagauguauugauuuggccaaaauguucauucagguuuuucuacuacauuuuauggaaaaaccuggaagaacuuuuuggccgacccaauaagauauu	....................(((((..((((((((((.((((.((((((((((((((..........)))))))))))))).)))).))))))))))..))))).......	-40.6	0.0769611	0	0	0	0	0
novel_miR_1456	27.6	uuccuacccccgacccuucagg	uagagguguugggggaaggaua	NC_030810.1	+	104813860	104813971	augggggaguggaggggaccuagagguguugggggaaggauaauaagcccguuuuccuacccccgacccuucaggagaacuaugggcagaaggaggcugagaagguggcccg	...(((............(((.((((.((((((((.((((.(((......))).)))).)))))))))))).)))....((((...(((.......))).....))))))).	-37.7	2.15491	0.403302	0.271767	0.0630952	0	0.227155
novel_miR_1082	2.1	aaaaauuuguucggguuuuucu	agaaaccugaaaaauuuuuuu	NC_030812.1	+	70480382	70480492	uuacauauuggguuggcuaaaaaaauuuguucggguuuuucuauaagaucguaccagaaaccugaaaaauuuuuuuggucaacccaacauaucugugugagaguuagucuu	((((((((((((((((((((((((((((.(((((((((((.(((......)))..))))))))))))))))))))))))))))))))......)))))))...........	-41	0.769611	0.302476	0.543534	0.694047	0.132964	0.397521
novel_miR_1167	2.9	cggggaagggcgggcggg	ugcucgcgcuucugcucccgcc	NC_030832.1	-	1253980	1254087	acgugcucgcgcaccuggcgguacugcucgcgcuucugcucccgccgcgcggacgacgugcagucgcuggcggggaagggcgggcgggucacuaggucugcggcaggg	.(.(((.((((.((((((..(..((((((((.((((....(((((((.(((.((........)))))))))))))))).))))))))..).)))))).))))))).).	-63.3	0	0.302476	0	0.252381	0	0
novel_miR_1504	2.7	ugccucuccgccgccuccacca	gugcuggcggggaggggga	NC_030821.1	-	48308256	48308368	gcggcagcgguugucccugccucuccgccgccuccaccacggccuauccccgggcuggcggugcuggcggggagggggacaguaguuguagacgcugccccugccucagagaa	(.(((((.((.((((((..(((((((((((....((((.((((((......))))))..)))).)))))))))))))))))(((((.......)))))))))))).)......	-57.8	0.230883	0.100825	0	0.189286	0.0664819	0
novel_miR_1025	1.6	aaaucucugcaggcaaaugug	acacacuuacccguagagauucua	NC_030818.1	-	38251590	38251700	cuucaaaguggcagacuggaaaaucucugcaggcaaaugugaugucacuaaagaaaucacacacuuacccguagagauucuacagucugacaucuucaaacaucaaaccau	.......(((.(((((((...(((((((((.((.((.((((((.((......)).))))))...)).)).)))))))))...))))))).)))..................	-34.6	0.0769611	0.806604	2.71767	0.0630952	1.92798	0.681465
novel_miR_1623	1	aaaaccagaaugaacuuuuu	acuuuuucauuuggguuuucc	NC_030816.1	-	46115129	46115239	ugcucuaauuugcaaagauuuggguuagcucaaaacuuuuucauuuggguuuucccauuagaugguacagaaaaccagaaugaacuuuuuugaccaacccaguauuugguc	(((........))).(((((((((((.(.((((((....(((((((.(((((((((((...))))....))))))).)))))))...))))))).))))))).))))....	-30.9	0	0	0	0.189286	0.265928	0.170366
novel_miR_251	386.4	ucccugucuuuggccucagacu	ucuggagguccgaguucaggag	NC_030832.1	+	15546311	15546420	acagcagaccuuuuaucucucacaguugugaagucuggagguccgaguucaggaggcaacauaaucaguuucccugucuuuggccucagacuuugcauuguguccucaca	....................((((((.((((((((((.(((.(((((..((((((((..........)))).))))..))))))))))))))))))))))))........	-36.7	16.5466	9.8809	11.8219	1.64047	1.39612	1.07899
novel_miR_808	562.4	gaaagguucauuuggguuuuu	aaacccgaaugaacuuuuug	NC_030819.1	+	53787428	53787535	uuccguguauuggguuggcugaaagguucauuuggguuuuuuggaacaguuacaggaaaacccgaaugaacuuuuuggccuacccaguaauucucuguucaucccguc	.......((((((((.(((((((((((((((((((((((((((.........)).))))))))))))))))))))))))).))))))))...................	-48	1.3853	1.41156	1.76648	4.98452	6.18282	4.88383
novel_miR_1476	10.6	ucuggcugcuauggcccccucc	aggugccauucugagggccaggagu	NC_030833.1	+	32601283	32601391	ccaccagcccugcucuggggaggugccauucugagggccaggagucugauuaugugccacucuggcugcuauggcccccucccagggucugggcaucgcaccuugacca	......((((.(((((((((.((.(((((......((((((.(((.............)))))))))...))))).)).)))))))))..))))...............	-43.9	0	0	0	0.12619	0.465374	0
novel_miR_962	1.8	acuggacugggagucaggaggc	cuaaucuugguucccucaguga	NC_030812.1	+	108663806	108663916	cuuggagaagaugagagagcacuggacugggagucaggaggccugggccuaaucuugguucccucagugauucauuuuguggccuugcgguuccgucugggcuccaguuag	.((((((.(((((.(((((((((((...((((((((((((((....)))...))))))))))))))))).)))........(((....))))))))))...))))))....	-36.9	302.226	257.206	232.565	58.8678	54.3822	132.772
novel_miR_754	1.2	ugcagaguuggaagcugacu	acaagcuucccaucccugcauag	NW_017189516.1	-	52312859	52312968	uaaaauauugaagaaaauaaugcagaguuggaagcugacucaaggcagauggacuuuggaugugugagugcgugacaagcuucccaucccugcauagacgcaguguuugu	..((((((((.........((((((.(..(((((((...(((..(((..((.((.......)).))..))).)))..)))))))...).)))))).....))))))))..	-28	0	0	0.40765	0.0630952	0	0
novel_miR_1372	53.1	uauauauauauauguacguau	uacguagauauauauguauuu	NW_017189517.1	+	26540732	26540842	cagcauccauuucuaccuucuuuaaccucccaaauauauauauauauguacguauguguauaugaauguauacguagauauauauguauuuuugguggguuuaauuuucuu	.......................(((((.(((((.((((((((((((.(((((((((((......))))))))))).)))))))))))).))))).)))))..........	-33.5	0	0	0	1.07262	0.664819	0.45431
novel_miR_826	16.2	ggaacugacucucauccucuc	gaggaugagagucagcuccccu	NC_030834.1	-	4170783	4170893	guuucaggcagcaccuauuucuuuacuaucagagaggaugagagucagcuccccuaucucugugcacaggggaacugacucucauccucucugaugguaaagaaauaggug	...........(((((((((((((((((((((((((((((((((((((.((((((............)))))).)))))))))))))))))))))))))))))))))))))	-77	0.461767	0	0.0679417	0.12619	0.132964	0.0567888
novel_miR_1545	1	caaccccauggacuguagccc	gcugaagucuuuuguugua	NC_030817.1	-	47317234	47317349	uucaguaugucuuccagcugaagucuuuuguuguauuuguugucguuuugucacuaagacaggaccgacuccuuggcaaccccauggacuguagcccaccaggcucuuucugucca	..(((...((((....((((.(((((...(((((....(..(((((((((((.....))))))).))))..)...))))).....))))).)))).....)))).....)))....	-31	3.38629	3.32724	3.19326	0.441666	0.598337	0.45431
novel_miR_1740	181.1	ugacugaucucugaccccccagg	caagggcagagaguggucu	NC_030822.1	-	53139665	53139776	ccuacgugucccaaaggccucuaaguccccaagggcagagaguggucucccagcuuccaagaaaugagggugacugaucucugaccccccagguuucauccgccucccaaug	..............((((........((....(((((((((..((((.(((................))).))))..)))))).)))....))........)))).......	-31.6	6.15689	3.83137	2.92149	1.64047	1.19667	3.0098
novel_miR_943	0.3	aaaaucugaaugaacuuuuu	aaaguugaucuggccagcguuuugc	NC_030809.1	-	75570686	75570797	cacccuuaacuacuaucccaaauauuggguuggccaaaaaguugaucuggccagcguuuugccguuauggaaaaucugaaugaacuuuuuuugccaacccaaacacaccauc	........................((((((((((.((((((((.((.....(((.(((((.((.....)))))))))).)).))))))))..))))))))))..........	-28.2	0	0	0	0.0630952	0	0.170366
novel_miR_520	2.4	uuggucaaaaaguuuguuuggu	aacagacuuuuuggccaacuca	NW_017189517.1	-	25327465	25327576	auguguuuguauguauugaguuggucaaaaaguuuguuugguguccauaagauguuacagaaaaacccaaacagacuuuuuggccaacucaauauauauuucccccuccagc	........(((((((((((((((((((((((((((((((((.((....................))))))))))))))))))))))))))))))))))).............	-46.8	0	0.302476	0	0.315476	0	0.624676
novel_miR_954	1.1	uggcgaccccauggacuau	ucuccaugggauuuccaag	NC_030815.1	+	80702437	80702554	acucuuuggcgaccccauggacuauagcccgccagccuccucucuccaugggauuuccaaggcaagacugcuggagcagauugccauuuccuucuccaggacaucuucccaacccagg	...((((((.((.((((((((.....((......))........)))))))).)).)))))).((((.(.((((((.((...........)).)))))).)..))))...........	-31.7	0.538728	0.907429	0.815301	0.252381	0.265928	0.0567888
novel_miR_516	1.5	cccggcggaggacgggcacuggc	caggccgcgccccacgcgugggac	NW_017218839.1	-	31569	31681	ccgggaggggcucucccucgccccucuggcgucuccuggagcgucaggccgcgccccacgcgugggacaucccggcggaggacgggcacuggcgcucagagaccgcgcaggug	.(.((((((((........)))))))).).(((((...((((((((((((.((.((..(((.((((....)))))))..)).))))).))))))))).)))))(((....)))	-64.9	0	0	0	0	0	0.0567888
novel_miR_840	16	caggccugaaccccauccuuc	ugggaugggcagcaggcucug	NC_030812.1	-	26632559	26632669	gugaagaaaaccuagggguggaggaggagagugggaugggcagcaggcucugccugaugcugggguuacacaggccugaaccccauccuucccaacucccgccaccgcagg	..........(((.(.(((((.((((..(.(.((((((((...(((((.(((..((((......))))..))))))))...)))))))).).)..))))..))))).))))	-50.5	0.230883	0.100825	0.203825	0.12619	0.265928	0
novel_miR_1245	1.2	aaagacccacgaggggcgaggau	cacugccccugugggucuugga	NC_030818.1	-	103514213	103514324	uaaguggagggcuccugagaaagacccacgaggggcgaggauggugccucugcuuaaggagaucacugccccugugggucuuggaaaggggggcaggcccccugccuugcgg	....((.((((((((.....(((((((((.((((((......((((.((((......))))..)))))))))))))))))))))).((((((.....))))))))))).)).	-53.6	0.0769611	0.302476	0.0679417	0	0.0664819	0.170366
novel_miR_36	2.3	accgaccgccuguggcacaga	uguggcauuuguggugcaggccc	NC_030832.1	+	1994076	1994185	caccuaccccagcgcccuugaggggccagucuguggcauuuguggugcaggcccaaaggaauugcaggagaccgaccgccuguggcacagacccccgaggacagggugcu	..........(((((((((..((((...(((((((.(((..(((((.(.(((((............)).).))))))))..))).)))))))))))..)...))))))))	-44.4	0.461767	0.201651	0.203825	0.252381	0.132964	0.0567888
novel_miR_1806	417.4	aaaaccugaaugaacuuuuugg	aaaaguuuguucggguauucu	NC_030825.1	+	46558724	46558832	auucuuauauuggguuggucaaaaguuuguucggguauucuguaacaucuuaggagaaaaccugaaugaacuuuuuggccaacucaauacaugccuuuuaguggauauu	.......(((((((((((((((((((((((((((((.((((.(.........).)))).)))))))))))).)))))))))))))))))....((.......)).....	-41.8	0.0769611	0.100825	0.0679417	0.12619	0.0664819	0.511099
novel_miR_317	0.9	aaaaacccaaaugaacuuu	auuuguugcuguuuuuc	NC_030826.1	+	29725593	29725704	gcauauaggacacccucagaaaauauugaguuagccaaaaaauuuguugcuguuuuuccauaacaccuuauggaaaaaacccaaaugaacuuuuuuggccaacccaauacau	......(((....))).......(((((.(((.(((((((((((((((....(((((((((((....))))))))))).....)))))).))))))))).))).)))))...	-30.4	0	0	0.135883	0	0	0
novel_miR_175	10.4	aagaacccgaaugaacuuuuugg	aaaaaguucacuuggguuuuu	NC_030828.1	+	64854458	64854567	cauucacaauaaauccugccucuacuggguuggccaaaaaguucacuuggguuuuucugcuaguagugaagaacccgaaugaacuuuuuggucagacuuuuuugccaacc	.................((((.....))))(((((((((((((((.(((((((((((.(((...)))))))))))))).)))))))))))))))................	-39.3	0	0	0	0	0.199446	0
novel_miR_300	0	gagccuccguugccugcugagc	ucagcaacaucgcuaugcaggugcgg	NC_030816.1	+	29902929	29903037	ggcuaccccaccuccuucaugagccuccguugccugcugagcgacgagcucagcaacaucgcuaugcaggugcggaagcugguggggacucagcacccucugcuuacca	.....(((((((..((((.((.((((.(((.((.((((((((.....)))))))).....)).))).)))).))))))..)))))))....((((.....)))).....	-45.9	0.0769611	0.604953	0	0	0	0
novel_miR_780	2.2	gggccggggccgggggcc	guuucuugggacucuggcucc	NC_030819.1	+	8855979	8856089	ccuucugaacaauaaaggaugggggccggggccgggggccaguuuucucggaccaguuucucgaacuagucucucggccugguuucuugggacucuggcuccccccguguc	((((..........))))..((((((((((((((((((((((.......((((.(((((...))))).))))......)))))))))..)).)))))))))))........	-42.9	1.69314	1.61321	0.883242	0.189286	0	0.0567888
novel_miR_639	2.6	ucagacuggagcuccuugagg	ucagacuugggcucucugagg	NC_030830.1	+	31529289	31529397	acugaggcucccugaggcagggcuguguccccucagacuugggcucucugaggcggggcuguguccccucagacuggagcuccuugaggcagggcucuguccccucaga	.((((((......(.(((((((((.((...((((((....(((((((((((((.(((......))))))))))...)))))).)))))))).)))))))))))))))).	-53.7	0.230883	0.100825	0.475592	0.630952	0	0.227155
novel_miR_243	18.3	ggccaggggcgugucgggcucc	agcccgucaugggccuggccuug	NW_017189851.1	-	482086	482197	ugcggaagcugugcagccgcgcugccugccacucggagcccgucaugggccuggccuuggacccgcggagggccaggggcgugucgggcuccgcagagaaggcgcuggccgu	((((.......))))((((.((.((((....(((((((((((.((((..(((((((((..........)))))))))..)))).))))))))).))...))))))))))...	-61.7	0.384805	0.504127	0.135883	0	0.132964	0.0567888
novel_miR_26	83.2	auuggcacgucuuggaaugca	cauuccaaggcuugccauuca	NW_017189674.1	+	91841	91948	uugccaccuucagcgugucugugugcuguaccccauuccaaggcuugccauucaucuggcuaaacuugugauuggcacgucuuggaaugcaguaacguacaacaauga	.............(((.....(((((..(((..(((((((((((.(((((.((((..(......)..)))).))))).)))))))))))..)))..)))))...))).	-38.5	0.461767	0.100825	0.543534	2.27143	1.99446	1.64687
novel_miR_1279	42.2	aggaauaauggaauagcu	ggugccauugccuucucugaag	NC_030812.1	+	1867137	1867244	agaguacuggaguggggugccauugccuucucugaagucaccuuaauaaacuaaguaauuugauugcuagaggaauaauggaauagcuauuuuugucaauuucauguu	.....((.(((((((....((((((..(((((((.(((((.((((......)))).....)))))..))))))).)))))).....))))))).))............	-20.4	0	0	0	0	0	0.397521
novel_miR_595	2.3	aaaccugaaugaacuuuuugg	aaaaaauucauuuggauuucg	NW_017189516.1	+	2638159	2638266	auucuuucagaauugagaaucucuguauuggguuggccaaaaaauucauuuggauuucgcauaugucauugcaggaaaccugaaugaacuuuuuggcuaacccaauag	((((((........)))))).....((((((((((((((((((.(((((((((.(((((((........)))..)))).))))))))).)))))))))))))))))).	-44.5	0.153922	0.100825	0.475592	0.0630952	0.132964	0.170366
novel_miR_384	4.5	ucugggcuuucuggcauacagc	uguaugcuaggagucuagaca	NC_030833.1	+	21555242	21555353	augacaugcauugcuuggugucugggcuuucuggcauacagcuauaagguagagagauguaugcuaggagucuagacacugggcuucagaucucugcuguucccaggcucca	..((((.(((..(((((((((((((((((.((((((((((.((...........)).)))))))))))))))))))))))))))..........)))))))...........	-43.1	0.153922	0.100825	0	0.0630952	0	0
novel_miR_688	2	uacaguacugugauaacuga	agaagagccgcgccgugcc	NC_030810.1	-	40585593	40585702	gaugcuguccauucuaaagguacaguacugugauaacugaaggauggcagccaucuugccuuccgucagaagagccgcgccgugccugggaaggaggacagaagacgaag	....((((((.((((..((((((.((.(.((.....((((.(((.(((((.....))))).))).))))....)).).)).)))))).))))...)))))).........	-38.7	127.755	146.701	129.225	662.436	565.229	888.176
novel_miR_526	3.1	ucgagcugggaagcugcugagg	uccccgccgccgcggcgga	NC_030826.1	-	17633427	17633538	cucgcugcgccccguccuccccgccgccgcggcggagccggaggaggcggagccggcgccuucccggcucucgagcugggaagcugcugaggaggcggugcggcgggcccgg	(((((((((((((.(((((...((.(((.((((((((((((.(((((((.......)))))))))))))))...)))).)..)).)).))))))).))))))))))).....	-70.9	0	0.100825	0	0.189286	0.0664819	0.170366
novel_miR_560	0.9	cucuucugccucuguccacccc	cugagaaaggggccugaaggggu	NC_030810.1	-	104515398	104515510	ggcagugucugagaaaggggccugaaggggucaggaguaggguggggcuguacaguuuagcuaacuggccucuucugccucuguccaccccaggacacagccgaguauguugc	(((.((((((..((.((((((..(((((((((((.((((((.((........)).))).)))..))))))))))).)))))).)).......)))))).)))...........	-45.7	0.230883	0.201651	0.203825	0	0	0
novel_miR_107	0.9	aaaaacucaaaugaacuuuuug	aaaaguuuggucuguuuuuua	NC_030823.1	-	65671352	65671464	uaaaaaguugagaaaauaguauuggguuagccaaaaaguuuggucuguuuuuuacuuaagauguuaugaaaaacucaaaugaacuuuuuggcaaauccaauaaaauugauagc	......((((....(((..(((((((((.(((((((((((((....((((((((..(((....))))))))))).....))))))))))))).)))))))))..)))..))))	-30.6	0	0	0.203825	0.504762	0.0664819	0.283944
novel_miR_527	2.9	aaacccgaaugaacuuuuug	aaguucauuuggguuuuucca	NC_030817.1	-	83318883	83318994	ggucagagaggggaaaaaaauacuggguuggccaaaaaguucauuuggguuuuuccauuggaucuuauggagaaacccgaaugaacuuuuuggucaacccaguauuaagcag	..................((((((((((((((((((((((((((((((((((((((((........))))))))))))))))))))))))))))))))))))))))......	-66	0.153922	0.201651	0.339709	0.189286	0.33241	0.283944
novel_miR_1302	995460	acaguagucugcacauugguu	cccaguguucagacuaccuguuc	NC_030814.1	-	95148910	95149020	cgggauggauggacagccggcccugccagcccaguguucagacuaccuguucagggggcucggaauguguacaguagucugcacauugguuaggcugggcucgggcgagca	.........((..(..(((((((.(((...(((((((.((((((((.(((.((.(..........).)).))))))))))).)))))))...))).)))).)))..)..))	-45.5	1432.25	1700.52	2106.94	6165.09	6487.17	3734.77
novel_miR_627	2.6	uuccugcugaacugagccagu	uguguuucagcucaguaggcacg	NC_030814.1	-	97226709	97226819	ccaagggggcuugacuccuguuccugcugaacugagccagugugcacaaaucaacuguguuucagcucaguaggcacgggaggcagagcccagggaggccccgagguuggc	((((..((((((..(((((((.((((((((.((((((((((............)))).).))))).)))))))).)))))))...)))))).(((....)))....)))).	-52.2	0.0769611	0	0.0679417	0	0	0
novel_miR_845	6682.6	cagcagcacacugugguuugua	caaaccacacugugguguuaga	NC_030826.1	-	26614337	26614448	ccccaguccugcucccgccccagcagcacacugugguuuguacggcacuguggccacguccaaaccacacugugguguuagagcgagggugggggaggcgccgcugaggcuu	.(((((((((.((((((((((((((.((((.(((((((((.(((((......)))..)).))))))))).)))).)))).....).))))))))))))....)))).))...	-54	38.7884	38.9186	47.8989	92.0559	56.1772	106.536
novel_miR_885	51.8	gcgacccauacuugguuucaga	gaaaucaagcgugggugagaccu	NC_030808.1	-	98370072	98370184	gagaagcucuccuggccuaagaaaucaagcgugggugagaccuggugcagaacaggaaggcgacccauacuugguuucagaggcugugagaauaccuacagucuagagagaaa	......(((((.((((((..(((((((((.((((((....((((........))))......)))))).)))))))))..)))(((((........))))).))))))))...	-40.8	0.153922	0	0.135883	0.694047	0.598337	0.738254
novel_miR_1549	1.7	ucacuucaguagugucuga	gaauacuggaguggacug	NC_030831.1	+	22338042	22338156	ucuacccucugcgugcuaagucacuucaguagugucugacucuaacccccaggcuccuuucuccauggggauucuccaggcaagaauacuggaguggacugccaugcccuuuugc	..........(((((...(((((((((((((.((((((........(((((((.........)).)))))......))))))....))))))))).))))..)))))........	-35.6	0	0.201651	0	0.0630952	0.0664819	0.0567888
novel_miR_664	1.8	uucccggcccgugcacca	uagccacgcguuccgggaaac	NC_030812.1	+	104371762	104371869	gucuccucaaagugaggaguuucccggcccgugcaccaaauguuguagccacgcguuccgggaaacaaacucacuuagaaggacaaugcagauaguggagugcaguuu	...(((((.(((((((..(((((((((..(((((..(((...)))..))...)))..)))))))))...))))))).).))))...((((..........))))....	-36.8	75.3449	27.6262	18.684	1.76667	0.997229	1.0222
novel_miR_276	41.9	aaaaaccugaacgaacucuuug	aaaaguucauuugugguuuuuc	NC_030812.1	-	58837345	58837456	agugcuaacuccacuguacuauuggcuuggcuaaaaaguucauuugugguuuuucucuaauaucuuauggaaaaaccugaacgaacucuuugggcagcccaaucauuugaaa	(((((..........)))))(((((.(((.(((((.(((((.((((.(((((((((.(((....))).))))))))))))).))))).))))).))).))))).........	-33.4	0.384805	0.100825	0.0679417	0	0.0664819	0.0567888
novel_miR_1516	2.4	ugagguaucuggggaugugugc	acacaucccagugaucucggc	NC_030829.1	+	28276967	28277078	ccuggucauuaaaggacauugcagaagcgcacacaucccagugaucucggcuguguguuaaggaaugcccugagguaucuggggaugugugcacuacuucgauggcgaggac	(((.((((((.(((......((....))(((((((((((((..(((((((..((((........)))).)))))))..)).)))))))))))....))).)))))).)))..	-47	0.307844	0	0	0.12619	0	0
novel_miR_46	1.6	ucuggcugucaugguccccgugc	gcuucgggaccugacacc	NC_030817.1	-	66095592	66095704	gccccaggagacugggagguucuggcugucaugguccccgugccaccuuuuaccugccugcuucgggaccugacacccgccaccaacuacagccucaggguucgcugugccaa	..(((((....))))).(((..(((.(((((.((((((...((...(........)...))...))))))))))).)))..)))...((((((..........))))))....	-39.4	0.153922	0	0	0	0.265928	0.170366
novel_miR_1699	2.5	ucuccccuucuuccuccaucc	gugggggaggagguggcuggc	NC_030812.1	-	74267271	74267379	gggcagugcccagccugucucuugggugggggaggagguggcuggcugcucacucgcgcccucuccccuucuuccuccauccagggcucccuuccccagcccccgcccg	((((((.((...))))))))..((((((((((((((((.((..(((.((......)))))....)).))))))))))))))))(((((.........))))).......	-50.3	0	0	0.0679417	0	0	0
novel_miR_1121	2.8	aggcccgggcuggagcgg	gcccggcaaagccggguuugg	NC_030810.1	-	25479273	25479382	cacccgccagcccagcggccaggcccgggcuggagcggcuuucggcccggcaaagccggguuuggccuccuuuggcuggcgggcggaauggagggugcgacgugaaaccu	(.((((((((((.((.(((((((((((((((((.((........)))))))....))))))))))))..))..)))))))))).).......((((..........))))	-62.7	0.307844	0.201651	0.339709	0.252381	0	0.0567888
novel_miR_925	58.9	aaaaacccaaaugaacuuuuug	aaaaaguucacuuggguuuuugu	NC_030826.1	+	10489023	10489135	aucaaagaacuggauuggucaaaaaguucacuuggguuuuuguacuauuguauggaaaaacccaaaugaacuuuuuggccaaccugauaaaagucaguuaaauuuauguauuu	..............((((((((((((((((.((((((((((((((....))))..)))))))))).)))))))))))))))).(((((....)))))................	-40.8	0.0769611	0	0.0679417	0.12619	0.0664819	0.113578
novel_miR_890	2.9	cugccccugugccugccuccccu	gggaggcuggggcacgggggcugug	NC_030830.1	-	33331750	33331861	gugaaaguugggggaggggcagggacgugggggaggcuggggcacgggggcugugcgcuucucuaccucucacugccccugugccugccuccccugccccccaucccaggcu	.....((((.((((.((((.......(((((((((((..((((((((((((.(((.(...........).))).))))))))))))))))))))))).)))).)))).))))	-65.6	0	0	0	0	0.0664819	0.113578
novel_miR_577	179.2	uguuugacaugagagcuuccaga	ggggcuuccacgucugcacagg	NW_017214872.1	-	141	253	aacacgugucuccaugacuguguuugacaugagagcuuccagauuacagugaguugcuggggcuuccacgucugcacaggcgugccugcacugguauccacuacaucacaggu	............((((.((((((..(((.((.(((((.((((...((.....))..))))))))).)).))).)))))).))))((((.....(((.....)))....)))).	-32.6	1.23138	0.806604	0.611476	1.19881	1.4626	0.681465
novel_miR_685	1.2	gaaaguuuguuuggguuucucu	aaaaaccugaacaaaauuuuug	NC_030814.1	+	19175640	19175748	cuuaucuacuggguuggccagaaaguuuguuuggguuucucuguaaaauguuauagaaaaaccugaacaaaauuuuuggccaacccaguacuuuaauccucaugaagau	......((((((((((((((((((.(((((((((((((.(((((((....))))))).))))))))))))).))))))))))))))))))(((((.......)))))..	-53.9	0	0	0.0679417	0	0	0
novel_miR_960	6.9	aaaaccugcaugaacuuuuugg	aaaaaguucauuuggguuu	NC_030817.1	+	81070882	81070993	auauauauauauauauauauauagggugggccaaaaaguucauuuggguuuuucccuaugaugucacagaaaaaccugcaugaacuuuuuggcccacccaauauauacacaa	...............(((((((.((((((((((((((((((((.((((((((((..............)))))))))).)))))))))))))))))))).))))))).....	-52.5	0	0.100825	0.0679417	0	0	0
novel_miR_668	0.3	uauuccaucagcuauauagc	uaugcagcugaugggauaug	NC_030810.1	-	69876553	69876662	aaauaaaauauggugcauucauaugauaaaaugcuaugcagcugaugggauauguuauacauacacaccauauuccaucagcuauauagcauuuuauaguauaugcucac	..........(((.((((..((((.(((((((((((((.(((((((((((((((..............))))))))))))))).))))))))))))).))))))))))).	-43.3	0	0	0	0	0	0.113578
novel_miR_468	2.5	aaagguuuguucggguuuuuc	aacacccaaacaaaccuuuug	NC_030820.1	-	28968962	28969071	cuagaaguauuggguugaccaaaagguuuguucggguuuuuccauacuauauuacagaaacacccaaacaaaccuuuuggucaacccaguauuaaaguaaugccaggaau	.....(((((((((((((((((((((((((((.((((.((((..((......))..)))).)))).))))))))))))))))))))))))))).................	-51.1	0.0769611	0	0	0	0.0664819	0
novel_miR_1213	1	uucccgguccaugcacca	cagccacguguucugggaaac	NC_030830.1	+	18344193	18344300	ugucuccucaaagugaggaguuucccgguccaugcaccaaaugcugcagccacguguucugggaaacaaacucacucagaaggacaaugcagauaguggaguacaguu	(((((..((..((((((..(((((((((..(((((..((.....))..))...)))..)))))))))...))))))..)).)))))......................	-31	73.8057	26.8196	18.8199	1.70357	0.930747	1.07899
novel_miR_1441	182.4	acaacacggacuguagcccacc	ugggcuacaguccauggggu	NC_030830.1	-	32898567	32898678	agacagugagggauagggaauccuggugggcuacaguccaugggguugcaugacuuagugacugaacacaacaacacggacuguagcccaccaggcuccucuguccauggga	..........(((((((((..((((((((((((((((((.((..((((..((..((((...)))).))))))..)).)))))))))))))))))).))).))))))......	-59.3	2.07795	1.00825	6.11476	2.33452	2.1939	1.24935
novel_miR_478	30.5	ucugguguggaguagacaggagg	cuccuuucaucaccacugccagu	NC_030826.1	-	26830900	26831010	uccccucccugggguggcucucugguguggaguagacaggagggugugcacacugacaaggcccuccuuucaucaccacugccagucgggcuuugcaaccaccagccagcc	....((..((((((((((((.(((((((((....((.((((((((.(...........).)))))))).))....)))).)))))..))))).....))).))))..))..	-44.2	0.461767	0.302476	0.271767	0.630952	0.0664819	0.340733
novel_miR_1912	2.2	uugggcaaaaaguucauuug	aaagagcuuuuuguccaacu	NC_030810.1	-	31123110	31123221	uguuauuaaaaguauuggguugggcaaaaaguucauuugggauauugaaaacccaaaagagcuuuuuguccaacucaauauuuuaaaauagaaaaauacacauacacuguaa	........((((((((((((((((((((((((((.((((((..........)))))).))))))))))))))))))))))))))............((((.......)))).	-43.1	0.153922	0.201651	0.0679417	0.0630952	0	0
novel_miR_1855	2.5	uucaguggcuguggcucccggg	cggcaguuguggccacggaggc	NC_030815.1	+	99485711	99485820	uggcuuuagggcgcaugggcuucaguggcuguggcucccgggcucucgaccacaggcucggcaguuguggccacggaggcuuaguugcucugcagcaugugggauccucc	..(((.(((((((..((((((((.((((((((((((.(((((((..........))))))).)))))))))))).))))))))..))))))).)))..............	-49.5	0.384805	0	0.203825	0.0630952	0.0664819	0.0567888
novel_miR_770	32414.3	acagcaggcacagacaggcagu	ugccugucuacacuugcugugc	NC_030823.1	-	38128641	38128752	ggccuggcuggacggaguugucaugugucugccugucuacacuugcugugcagaacauccgcucaccuguacagcaggcacagacaggcagucacaugacaacccagccuga	.....((((((.....(((((((((((.((((((((((...((((((((((((.............))))))))))))...)))))))))).)))))))))))))))))...	-67	540.267	539.517	777.865	313.331	343.911	204.44
novel_miR_1018	0.9	aaaaacccaaaugaacuuuuuc	aaaaguucaucggguuuuacuua	NC_030816.1	-	78192722	78192833	caaauguauuauauuuugucaucauggguuagccaaaaaguucaucggguuuuacuuaggauguuacugaaaaacccaaaugaacuuuuucugccaacucaguauuugcaga	..............(((((.....((((((.((.(((((((((((.(((((((..((((.......)))))))))))..)))))))))))..)).))))))......)))))	-30.6	0.307844	0	0.135883	0.12619	0	0.170366
novel_miR_1047	26.2	uagagagaacccccagacuugg	aaggucuggggguucucuccauc	NC_030824.1	+	9853752	9853863	cuuccagacugaucccugcauagagagaacccccagacuuggcaccuugcccaaggucuggggguucucuccauccaggggucagcccagcagggggucaccugcccaagga	........((((((((((.((.((((((((((((((((((((((...))))..)))))))))))))))))).)).))))))))))....(((((......))))).......	-68.8	0.0769611	0.100825	0.543534	0.567857	0.265928	0
novel_miR_314	1.6	ccucccugcccuccugcccua	gggcacgaagggcugggcugca	NC_030826.1	+	26977087	26977197	gcgugugggcacgaagggcugggcugcagaggggcuggcccugcacagcuggcccugacuugagauccugccucccugcccuccugcccuagguuguccuccccugcaacc	......(((((.((.((((.(((..((((.(((((((((........)))))))))...........))))..))).)))))).)))))..((((((........))))))	-49.4	0.461767	0.201651	0	0	0	0
novel_miR_1332	2.6	ugguccacugucccucaggagu	uccccagggaaggugucccgcu	NC_030836.1	+	46212793	46212904	cgcuggcuggcuggaaggacgggggucucagagcuccccagggaaggugucccgcuggcuggcuggccugugguccacugucccucaggaguccugggguccuucuucucag	......((((..((((((((......(((((.(((((..(((((.((((..((((.((((....)))).))))..)))).)))))..))))).)))))))))))))..))))	-53.5	0.230883	0	0.271767	0.0630952	0.199446	0.227155
novel_miR_1893	0.5	cggaucagaagauugagggu	accucuucucuguuaguccugagu	NC_030830.1	+	18285786	18285898	acuucggaucagaagauugaggguucgaaucccuucgugguuagucuugacuuuucacuccaaagcuacaaccucuucucuguuaguccugaguuccagcugcuggaaucugu	.(((.((((((((.((..((((..............((((..(((....)))..)))).............)))).))))))...)))).)))((((((...)))))).....	-25	0	0	0.0679417	0	0.199446	0
novel_miR_1563	27.8	gauugccuacauaacuugaagc	cuaaguuaugucugcacugucac	NW_017189516.1	+	61648179	61648289	cagggaaauucaggguuuagcguuuuucuugccuaaguuaugucugcacugucacgaaauuuuuugaagugauugccuacauaacuugaagcaggaagaaaagcaauuacu	.............(((...((.((((((((((.((((((((((..(((..(((((.............))))))))..))))))))))..))))))))))..))....)))	-31.3	0.307844	0.302476	0.271767	0.315476	0.0664819	0.227155
novel_miR_1155	2.3	ugggaugagguccuagugagg	ccucacuuggaccucaucc	NC_030830.1	+	15457744	15457852	cacccagcgcuugacuccgaaaacugggaugagguccuagugagguaacagaaaaagccugagaagaaaaccucacuuggaccucaucccacuuuccagagucaagcac	........(((((((((.(.(((.(((((((((((((.((((((((..(((.......)))........)))))))).))))))))))))).))).).)))))))))..	-55.6	0	0.100825	0	0.189286	0.0664819	0
novel_miR_1676	2.8	gaaaaguucguucggguuuuu	aaaaacccaaugaacuuuuugg	NC_030827.1	-	22502991	22503101	cccacagacacuggguuggcgaaaaguucguucggguuuuuccauaagcuguuauggaaagauguuuuuccauaacaucuuauggaaaaacccaaugaacuuuuuggccaa	((((.......))))(((((((((((((((((.(((((((((((((((.((((((((((((....)))))))))))).))))))))))))))))))))))))))).)))))	-62	33.1702	44.8673	35.5335	61.3916	49.9279	63.3195
novel_miR_1906	2.5	ugucugcugaccaucaccuuu	agguggugggcggcggagcaug	NC_030828.1	+	65203739	65203849	gggcugagcccccgaccuggguuaguggaaagguggugggcggcggagcaugugcuuccuucgugucauaugucugcugaccaucaccuuuagagcccucucgcugaggaa	((((...))))....(((.(((.((.(((((((((((((.(((((((.(((((((.........).))))))))))))).))))))))))).....)).)).))).)))..	-49.8	1.15442	0.907429	1.15501	0.567857	1.59557	0.624676
novel_miR_1684	2.5	uggaaggccuggcuuugcagcgu	gcaggcaaggccaagaggccaguuagg	NC_030832.1	-	32733063	32733175	acaaauggccugucguguuugggcgggcaggcaaggccaagaggccaguuaggccggagcguggagggccuggaaggccuggcuuugcagcguggacuggacccugcagaccc	......((.((((.(.((((((.((.((..(((((((((...((((..(((((((...........)))))))..))))))))))))).)).))..)))))).).)))).)).	-50.2	18.1628	20.6692	20.1787	3.15476	2.65928	3.74806
novel_miR_1829	2	gaaaaccugagcaaacuuuuugu	aaaaaguuccgguuuuucca	NC_030821.1	+	4457663	4457775	ucugugaguuuguuucuuucuuuguauugggcuggacaaaaaguuccgguuuuuccaugagauguuacuggaaaaccugagcaaacuuuuugucuaacccaguacauaaguuu	...................((((((((((((.(((((((((((((((((.((((((((((....))).))))))).))).)..))))))))))))).))))))))).)))...	-39.1	0.153922	0.504127	0.0679417	0	0	0
novel_miR_1205	135.3	gaaaguuuguuuggguuuuuc	aaacccugaagagacuuuuug	NC_030818.1	-	4472531	4472641	caucaugagccccagaaaauacuggguuggccagaaaguuuguuuggguuuuuccauaagauguaacaggaaacccugaagagacuuuuuggcccgcccaaugcaaagcag	......................(((((.(((((((((((((.((((((..(((((.............))))).)))))).))))))))))))).))))).(((...))).	-40.1	0.0769611	0	0	0.441666	0.132964	0.227155
novel_miR_96	71.4	aaaauccgaaugaacuuuuu	aaaaguucguucuggguuuucc	NC_030832.1	-	22604681	22604792	gucuguuauuggguuggcccaaaaguucguucuggguuuuccugaagaugucacggaaaaauccgaaugaacuuuuuggucaccccaauacagucuuugccgacccucccug	..((((.((((((.(((((.((((((((((((.((((((((((((.....))).)).))))))))))))))))))).))))).))))))))))...................	-46	0.230883	0	0	0.630952	0.132964	0.511099
novel_miR_253	2	aaaaaccugaaugaaccuuuua	aaguucauuuggguuuuucca	NC_030810.1	-	31878335	31878446	uaugaaggugguuuguaaauuauuggguuggccaaaaaguucauuuggguuuuuccauggaauguuacagaaaaaccugaaugaaccuuuuagccagaccaguaccaaguga	........((((.........(((((..((((.((((.(((((((((((((((((..((........))))))))))))))))))).)))).))))..))))))))).....	-38.9	0	0.201651	0	0.12619	0.0664819	0.45431
novel_miR_1362	2	aaagguuuguuuggguuuuucu	aaaaaccagagcaaauuuuuuug	NC_030810.1	+	42021375	42021487	cuguaucuauuggguugaccaaaagguuuguuuggguuuuucuguaaaaucuuauggaaaaaccagagcaaauuuuuuuggccaacucaauauaucuguaucuccuuugguga	.......((((((((((.(((((((((((((((.(((((((((((((....))))))))))))).))))))).)))))))).))))))))))......((((......)))).	-40	0.0769611	0	0	0.0630952	0	0
novel_miR_1118	1.6	auguaccugggcaaggauuca	aaucuuaaugcccagaugcgggu	NW_017189516.1	-	16343882	16343993	gugcccuaguuuucugcucuguuccccugucuccaaucuuaaugcccagaugcggguacugucucagugcaauguaccugggcaaggauucacagaagauaagugucuucug	.......(((.....)))................((((((..(((((((.((((.((((((...))))))..)))).)))))))))))))..((((((((....))))))))	-34.5	1.00049	1.10908	0.679417	0.757142	0.531855	0.397521
novel_miR_1463	2.4	gaaaccuggaugaacuuuuugg	aaaaagcucauucggguuuuuc	NC_030836.1	+	28047165	28047275	gcagguucauuuggcuaaguaauuguguuggccaaaaagcucauucggguuuuuccguaagaaguuaugaagaaaccuggaugaacuuuuuggccaacccaauaccuucuu	..((((...............((((.(((((((((((((.((((((((((((((.(((((....))))).)))))))))))))).))))))))))))).))))))))....	-47.1	1.77011	0.907429	1.29089	2.20833	2.85872	2.72586
novel_miR_1251	0.9	agacggguguggcugggcgucccu	cagccccuggugcccucucc	NW_017201244.1	-	30726	30839	uggcugaccccuagcccagccccuggugcccucucccccaaccugagucuguucucccugaaggcuggggagacggguguggcugggcgucccuguuuccaacaucuucugcuu	(((..(((.....((((((((.(....(((((((((((...((((((......))).....)))..))))))).))))).))))))))......))).))).............	-44.1	0	0	0.339709	0	0	0
novel_miR_1009	1.4	aaacccgaaugaacuuuuu	caaaaguuuguucggguuuuc	NC_030834.1	+	17592811	17592922	caauaauacaaccuggugaucugcuggguuccccaaaaguuuguucggguuuucccacacgacguuaugcgaaaacccgaaugaacuuuuuagccaccccaaucccuccuuc	..............((.(((.((..((((..(..((((((((((((((((((((.((..........)).))))))))))))))))))))..)..)))))))))))......	-33.5	0	0	0.0679417	0	0.0664819	0.0567888
novel_miR_1557	2.4	acacucacauacacagacaga	ugugugugugugugugugugu	NC_030813.1	-	23238238	23238348	cgacuggcaugcauaugcacacacucacauacacagacagauacacuauuuacaaagaucugugugugugugugugugugugugugugugauuauuggcuaaauauccuga	....((((....(((..(((((((.((((((((((.(((.((((((.((((....))))..)))))).))).)))))))))).)))))))..)))..))))..........	-47	0.230883	0	0	0.0630952	0	0.283944
novel_miR_371	10.2	uucggcacucaguaagcacu	ugcuuacugagugccgaagaguc	NC_030810.1	+	13973967	13974076	ugagaaaaaugcauagacuauucggcacucaguaagcacuauguauguuagugcuuacugagugccgaagaguccaugcauguuucuuaccuaauccucacuggaacacu	(((((((.((((((.((((.(((((((((((((((((((((.......))))))))))))))))))))).)))).)))))).))))))).....(((.....))).....	-60.5	0	0	0	0.12619	0	0.0567888
novel_miR_867	962.8	agcugguguugugaaucaggccgu	gcuacuucacaacaccagggu	NC_030829.1	+	15815082	15815192	cuggcacggugcgguggggcagcugguguugugaaucaggccgucgccaaucagagaacggcuacuucacaacaccagggucacaccccaccccaggcagcgcucccagcu	((((..((.((((((((((...(((((((((((((...(((((((..........).))))))..))))))))))))).......)))))))....))).))...))))..	-53.4	8.15788	2.82311	3.46503	13.3762	5.98337	29.2462
novel_miR_148	19079.5	aauggcgccacuaggguugugc	acaacccuaggagagggugccauu	NW_017189519.1	-	349207	349317	cagggccaccacgaauggcuaugcacugcacaacccuaggagagggugccauucacauagacuagaauugaauggcgccacuaggguugugcagugcacaaccuacacacc	...(((((.......))))).((((((((((((((((((.....(((((((((((.............))))))))))).)))))))))))))))))).............	-55.9	257.127	314.777	287.461	327.275	298.238	325.456
novel_miR_129	0.1	aggaggcucuggcucaggacc	gccugagccgcuuucuuc	NC_030836.1	+	46587339	46587449	ccggccgaguuccgggccgcccagcugaagggccugagccgcuuucuucaagagaacaagcagcuucugcaggaggcucuggcucaggaccugcacaaggugggugggggg	((((.......)))).(((((((.((...((((((((((((((((((.((.(((.........))).)).)))))))...)))))))).))).....)).)))))))....	-52.1	0.0769611	0	0	0	0	0
novel_miR_1651	1.7	uauggaaaaaccugaauggacu	gcuugauuggguuuuuucuguaac	NC_030810.1	-	94270277	94270389	uauauuuauaguguaguauaaauauuggguugaccaaaaaagcuugauuggguuuuuucuguaacaucuuauggaaaaaccugaauggacuuuuuggccaacccaauacucua	.(((((((((......)))))))))(((((((.(((((((..((...((((((((((((.((((....))))))))))))))))..))..))))))).)))))))........	-36.2	0.0769611	0	0.0679417	0.0630952	0	0.170366
novel_miR_1744	2.7	uuucucucugccccuccccagu	cggggugggugugugggggcagg	NC_030825.1	+	49988400	49988510	agcccaccaaggcccagccuucugguguccucgcggggugggugugugggggcagggugguccuucacccuuucucucugccccuccccagugagcuccuggaagaccugg	.(((......)))((((.(((((((.(..(((((((((.(((.(((.(((((.(((((((....))))))).))))).)))))).)))).)))))..))))))))..))))	-56.5	0.461767	0.100825	0	0	0	0.113578
novel_miR_1157	1.2	aucccacuucugacacca	guaccagaggaaggaaca	NC_030827.1	+	53081183	53081291	agcaugauggacucguguaggcgccucucuuaaaaucauggugguaccagaggaaggaacaggucauucuguaucccacuucugacaccacaucauuuuaaaaaaaaaa	..(((((((((..(((....)))..)))......))))))(((((..((((((..((((((((....))))).)))..))))))..)))))..................	-31.9	56.6434	27.2229	23.1002	2.5869	1.4626	1.47651
novel_miR_1447	3	ucacggccucucugcccccagg	ccuggggguggggagggcgugu	NC_030826.1	+	54998216	54998326	ggcacugcggguacggugucuguccuggggguggggagggcgugugccugggccuggcaccccucccugcucacggccucucugcccccaggcuggcaccgugggaugguu	...((((....(((((((((.(.((((((((((((((((.((((.((..(((...((....)).))).)).)))).))))))))))))))))).)))))))))...)))).	-67.6	1.92403	1.00825	1.01913	0.0630952	0.265928	0
novel_miR_1666	17.1	gaaccaccacagaucuucucu	gagaagaucuguggugguuccc	NC_030815.1	+	76706316	76706426	auuauuugauuaauuuuuugugugugcgcuagagaagaucuguggugguucccaauaguguuaccaaagggaaccaccacagaucuucucuagcgcacacacacaaaaauu	...........((((((((((((((((((((((((((((((((((((((((((...............))))))))))))))))))))))))))))))))))).)))))))	-74	0.230883	0	0	0	0	0
novel_miR_1464	399.1	aaaaccugaaugaacuuuuugg	aaaaaguuuguuuggguu	NC_030808.1	+	130139138	130139249	cagaaguauuggguuggccaaaaaguuuguuuggguuuuguucagguuuuccugugagauggugcagcaaaaccugaaugaacuuuuuggccagcccaguguuauuugcaaa	((((((((((((((((((((((((((((((((((((((((((((...((((....))))...)).)))))))))))))))))))))))))))))))))))))).))))....	-57.2	0.0769611	0	0.0679417	0.252381	0.0664819	0.511099
[truncated: 902 more rows]
