# Supplementary material for: RNA-Seq reveals miRNA role in thermogenic regulation in brown adipose tissues of goats
Source: BMC Genomics. 2022 Mar 7;23:186. doi: 10.1186/s12864-022-08401-2 (PMC8900370; doi:10.1186/s12864-022-08401-2)
Supplement: Supplementary file 6 — Additional file 6: Table S5. Information of DEmiRNAs. [file 12864_2022_8401_MOESM6_ESM.xlsx]

## Sheet: Additional file 6 Table S6.
Table S5. Information of DEmiRNAs
#ID	D1-1_Count	D1-2_Count	D1-3_Count	D30-1_Count	D30-2_Count	D30-3_Count	D1-1_TPM	D1-2_TPM	D1-3_TPM	D30-1_TPM	D30-2_TPM	D30-3_TPM	Pvalue	FDR	log2FC	regulated
chi-let-7b-3p	2746	2039	2594	707	551	742	211.335	205.583	176.241	44.6083	36.6315	42.1373	4.39e-16	2.28e-14	-1.91515	down
chi-let-7e-3p	518	398	664	154	226	170	39.8658	40.1285	45.1133	9.71666	15.0249	9.65409	2.28e-06	2.82e-05	-1.50108	down
chi-let-7f-5p	194487	138418	152570	629903	587655	593565	14967.9	13956.1	10365.9	39743.8	39068.4	33707.8	1.54e-13	4.85e-12	1.84947	up
chi-let-7g-3p	10	2	5	39	13	116	0.769611	0.201651	0.339709	2.46071	0.864265	6.5875	6.52e-05	0.000589809	3.04122	up
chi-let-7g-5p	198640	140895	174818	434753	464301	430198	15287.6	14205.8	11877.4	27430.8	30867.6	24430.4	7.28e-08	1.2e-06	1.33666	up
chi-miR-105a	259	305	504	280	61	38	19.9329	30.7518	34.2426	17.6667	4.0554	2.15797	0.00855082	0.042899	-1.50422	down
chi-miR-106b-3p	16354	15716	17898	8201	9209	6772	1258.62	1584.57	1216.02	517.444	612.232	384.573	0.00014579	0.00119872	-1.06948	down
chi-miR-106b-5p	499	474	629	3507	1878	5398	38.4036	47.7913	42.7353	221.275	124.853	306.546	3.97e-14	1.39e-12	2.64279	up
chi-miR-125a-3p	328	254	572	238	139	185	25.2432	25.6097	38.8627	15.0167	9.24099	10.5059	0.0017447	0.0108886	-1.03974	down
chi-miR-125a-5p	198286	171434	242297	27985	45466	21729	15260.3	17284.9	16462.1	1765.72	3022.67	1233.96	1.34e-13	4.29e-12	-2.63849	down
chi-miR-126-5p	4523	3840	4212	13766	10325	12879	348.095	387.17	286.171	868.568	686.426	731.382	4.02e-10	8.9e-09	1.49131	up
chi-miR-127-3p	517953	426444	716880	283894	281206	250922	39862.2	42996.4	48706.1	17912.3	18695.1	14249.5	5.6e-05	0.000520486	-1.02859	down
chi-miR-127-5p	1002	695	1377	2171	1506	3339	77.115	70.0737	93.5558	136.98	100.122	189.618	0.00033898	0.00254481	1.14858	up
chi-miR-128-3p	10204	8225	11247	2761	3996	2521	785.311	829.289	764.141	174.206	265.662	143.164	7.89e-08	1.29e-06	-1.66224	down
chi-miR-1306-5p	1171	976	1179	246	254	190	90.1214	98.4057	80.1033	15.5214	16.8864	10.7899	8.91e-16	4.2e-14	-2.27724	down
chi-miR-1307-3p	12880	9630	11688	2773	3069	2333	991.259	970.949	794.103	174.963	204.033	132.488	2.75e-14	1e-12	-2.06932	down
chi-miR-136-3p	576	341	582	2658	2263	2893	44.3296	34.3815	39.5421	167.707	150.449	164.29	2.23e-21	2.89e-19	2.34996	up
chi-miR-136-5p	112	75	107	753	643	1292	8.61964	7.56191	7.26976	47.5107	42.7479	73.3711	1.15e-21	1.58e-19	3.11422	up
chi-miR-1388-3p	107	66	115	415	405	361	8.23484	6.65448	7.8133	26.1845	26.9252	20.5007	1.23e-11	3.11e-10	2.01125	up
chi-miR-1388-5p	159	127	175	598	498	652	12.2368	12.8048	11.8898	37.7309	33.108	37.0263	4.11e-13	1.23e-11	1.87218	up
chi-miR-140-5p	938	726	1143	3090	2685	4100	72.1895	73.1993	77.6574	194.964	178.504	232.834	2.99e-12	8.06e-11	1.77085	up
chi-miR-1468-5p	46122	44909	49396	14127	19222	16507	3549.6	4527.97	3356.05	891.346	1277.92	937.412	1.09e-07	1.69e-06	-1.51383	down
chi-miR-147-3p	14	9	9	130	71	111	1.07746	0.907429	0.611476	8.20237	4.72022	6.30355	1.47e-11	3.67e-10	3.15271	up
chi-miR-154b-5p	1578	984	1617	567	553	439	121.445	99.2123	109.862	35.775	36.7645	24.9303	2.72e-07	3.87e-06	-1.41475	down
chi-miR-15a-5p	179	206	155	507	431	740	13.776	20.77	10.531	31.9893	28.6537	42.0237	7.13e-06	8.03e-05	1.52435	up
chi-miR-1839	2198	1701	2536	6317	4311	5138	169.16	171.504	172.3	398.572	286.604	291.781	1.64e-07	2.42e-06	1.25033	up
chi-miR-187	49	35	91	152	130	246	3.77109	3.52889	6.1827	9.59047	8.64265	13.97	9.83e-05	0.000831604	1.55752	up
chi-miR-190a-5p	3	2	8	25	37	88	0.230883	0.201651	0.543534	1.57738	2.45983	4.99741	2.38e-06	2.93e-05	3.32612	up
chi-miR-191-5p	161029	136765	169480	52184	68888	52118	12393	13789.4	11514.8	3292.56	4579.81	2959.72	3.16e-07	4.43e-06	-1.43763	down
chi-miR-193a	1775	844	1169	3527	1539	5437	136.606	85.0967	79.4239	222.537	102.316	308.76	0.000548704	0.00400322	1.3885	up
chi-miR-193b-3p	1823	874	1204	3558	1564	5550	140.3	88.1215	81.8018	224.493	103.978	315.178	0.000658912	0.00473525	1.36894	up
chi-miR-196a	1535	1156	1740	4969	3881	4567	118.135	116.554	118.219	313.52	258.016	259.354	5.55e-12	1.44e-10	1.56029	up
chi-miR-21-5p	50991	48752	54699	350185	201572	374240	3924.32	4915.44	3716.34	22095	13400.9	21252.6	4.88e-19	4.04e-17	2.48933	up
chi-miR-221-3p	1837	1986	3110	7295	5092	3519	141.378	200.239	211.299	460.279	338.526	199.84	0.000673273	0.00481042	1.15658	up
chi-miR-2284a	62	92	74	230	170	217	4.77159	9.27594	5.02769	14.5119	11.3019	12.3232	0.000220598	0.00172482	1.3292	up
chi-miR-2284c	2	2	5	15	16	23	0.153922	0.201651	0.339709	0.946428	1.06371	1.30614	0.00290239	0.016988	2.38318	up
chi-miR-23b-5p	72	89	87	45	32	33	5.5412	8.97347	5.91093	2.83928	2.12742	1.87403	0.0027352	0.0160548	-1.21923	down
chi-miR-2411-5p	31	33	34	131	62	112	2.38579	3.32724	2.31002	8.26547	4.12188	6.36034	0.000215151	0.00168861	1.53174	up
chi-miR-25-5p	263	137	273	91	64	119	20.2408	13.8131	18.5481	5.74166	4.25484	6.75786	0.000146826	0.00120247	-1.29869	down
chi-miR-27a-3p	20912	17746	19270	62459	71711	39834	1609.41	1789.25	1309.24	3940.86	4767.49	2262.12	1.91e-06	2.38e-05	1.54689	up
chi-miR-27b-3p	178414	169653	207240	556222	618249	324058	13730.9	17105.3	14080.2	35094.9	41102.4	18402.9	2.68e-05	0.000270387	1.39729	up
chi-miR-29a-3p	2083	1651	1480	9370	10454	15234	160.31	166.463	100.554	591.202	695.002	865.12	3.62e-18	2.52e-16	2.66296	up
chi-miR-29a-5p	6	6	1	26	29	82	0.461767	0.604953	0.0679417	1.64047	1.92798	4.65668	2.56e-05	0.000260285	3.08359	up
chi-miR-29b-3p	136	53	84	1112	1030	1560	10.4667	5.34375	5.7071	70.1618	68.4764	88.5905	1.66e-27	4.91e-25	3.69935	up
chi-miR-29c-3p	18	12	13	414	230	605	1.3853	1.20991	0.883242	26.1214	15.2908	34.3572	4.59e-28	2.38e-25	4.69838	up
chi-miR-29c-5p	345	198	284	2081	995	3639	26.5516	19.9634	19.2954	131.301	66.1495	206.654	2.56e-13	7.8e-12	2.90971	up
chi-miR-30c-5p	258728	173637	233092	19218	38269	22726	19912	17507	15836.7	1212.56	2544.2	1290.58	2.41e-17	1.47e-15	-2.99818	down
chi-miR-30e-5p	105276	81798	100958	205634	178776	323046	8102.16	8247.32	6859.26	12974.5	11885.4	18345.4	9.49e-06	0.000105723	1.23395	up
chi-miR-323a-3p	1913	1508	1883	220	312	125	147.227	152.045	127.934	13.8809	20.7424	7.0986	4.98e-15	2.11e-13	-2.96494	down
chi-miR-323b	2302	1340	1309	199	221	151	177.164	135.106	88.9357	12.5559	14.6925	8.5751	1.33e-19	1.32e-17	-3.09909	down
chi-miR-326-3p	48	45	116	1360	675	1087	3.69413	4.53715	7.88124	85.8095	44.8753	61.7294	4.23e-24	7.97e-22	3.82302	up
chi-miR-329b-3p	4488	3383	5914	1243	1679	1100	345.401	341.093	401.807	78.4273	111.623	62.4676	1.48e-08	2.79e-07	-1.74699	down
chi-miR-331-3p	2092	1521	2038	4949	2241	5133	161.003	153.356	138.465	312.258	148.986	291.497	0.000805656	0.00558301	1.05015	up
chi-miR-338-3p	47	50	60	348	248	356	3.61717	5.04127	4.0765	21.9571	16.4875	20.2168	1.12e-15	5.17e-14	2.51765	up
chi-miR-33b-3p	47	24	29	14	2	6	3.61717	2.41981	1.97031	0.883333	0.132964	0.340733	0.00167472	0.0104834	-2.13467	down
chi-miR-369-3p	399	281	499	1830	2599	1867	30.7075	28.332	33.9029	115.464	172.787	106.025	6.02e-15	2.4e-13	2.4057	up
chi-miR-369-5p	2867	1826	3088	1242	1402	952	220.647	184.107	209.804	78.3642	93.2077	54.0629	0.000192824	0.00153666	-1.09657	down
chi-miR-374a-3p	832	891	863	3542	2926	5240	64.0316	89.8355	58.6337	223.483	194.526	297.573	3.36e-12	8.92e-11	2.08047	up
chi-miR-374a-5p	1928	1200	1944	3714	3899	4422	148.381	120.991	132.079	234.336	259.213	251.12	7.06e-07	9.44e-06	1.22701	up
chi-miR-374b-3p	17	16	23	234	139	243	1.30834	1.61321	1.56266	14.7643	9.24099	13.7997	3.95e-18	2.64e-16	3.35348	up
chi-miR-376a	25	16	20	81	60	80	1.92403	1.61321	1.35883	5.11071	3.98892	4.5431	2.81e-05	0.000277362	1.78232	up
chi-miR-376b-3p	12	5	2	68	41	127	0.923533	0.504127	0.135883	4.29047	2.72576	7.21217	9.17e-08	1.46e-06	3.39798	up
chi-miR-376b-5p	14	9	19	69	47	107	1.07746	0.907429	1.29089	4.35357	3.12465	6.0764	2.68e-06	3.28e-05	2.31323	up
chi-miR-376c-3p	206	97	171	848	637	1496	15.854	9.78007	11.618	53.5047	42.349	84.956	5.07e-13	1.5e-11	2.587	up
chi-miR-376c-5p	17	8	16	69	57	118	1.30834	0.806604	1.08707	4.35357	3.78947	6.70107	3.58e-07	4.94e-06	2.4807	up
chi-miR-376d	14	13	13	43	29	72	1.07746	1.31073	0.883242	2.71309	1.92798	4.08879	0.00133259	0.00873771	1.7197	up
chi-miR-376e-3p	123	75	129	329	305	802	9.46621	7.56191	8.76448	20.7583	20.277	45.5446	2.06e-07	3e-06	2.0624	up
chi-miR-376e-5p	14	8	15	66	47	107	1.07746	0.806604	1.01913	4.16428	3.12465	6.0764	8.52e-07	1.12e-05	2.46648	up
chi-miR-381	4379	2627	4496	7898	6618	10372	337.013	264.869	305.466	498.326	439.977	589.013	3.18e-05	0.000308273	1.08353	up
chi-miR-3959-3p	229	83	214	927	517	1692	17.6241	8.36851	14.5395	58.4892	34.3712	96.0866	2.94e-09	5.98e-08	2.50794	up
chi-miR-3959-5p	5371	4046	7128	12902	14742	14153	413.358	407.94	484.289	814.054	980.077	803.731	3.21e-07	4.47e-06	1.32451	up
chi-miR-409-3p	36630	20565	37613	9083	7405	9162	2819.08	2073.48	2555.49	573.094	492.299	520.299	2.57e-14	9.51e-13	-1.88484	down
chi-miR-409-5p	4051	2139	4336	1185	1891	621	311.769	215.666	294.595	74.7678	125.717	35.2658	0.00071451	0.00508751	-1.42994	down
chi-miR-411a-3p	5844	2999	6605	973	2074	934	449.761	302.376	448.755	61.3916	137.884	53.0407	4.26e-06	5.11e-05	-1.86355	down
chi-miR-411a-5p	27509	17476	31990	64029	59093	74569	2117.12	1762.03	2173.46	4039.92	3928.62	4234.68	3.8e-08	6.51e-07	1.34151	up
chi-miR-411b-5p	220	140	227	557	481	679	16.9314	14.1156	15.4228	35.144	31.9778	38.5596	1.95e-08	3.55e-07	1.51239	up
chi-miR-412-5p	2318	1693	2455	1215	1229	735	178.396	170.698	166.797	76.6607	81.7063	41.7397	0.00102027	0.00688596	-1.02052	down
chi-miR-421-3p	496	282	377	1031	763	848	38.1727	28.4328	25.614	65.0511	50.7257	48.1569	2.79e-05	0.000276697	1.15522	up
chi-miR-423-3p	91683	68429	85038	31671	35188	26695	7056.02	6899.39	5777.63	1998.29	2339.37	1515.98	2.2e-07	3.19e-06	-1.39814	down
chi-miR-423-5p	47206	38200	45872	14583	12927	18933	3633.03	3851.53	3116.62	920.117	859.412	1075.18	3.16e-10	7.13e-09	-1.53803	down
chi-miR-433	6651	3631	6366	879	1035	477	511.868	366.097	432.517	55.4607	68.8088	27.0882	3.85e-14	1.37e-12	-2.73796	down
chi-miR-455-5p	591	389	1374	3986	2893	2222	45.484	39.2211	93.3519	251.497	192.332	126.185	8.94e-07	1.17e-05	1.95294	up
chi-miR-483	1561	528	1460	86	76	84	120.136	53.2358	99.1949	5.42619	5.05263	4.77026	4.71e-26	1.08e-23	-3.77539	down
chi-miR-485-3p	2274	1171	1886	358	214	430	175.01	118.067	128.138	22.5881	14.2271	24.4192	5.15e-15	2.13e-13	-2.42157	down
chi-miR-485-5p	1888	1346	2328	827	620	878	145.303	135.711	158.168	52.1797	41.2188	49.8605	2.57e-07	3.67e-06	-1.27519	down
chi-miR-493-3p	4659	2450	5405	9799	6681	10656	358.562	247.022	367.225	618.27	444.166	605.141	0.000120364	0.000997576	1.09732	up
chi-miR-494	17950	10022	19181	3827	5472	3140	1381.45	1010.47	1303.19	241.465	363.789	178.317	2.36e-08	4.15e-07	-1.87006	down
chi-miR-499-5p	53	65	58	158	191	91	4.07894	6.55366	3.94062	9.96904	12.698	5.16778	0.00342249	0.0193754	1.25776	up
chi-miR-505-3p	850	644	902	240	426	229	65.4169	64.9316	61.2834	15.1428	28.3213	13.0046	0.000101139	0.000851871	-1.39032	down
chi-miR-543-3p	20376	9883	17634	606	1835	756	1568.16	996.458	1198.08	38.2357	121.994	42.9323	3.98e-17	2.29e-15	-3.76123	down
chi-miR-545-5p	0	1	1	20	9	11	0	0.100825	0.0679417	1.2619	0.598337	0.624676	0.000843389	0.00582501	3.59254	up
chi-miR-582-5p	2	3	0	19	8	16	0.153922	0.302476	0	1.19881	0.531855	0.90862	0.0062679	0.0329621	2.63106	up
chi-miR-874-3p	26	40	76	181	135	172	2.00099	4.03302	5.16357	11.4202	8.97506	9.76767	3.08e-05	0.000300633	1.72018	up
chi-miR-877-3p	211	164	242	74	60	68	16.2388	16.5354	16.4419	4.66904	3.98892	3.86164	8.77e-08	1.41e-06	-1.62488	down
chi-miR-9-3p	20	30	51	145	130	107	1.53922	3.02476	3.46503	9.1488	8.64265	6.0764	1.24e-05	0.000134951	1.86116	up
chi-miR-9-5p	846	793	1528	5898	4243	4510	65.1091	79.9546	103.815	372.135	282.083	256.117	1.06e-13	3.5e-12	2.17301	up
chi-miR-99b-5p	65003	54140	92243	25454	25773	19685	5002.7	5458.69	6267.15	1606.02	1713.44	1117.89	1.7e-08	3.11e-07	-1.56756	down
novel_miR_1	1697	1111	1863	3939	3836	4262	130.603	112.017	126.575	248.532	255.025	242.034	1.67e-08	3.11e-07	1.34545	up
novel_miR_10	1	0	1	14	8	9	0.0769611	0	0.0679417	0.883333	0.531855	0.511099	0.00318947	0.0183063	3.29248	up
novel_miR_100	2	3	1	23	23	7	0.153922	0.302476	0.0679417	1.45119	1.52908	0.397521	0.00205975	0.0125155	2.7857	up
novel_miR_1004	20	32	29	3	7	6	1.53922	3.22641	1.97031	0.189286	0.465374	0.340733	0.000924421	0.00630066	-2.27181	down
novel_miR_1015	64	42	49	8	7	19	4.92551	4.23467	3.32914	0.504762	0.465374	1.07899	6.55e-05	0.000589809	-2.17053	down
novel_miR_1022	18610	16866	31011	97711	97578	65766	1432.25	1700.52	2106.94	6165.09	6487.17	3734.77	4.08e-10	8.9e-09	1.95463	up
novel_miR_1027	90	67	101	26	27	10	6.9265	6.75531	6.86211	1.64047	1.79501	0.567888	3.16e-05	0.000307004	-1.98699	down
novel_miR_1055	24	8	23	2	2	2	1.84707	0.806604	1.56266	0.12619	0.132964	0.113578	0.000739169	0.00524506	-2.90196	down
novel_miR_106	2483407	1569620	2183924	592520	499862	1571185	191126	158258	148380	37385.2	33231.8	89225.7	0.00141413	0.00918522	-1.26205	down
novel_miR_1061	147	82	87	27	40	21	11.3133	8.26769	5.91093	1.70357	2.65928	1.19256	6.75e-05	0.000602501	-1.80953	down
novel_miR_1062	823	645	1003	2765	3536	2134	63.339	65.0324	68.1455	174.458	235.08	121.187	2.07e-08	3.73e-07	1.75724	up
novel_miR_1070	786	816	972	2493	3166	2119	60.4914	82.2736	66.0394	157.296	210.482	120.335	4.34e-07	5.91e-06	1.55585	up
novel_miR_1072	46	15	19	3	2	1	3.54021	1.51238	1.29089	0.189286	0.132964	0.0567888	3.37e-05	0.000325173	-3.44435	down
novel_miR_1073	1098	655	259	34	21	44	84.5033	66.0407	17.5969	2.14524	1.39612	2.49871	3.18e-18	2.35e-16	-4.32316	down
novel_miR_1076	35	20	12	0	3	0	2.69364	2.01651	0.815301	0	0.199446	0	7.17e-05	0.000637702	-3.91954	down
novel_miR_1078	50	32	7	9	2	2	3.84805	3.22641	0.475592	0.567857	0.132964	0.113578	0.00161359	0.0102243	-2.6562	down
novel_miR_1083	562	427	598	97	153	108	43.2521	43.0525	40.6292	6.12023	10.1717	6.13319	7.09e-11	1.65e-09	-2.1269	down
novel_miR_1089	0	0	0	20	11	13	0	0	0	1.2619	0.731301	0.738254	6.66e-05	0.000597061	5.28645	up
novel_miR_1091	26	50	9	3	3	0	2.00099	5.04127	0.611476	0.189286	0.199446	0	8.89e-05	0.000761111	-3.57304	down
novel_miR_1104	951	482	383	85	62	93	73.19	48.5979	26.0217	5.36309	4.12188	5.28135	5.18e-14	1.79e-12	-2.92668	down
novel_miR_1109	18	40	29	0	2	5	1.3853	4.03302	1.97031	0	0.132964	0.283944	3.81e-05	0.000363476	-3.43791	down
novel_miR_1111	47	51	67	291	167	237	3.61717	5.1421	4.5521	18.3607	11.1025	13.4589	5.04e-09	9.84e-08	1.99284	up
novel_miR_1138	0	0	3	20	12	34	0	0	0.203825	1.2619	0.797783	1.93082	7.54e-05	0.000668027	3.90918	up
novel_miR_1144	10	2	8	25	12	68	0.769611	0.201651	0.543534	1.57738	0.797783	3.86164	0.00300119	0.0174548	2.21823	up
novel_miR_1149	18	12	26	42	64	45	1.3853	1.20991	1.76648	2.65	4.25484	2.55549	0.00500897	0.0270981	1.41015	up
novel_miR_1154	283	203	316	650	489	826	21.78	20.4676	21.4696	41.0119	32.5097	46.9075	6.13e-06	6.97e-05	1.24599	up
novel_miR_1156	12	4	9	29	22	38	0.923533	0.403302	0.611476	1.82976	1.4626	2.15797	0.00485168	0.026385	1.73957	up
novel_miR_1157	736	270	340	41	22	26	56.6434	27.2229	23.1002	2.5869	1.4626	1.47651	9.76e-20	1.01e-17	-3.86835	down
novel_miR_116	76	78	17	0	4	1	5.84904	7.86439	1.15501	0	0.265928	0.0567888	3.91e-08	6.64e-07	-4.70952	down
novel_miR_1168	256	191	157	18	22	25	19.702	19.2577	10.6669	1.13571	1.4626	1.41972	1.56e-15	7.04e-14	-3.2132	down
novel_miR_1171	91	67	91	29	42	12	7.00346	6.75531	6.1827	1.82976	2.79224	0.681465	0.00237958	0.0140871	-1.53203	down
novel_miR_1182	25	27	17	1	3	7	1.92403	2.72229	1.15501	0.0630952	0.199446	0.397521	0.00111765	0.00747022	-2.54883	down
novel_miR_1191	746	341	553	193	166	92	57.413	34.3815	37.5718	12.1774	11.036	5.22457	1.2e-06	1.53e-05	-1.82882	down
novel_miR_1193	713	699	1122	7634	7770	6442	54.8733	70.477	76.2306	481.669	516.565	365.833	7.75e-28	2.68e-25	3.068	up
novel_miR_12	611	485	928	1420	1438	1398	47.0232	48.9004	63.0499	89.5952	95.601	79.3907	0.000103952	0.000872017	1.06101	up
novel_miR_1200	487	456	993	4695	3371	5097	37.4801	45.9764	67.4661	296.232	224.111	289.452	3.65e-18	2.52e-16	2.72005	up
novel_miR_1207	49	27	16	5	8	3	3.77109	2.72229	1.08707	0.315476	0.531855	0.170366	0.000790289	0.00551339	-2.40363	down
novel_miR_1213	959	266	277	27	14	19	73.8057	26.8196	18.8199	1.70357	0.930747	1.07899	1.9e-19	1.78e-17	-4.54289	down
novel_miR_1215	342	139	167	55	76	51	26.3207	14.0147	11.3463	3.47024	5.05263	2.89623	2.1e-05	0.00022059	-1.79209	down
novel_miR_1219	182	190	182	972	981	1005	14.0069	19.1568	12.3654	61.3285	65.2188	57.0727	8.56e-17	4.67e-15	2.34201	up
novel_miR_1227	24	27	4	2	3	3	1.84707	2.72229	0.271767	0.12619	0.199446	0.170366	0.00369868	0.0207126	-2.62617	down
novel_miR_1231	33	23	27	2	5	11	2.53972	2.31899	1.83443	0.12619	0.33241	0.624676	0.00212467	0.0127974	-2.12815	down
novel_miR_1232	227	121	62	4	5	2	17.4702	12.1999	4.21239	0.252381	0.33241	0.113578	6.87e-15	2.64e-13	-5.01833	down
novel_miR_1236	4	0	0	4	6	43	0.307844	0	0	0.252381	0.398892	2.44192	0.00652719	0.0342388	3.07842	up
novel_miR_1242	69	79	15	0	2	1	5.31032	7.96521	1.01913	0	0.132964	0.0567888	9.72e-09	1.86e-07	-5.24447	down
novel_miR_1246	40	29	20	6	2	6	3.07844	2.92394	1.35883	0.378571	0.132964	0.340733	0.000174176	0.00140425	-2.60738	down
novel_miR_1248	221	152	154	39	115	16	17.0084	15.3255	10.463	2.46071	7.64542	0.90862	0.00940212	0.0466057	-1.5315	down
novel_miR_1255	728	769	1691	4767	2874	2023	56.0277	77.5348	114.889	300.775	191.069	114.884	6.29e-05	0.000574088	1.56729	up
novel_miR_1258	2	3	1	23	23	7	0.153922	0.302476	0.0679417	1.45119	1.52908	0.397521	0.00205975	0.0125155	2.7857	up
novel_miR_1264	11	9	6	0	1	1	0.846572	0.907429	0.40765	0	0.0664819	0.0567888	0.00672187	0.0349943	-3.09319	down
novel_miR_1269	6	8	10	0	0	0	0.461767	0.806604	0.679417	0	0	0	0.0011328	0.00754711	-4.53905	down
novel_miR_1270	9	16	7	1	0	2	0.69265	1.61321	0.475592	0.0630952	0	0.113578	0.00452641	0.0249434	-3.04556	down
novel_miR_1277	49	36	59	220	151	301	3.77109	3.62972	4.00856	13.8809	10.0388	17.0934	1.16e-09	2.43e-08	2.15202	up
novel_miR_1283	5	5	4	0	0	0	0.384805	0.504127	0.271767	0	0	0	0.00916803	0.0456638	-3.80656	down
novel_miR_1289	18	24	1	1	0	0	1.3853	2.41981	0.0679417	0.0630952	0	0	0.000545309	0.00399251	-4.27744	down
novel_miR_130	3	3	21	0	0	0	0.230883	0.302476	1.42678	0	0	0	0.00162622	0.0102729	-4.45305	down
novel_miR_1302	18610	16866	31011	97711	97578	65766	1432.25	1700.52	2106.94	6165.09	6487.17	3734.77	4.08e-10	8.9e-09	1.95463	up
novel_miR_1311	47	18	29	4	4	11	3.61717	1.81486	1.97031	0.252381	0.265928	0.624676	0.00101099	0.00684569	-2.21372	down
novel_miR_1331	2175	1641	2886	587	1060	466	167.39	165.455	196.08	37.0369	70.4709	26.4636	2.72e-05	0.000274	-1.60649	down
novel_miR_1343	18	14	38	108	72	89	1.3853	1.41156	2.58179	6.81428	4.7867	5.0542	2.13e-05	0.000223185	1.89409	up
novel_miR_1346	784	311	445	51	41	41	60.3375	31.3567	30.2341	3.21785	2.72576	2.32834	6.56e-21	7.55e-19	-3.49225	down
novel_miR_1349	16	5	4	0	0	0	1.23138	0.504127	0.271767	0	0	0	0.00132786	0.00873438	-4.50358	down
novel_miR_1364	2019	498	1704	412	485	221	155.384	50.2111	115.773	25.9952	32.2437	12.5503	5.92e-05	0.000547809	-1.80906	down
novel_miR_137	2	2	1	19	22	7	0.153922	0.201651	0.0679417	1.19881	1.4626	0.397521	0.00182035	0.011259	2.89825	up
novel_miR_1372	0	0	0	17	10	8	0	0	0	1.07262	0.664819	0.45431	0.00024293	0.00187818	4.97111	up
novel_miR_1379	265	138	68	3	5	4	20.3947	13.9139	4.62004	0.189286	0.33241	0.227155	6.03e-16	3.05e-14	-5.10418	down
novel_miR_1384	44	15	15	3	2	0	3.38629	1.51238	1.01913	0.189286	0.132964	0	8.31e-05	0.00072341	-3.52383	down
novel_miR_14	19335	17219	22994	8066	6920	7135	1488.04	1736.11	1562.25	508.926	460.055	405.188	3.13e-10	7.12e-09	-1.45617	down
novel_miR_1403	1655	1229	1516	3655	2814	6877	127.371	123.915	103	230.613	187.08	390.536	5.03e-06	5.86e-05	1.52113	up
novel_miR_1411	43	69	46	6	0	3	3.30933	6.95696	3.12532	0.378571	0	0.170366	2.19e-08	3.89e-07	-4.0189	down
novel_miR_1417	0	0	0	131	89	105	0	0	0	8.26547	5.91689	5.96282	3.8e-12	9.97e-11	7.90541	up
novel_miR_1422	385335	321896	529845	1539469	1623229	1732245	29655.8	32455.3	35998.6	97133.1	107915	98372	2.49e-15	1.1e-13	1.9566	up
novel_miR_1428	1697	1111	1864	3939	3836	4262	130.603	112.017	126.643	248.532	255.025	242.034	1.69e-08	3.11e-07	1.34517	up
novel_miR_1430	153	71	48	9	8	22	11.775	7.15861	3.2612	0.567857	0.531855	1.24935	1.59e-06	2e-05	-2.76287	down
novel_miR_1447	25	10	15	1	4	0	1.92403	1.00825	1.01913	0.0630952	0.265928	0	0.00225151	0.0134442	-2.91273	down
novel_miR_1449	119	48	55	5	18	11	9.15837	4.83962	3.73679	0.315476	1.19667	0.624676	9.81e-06	0.000108707	-2.58812	down
novel_miR_1454	4	6	7	17	23	26	0.307844	0.604953	0.475592	1.07262	1.52908	1.47651	0.00816039	0.0413406	1.81737	up
novel_miR_1462	9	0	1	25	16	27	0.69265	0	0.0679417	1.57738	1.06371	1.5333	0.00468625	0.0256876	2.51479	up
novel_miR_1471	17	5	4	0	0	0	1.30834	0.504127	0.271767	0	0	0	0.00115719	0.00768494	-4.54782	down
novel_miR_1472	88	67	24	6	6	8	6.77258	6.75531	1.6306	0.378571	0.398892	0.45431	1.19e-06	1.53e-05	-3.10703	down
novel_miR_1480	72	15	95	8	7	5	5.5412	1.51238	6.45446	0.504762	0.465374	0.283944	5.43e-06	6.28e-05	-2.97557	down
novel_miR_1500	120	181	87	2	23	7	9.23533	18.2494	5.91093	0.12619	1.52908	0.397521	1.62e-07	2.4e-06	-3.46496	down
novel_miR_1505	89150	80703	68168	18238	19955	18133	6861.08	8136.92	4631.45	1150.73	1326.65	1029.75	2.56e-13	7.8e-12	-2.11493	down
novel_miR_1530	34	38	24	6	3	4	2.61668	3.83137	1.6306	0.378571	0.199446	0.227155	3.05e-05	0.00029919	-2.82809	down
novel_miR_1545	44	33	47	7	9	8	3.38629	3.32724	3.19326	0.441666	0.598337	0.45431	2.76e-05	0.000274765	-2.3107	down
novel_miR_1552	1115	902	1249	2863	1860	2609	85.8116	90.9446	84.8592	180.642	123.656	148.162	4.77e-06	5.64e-05	1.1139	up
novel_miR_1553	33	24	41	4	12	6	2.53972	2.41981	2.78561	0.252381	0.797783	0.340733	0.00135719	0.00887096	-2.04046	down
novel_miR_1564	3	7	3	26	44	25	0.230883	0.705778	0.203825	1.64047	2.92521	1.41972	0.000202632	0.0016025	2.64717	up
novel_miR_1574	40380	28247	40407	5883	5586	17286	3107.69	2848.02	2745.32	371.189	371.368	981.651	1.35e-06	1.71e-05	-1.94418	down
novel_miR_1579	1656	1224	1513	3650	2811	6874	127.448	123.41	102.796	230.297	186.881	390.366	5.01e-06	5.86e-05	1.52245	up
novel_miR_1594	38	16	4	2	0	0	2.92452	1.61321	0.271767	0.12619	0	0	0.000208069	0.00163923	-4.11501	down
novel_miR_1595	582	161	208	46	26	19	44.7914	16.2329	14.1319	2.90238	1.72853	1.07899	4.2e-11	9.89e-10	-3.30272	down
novel_miR_1617	49	23	10	5	9	3	3.77109	2.31899	0.679417	0.315476	0.598337	0.170366	0.00574535	0.030524	-2.13369	down
novel_miR_1619	12712	11016	19816	54286	45770	38965	978.329	1110.69	1346.33	3425.19	3042.88	2212.77	3.71e-09	7.45e-08	1.65073	up
novel_miR_162	28	30	22	5	3	3	2.15491	3.02476	1.49472	0.315476	0.199446	0.170366	9.1e-05	0.000776239	-2.7769	down
novel_miR_1621	146	129	101	42	37	16	11.2363	13.0065	6.86211	2.65	2.45983	0.90862	1.7e-05	0.000181738	-1.98923	down
novel_miR_1622	2	1	0	9	6	21	0.153922	0.100825	0	0.567857	0.398892	1.19256	0.00527826	0.0284806	2.98324	up
novel_miR_163	131	60	54	12	10	2	10.0819	6.04953	3.66885	0.757142	0.664819	0.113578	1.34e-07	2.02e-06	-3.23011	down
novel_miR_1633	62	39	33	12	8	5	4.77159	3.93219	2.24208	0.757142	0.531855	0.283944	5.45e-05	0.00051056	-2.3766	down
novel_miR_1643	431	227	107	4	14	6	33.1702	22.8874	7.26976	0.252381	0.930747	0.340733	6.56e-16	3.24e-14	-4.81607	down
novel_miR_1658	119	48	13	1	3	1	9.15837	4.83962	0.883242	0.0630952	0.199446	0.0567888	4.47e-08	7.47e-07	-4.72567	down
novel_miR_166	114002	103841	184676	33129	48897	22663	8773.72	10469.8	12547.2	2090.28	3250.77	1287	2.89e-07	4.07e-06	-1.89257	down
novel_miR_1660	16535	9815	13655	5011	4887	9925	1272.55	989.602	927.744	316.17	324.897	563.628	0.00142196	0.00920717	-1.03996	down
novel_miR_1663	439	699	347	297	210	178	33.7859	70.477	23.5758	18.7393	13.9612	10.1084	0.00332238	0.018912	-1.21559	down
novel_miR_1665	839467	676620	1300349	3798634	2723087	4058420	64606.3	68220.5	88348	239676	181036	230473	2.64e-12	7.38e-11	1.87245	up
novel_miR_1670	3	2	2	41	74	16	0.230883	0.201651	0.135883	2.5869	4.91966	0.90862	7.82e-07	1.04e-05	3.93457	up
novel_miR_1684	236	205	297	50	40	66	18.1628	20.6692	20.1787	3.15476	2.65928	3.74806	2.71e-12	7.4e-11	-2.25842	down
novel_miR_1688	4	20	15	1	0	4	0.307844	2.01651	1.01913	0.0630952	0	0.227155	0.00934764	0.0464468	-2.70636	down
novel_miR_169	22	24	40	6	1	0	1.69314	2.41981	2.71767	0.378571	0.0664819	0	5.59e-05	0.000520486	-3.36796	down
novel_miR_1695	14	12	4	0	0	0	1.07746	1.20991	0.271767	0	0	0	0.000439396	0.00323996	-4.82799	down
novel_miR_1709	16	12	11	0	2	0	1.23138	1.20991	0.747359	0	0.132964	0	0.000914109	0.00625094	-3.60266	down
novel_miR_171	21	9	27	147	160	110	1.61618	0.907429	1.83443	9.27499	10.6371	6.24676	1.05e-10	2.42e-09	2.83625	up
novel_miR_1713	1119	529	332	25	43	10	86.1195	53.3367	22.5567	1.57738	2.85872	0.567888	8.13e-17	4.55e-15	-4.51404	down
novel_miR_1719	1777	1573	2020	10952	8863	16328	136.76	158.598	137.242	691.019	589.229	927.247	6.06e-22	8.97e-20	2.67342	up
novel_miR_1747	182	117	211	2043	1539	2986	14.0069	11.7966	14.3357	128.903	102.316	169.571	2.73e-33	2.83e-30	3.62151	up
novel_miR_176	341	289	232	33	14	31	26.2437	29.1386	15.7625	2.08214	0.930747	1.76045	1.81e-18	1.39e-16	-3.49532	down
novel_miR_1764	960	262	272	27	15	18	73.8826	26.4163	18.4801	1.70357	0.997229	1.0222	3.58e-19	3.09e-17	-4.53042	down
novel_miR_177	0	0	0	34	10	0	0	0	0	2.14524	0.664819	0	0.000538359	0.0039556	4.84597	up
novel_miR_1774	43	12	21	1	0	0	3.30933	1.20991	1.42678	0.0630952	0	0	3.36e-06	4.07e-05	-5.10979	down
novel_miR_178	322	255	179	23	0	27	24.7815	25.7105	12.1616	1.45119	0	1.5333	0.00152706	0.00976564	-3.46331	down
novel_miR_1784	17	14	35	7	4	2	1.30834	1.41156	2.37796	0.441666	0.265928	0.113578	0.00365856	0.0205434	-2.19199	down
novel_miR_1791	45	21	35	0	0	12	3.46325	2.11733	2.37796	0	0	0.681465	0.00203999	0.0124686	-2.82941	down
novel_miR_1799	16	23	6	0	1	0	1.23138	2.31899	0.40765	0	0.0664819	0	0.000148625	0.00121241	-4.4286	down
novel_miR_1802	27	13	42	82	96	42	2.07795	1.31073	2.85355	5.17381	6.38227	2.38513	0.00567094	0.030284	1.42981	up
novel_miR_1812	4	8	2	47	51	68	0.307844	0.806604	0.135883	2.96547	3.39058	3.86164	1.32e-07	2.01e-06	3.31555	up
novel_miR_1814	55	53	53	24	7	28	4.23286	5.34375	3.60091	1.51428	0.465374	1.59009	0.0045463	0.0249866	-1.49594	down
novel_miR_1815	14	5	4	0	1	0	1.07746	0.504127	0.271767	0	0.0664819	0	0.00778793	0.0395505	-3.38323	down
novel_miR_1816	0	0	0	2	12	3	0	0	0	0.12619	0.797783	0.170366	0.0065938	0.0345009	3.95082	up
novel_miR_1817	177	94	47	4	11	5	13.6221	9.47759	3.19326	0.252381	0.731301	0.283944	8.2e-10	1.73e-08	-3.84088	down
novel_miR_183	50	32	34	11	15	12	3.84805	3.22641	2.31002	0.694047	0.997229	0.681465	0.00317677	0.0183063	-1.58405	down
novel_miR_1836	2	8	11	70	57	68	0.153922	0.806604	0.747359	4.41666	3.78947	3.86164	9.51e-08	1.5e-06	3.05204	up
novel_miR_1844	506	267	85	8	14	9	38.9423	26.9204	5.77505	0.504762	0.930747	0.511099	6.19e-15	2.42e-13	-4.6483	down
novel_miR_1849	1689	1253	1537	3721	2850	7013	129.987	126.334	104.426	234.777	189.474	398.26	5.5e-06	6.33e-05	1.52026	up
novel_miR_1850	10385	9780	12504	3194	3277	3605	799.241	986.073	849.543	201.526	217.861	204.723	8.67e-13	2.53e-11	-1.72351	down
novel_miR_1857	100	71	94	207	120	452	7.69611	7.15861	6.38652	13.0607	7.97783	25.6685	0.00088038	0.0060581	1.45549	up
novel_miR_1864	2	0	0	1	11	23	0.153922	0	0	0.0630952	0.731301	1.30614	0.007634	0.0392497	3.2631	up
novel_miR_1870	55	38	50	8	10	10	4.23286	3.83137	3.39709	0.504762	0.664819	0.567888	1.02e-05	0.000112156	-2.3071	down
novel_miR_1871	2	8	10	68	55	63	0.153922	0.806604	0.679417	4.29047	3.65651	3.57769	1.25e-07	1.92e-06	3.0481	up
novel_miR_1880	69227	62839	51496	15832	16484	15166	5327.79	6335.77	3498.73	998.923	1095.89	861.258	7.73e-12	1.98e-10	-1.99105	down
novel_miR_1887	27	15	12	57	36	122	2.07795	1.51238	0.815301	3.59643	2.39335	6.92823	0.000882985	0.0060581	1.85107	up
novel_miR_1888	3685	5672	2981	72	182	63	283.602	571.882	202.534	4.54285	12.0997	3.57769	2.85e-26	7.38e-24	-5.19935	down
novel_miR_19	191	160	166	48	50	74	14.6996	16.1321	11.2783	3.02857	3.3241	4.20237	3.14e-06	3.82e-05	-1.62056	down
novel_miR_1900	244	117	55	5	5	3	18.7785	11.7966	3.73679	0.315476	0.33241	0.170366	6.49e-14	2.2e-12	-4.81452	down
novel_miR_198	946	452	656	230	209	545	72.8052	45.5731	44.5698	14.5119	13.8947	30.9499	0.00624025	0.0329003	-1.0822	down
novel_miR_200	1660	1455	1902	10499	8502	15640	127.755	146.701	129.225	662.436	565.229	888.176	1.28e-22	2.04e-20	2.71158	up
novel_miR_209	38	10	19	0	0	4	2.92452	1.00825	1.29089	0	0	0.227155	0.000232	0.00180039	-3.60801	down
novel_miR_210	52	99	116	332	251	235	4.00198	9.98172	7.88124	20.9476	16.687	13.3454	8.44e-05	0.000731975	1.52809	up
novel_miR_215	421	190	209	81	72	194	32.4006	19.1568	14.1998	5.11071	4.7867	11.017	0.00431865	0.0239899	-1.26373	down
novel_miR_216	174184	113764	185351	688839	584396	629326	13405.4	11470.3	12593.1	43462.4	38851.8	35738.6	7.93e-18	5.14e-16	1.97953	up
novel_miR_220	957	605	516	275	376	381	73.6518	60.9994	35.0579	17.3512	24.9972	21.6365	0.00293027	0.0171029	-1.03265	down
novel_miR_222	20	6	17	58	40	49	1.53922	0.604953	1.15501	3.65952	2.65928	2.78265	0.000966698	0.0065672	1.72057	up
novel_miR_225	70	21	40	8	4	3	5.38728	2.11733	2.71767	0.504762	0.265928	0.170366	7.93e-06	8.89e-05	-2.97469	down
novel_miR_226	50	36	36	9	11	12	3.84805	3.62972	2.4459	0.567857	0.731301	0.681465	0.000383682	0.00284943	-1.90985	down
novel_miR_232	5	3	5	23	19	65	0.384805	0.302476	0.339709	1.45119	1.26316	3.69127	8.29e-05	0.00072341	2.81773	up
novel_miR_237	11	5	9	0	1	0	0.846572	0.504127	0.611476	0	0.0664819	0	0.00444885	0.0246471	-3.52844	down
novel_miR_250	12	6	16	1	2	0	0.923533	0.604953	1.08707	0.0630952	0.132964	0	0.00497649	0.0269929	-2.96496	down
novel_miR_251	215	98	174	26	21	19	16.5466	9.8809	11.8219	1.64047	1.39612	1.07899	1.38e-12	3.98e-11	-2.83847	down
novel_miR_254	84	178	222	941	964	2275	6.46473	17.9469	15.0831	59.3726	64.0886	129.194	1.81e-11	4.41e-10	2.96685	up
novel_miR_259	34291	25910	29720	59558	47128	106948	2639.07	2612.39	2019.23	3757.82	3133.16	6073.44	0.000261564	0.00201473	1.17143	up
novel_miR_26	6	1	8	36	30	29	0.461767	0.100825	0.543534	2.27143	1.99446	1.64687	0.000168943	0.00136738	2.55087	up
novel_miR_269	236	205	297	50	40	66	18.1628	20.6692	20.1787	3.15476	2.65928	3.74806	2.71e-12	7.4e-11	-2.25842	down
novel_miR_282	30	38	18	4	4	1	2.30883	3.83137	1.22295	0.252381	0.265928	0.0567888	5.2e-05	0.000489748	-3.11856	down
novel_miR_283	54	25	10	0	0	1	4.1559	2.52064	0.679417	0	0	0.0567888	1.4e-06	1.77e-05	-5.32592	down
novel_miR_284	30041	20082	22645	1836	3048	2457	2311.99	2024.78	1538.54	115.843	202.637	139.53	1.4e-24	2.91e-22	-3.28452	down
novel_miR_287	0	0	0	7	9	1	0	0	0	0.441666	0.598337	0.0567888	0.0072317	0.0373668	3.9145	up
novel_miR_293	16	6	14	43	36	51	1.23138	0.604953	0.951184	2.71309	2.39335	2.89623	0.000764971	0.00537295	1.78686	up
novel_miR_298	1045	884	1409	4445	1869	2206	80.4243	89.1297	95.7299	280.458	124.255	125.276	0.00015565	0.00126473	1.28927	up
novel_miR_299	210	131	83	11	11	1	16.1618	13.2081	5.63916	0.694047	0.731301	0.0567888	1.84e-11	4.43e-10	-4.06825	down
novel_miR_302	116	122	154	2000	1354	3241	8.92749	12.3007	10.463	126.19	90.0165	184.052	1.75e-31	1.21e-28	3.95368	up
novel_miR_308	357	194	122	12	43	6	27.4751	19.5601	8.28889	0.757142	2.85872	0.340733	1.54e-07	2.31e-06	-3.2868	down
novel_miR_320	220	141	37	6	21	2	16.9314	14.2164	2.51384	0.378571	1.39612	0.113578	1.06e-06	1.38e-05	-3.55936	down
novel_miR_33	44	33	47	7	9	8	3.38629	3.32724	3.19326	0.441666	0.598337	0.45431	2.76e-05	0.000274765	-2.3107	down
novel_miR_339	17	13	17	50	28	60	1.30834	1.31073	1.15501	3.15476	1.86149	3.40733	0.00402872	0.0224395	1.45597	up
novel_miR_364	112	59	79	29	39	16	8.61964	5.9487	5.3674	1.82976	2.5928	0.90862	0.00143498	0.0092338	-1.52622	down
novel_miR_367	4401	4292	4465	21428	15345	20959	338.706	432.743	303.36	1352	1020.17	1190.24	3.2e-16	1.7e-14	2.05268	up
novel_miR_38	8	7	4	0	0	0	0.615689	0.705778	0.271767	0	0	0	0.00300741	0.0174548	-4.22597	down
novel_miR_388	24	12	4	0	2	0	1.84707	1.20991	0.271767	0	0.132964	0	0.00176564	0.0109533	-3.55585	down
novel_miR_39	528225	364435	446369	150423	161741	182093	40652.8	36744.3	30327.1	9490.97	10752.9	10340.8	4.46e-09	8.81e-08	-1.45822	down
novel_miR_390	30	38	18	4	4	1	2.30883	3.83137	1.22295	0.252381	0.265928	0.0567888	5.2e-05	0.000489748	-3.11856	down
novel_miR_396	44	15	15	3	2	0	3.38629	1.51238	1.01913	0.189286	0.132964	0	8.31e-05	0.00072341	-3.52383	down
novel_miR_400	191	78	109	34	21	48	14.6996	7.86439	7.40565	2.14524	1.39612	2.72586	2.28e-05	0.000235475	-1.87124	down
novel_miR_406	459	438	499	1548	982	1547	35.3251	44.1616	33.9029	97.6714	65.2853	87.8522	4.32e-08	7.28e-07	1.46915	up
novel_miR_407	1025	460	260	49	11	35	78.8851	46.3797	17.6648	3.09166	0.731301	1.98761	5.52e-15	2.24e-13	-4.15922	down
novel_miR_408	111	73	69	13	10	12	8.54268	7.36026	4.68798	0.820237	0.664819	0.681465	2.12e-09	4.35e-08	-2.83399	down
novel_miR_413	97	46	24	1	4	3	7.46523	4.63797	1.6306	0.0630952	0.265928	0.170366	3.72e-08	6.42e-07	-4.12916	down
novel_miR_419	2	2	2	19	24	8	0.153922	0.201651	0.135883	1.19881	1.59557	0.45431	0.00165396	0.0103849	2.7926	up
novel_miR_427	1	2	1	18	22	6	0.0769611	0.201651	0.0679417	1.13571	1.4626	0.340733	0.00158284	0.0100603	3.0787	up
novel_miR_428	30	21	10	4	2	0	2.30883	2.11733	0.679417	0.252381	0.132964	0	0.000660467	0.00473525	-3.08506	down
novel_miR_435	15043	12906	14796	26946	49022	31834	1157.73	1301.25	1005.27	1700.16	3259.08	1807.81	9.61e-05	0.000816199	1.31001	up
novel_miR_438	815	640	993	2748	3536	2112	62.7233	64.5283	67.4661	173.386	235.08	119.938	2.2e-08	3.89e-07	1.76405	up
novel_miR_457	41	34	34	105	72	77	3.1554	3.42807	2.31002	6.62499	4.7867	4.37273	0.00358087	0.0202168	1.14758	up
novel_miR_460	133	61	148	11	19	16	10.2358	6.15035	10.0554	0.694047	1.26316	0.90862	1.33e-09	2.76e-08	-2.80195	down
novel_miR_469	286	166	106	38	34	72	22.0109	16.737	7.20182	2.39762	2.26039	4.08879	1.92e-05	0.000204008	-1.98132	down
novel_miR_47	2	2	2	19	24	8	0.153922	0.201651	0.135883	1.19881	1.59557	0.45431	0.00165396	0.0103849	2.7926	up
novel_miR_471	43	27	36	0	0	0	3.30933	2.72229	2.4459	0	0	0	1.02e-07	1.6e-06	-6.52635	down
novel_miR_479	0	1	0	130	85	103	0	0.100825	0	8.20237	5.65096	5.84924	1.15e-13	3.72e-12	7.07762	up
novel_miR_48	141	57	15	1	7	1	10.8515	5.74705	1.01913	0.0630952	0.465374	0.0567888	5.48e-07	7.42e-06	-4.18041	down
novel_miR_481	20538	13255	14237	6043	5966	6175	1580.63	1336.44	967.286	381.284	396.631	350.671	1.13e-07	1.74e-06	-1.42501	down
novel_miR_482	3	0	1	11	25	20	0.230883	0	0.0679417	0.694047	1.66205	1.13578	0.00032154	0.00244041	3.41985	up
novel_miR_485	1397	1067	1524	3372	2126	2838	107.515	107.581	103.543	212.757	141.341	161.167	3.66e-05	0.000351008	1.01517	up
novel_miR_487	7	5	13	0	0	1	0.538728	0.504127	0.883242	0	0	0.0567888	0.00449103	0.0248144	-3.55231	down
novel_miR_488	42	28	22	11	8	8	3.23237	2.82311	1.49472	0.694047	0.531855	0.45431	0.00372853	0.0208235	-1.75214	down
novel_miR_491	39	32	82	9	13	21	3.00148	3.22641	5.57122	0.567857	0.864265	1.19256	0.00136466	0.00889173	-1.7666	down
novel_miR_50	94	49	46	33	6	16	7.23434	4.94045	3.12532	2.08214	0.398892	0.90862	0.00206808	0.0125294	-1.79182	down
novel_miR_514	2	1	4	159	83	129	0.153922	0.100825	0.271767	10.0321	5.518	7.32575	9.22e-18	5.79e-16	5.43204	up
novel_miR_518	207	206	278	531	355	595	15.9309	20.77	18.8878	33.5035	23.6011	33.7893	0.00033702	0.0025393	1.03518	up
novel_miR_524	1653	1265	2453	3510	2243	5836	127.217	127.544	166.661	221.464	149.119	331.419	0.00217054	0.0129982	1.05816	up
novel_miR_537	2	3	0	29	14	45	0.153922	0.302476	0	1.82976	0.930747	2.55549	2.21e-05	0.000229396	3.65017	up
novel_miR_539	106	65	74	52	31	34	8.15788	6.55366	5.02769	3.28095	2.06094	1.93082	0.0077724	0.0395505	-1.09044	down
novel_miR_54	71	32	51	8	10	2	5.46424	3.22641	3.46503	0.504762	0.664819	0.113578	6.9e-06	7.81e-05	-2.80233	down
novel_miR_550	2840	1871	3104	5847	5599	6356	218.569	188.644	210.891	368.918	372.232	360.949	6.73e-07	9.05e-06	1.16704	up
novel_miR_56	10001	9345	11995	3113	3207	3508	769.688	942.214	814.961	196.415	213.208	199.215	1.69e-12	4.78e-11	-1.69901	down
novel_miR_565	6760	4475	9979	17032	14998	14266	520.257	451.194	677.99	1074.64	997.096	810.148	6.01e-05	0.000553104	1.12387	up
novel_miR_583	1	0	0	6	21	41	0.0769611	0	0	0.378571	1.39612	2.32834	2.18e-05	0.000226891	4.85581	up
novel_miR_590	8	5	2	0	0	0	0.615689	0.504127	0.135883	0	0	0	0.00825551	0.0417205	-3.85544	down
novel_miR_607	151	133	120	55	18	51	11.6211	13.4098	8.15301	3.47024	1.19667	2.89623	4.61e-05	0.000437843	-1.76308	down
novel_miR_619	4	2	4	15	8	28	0.307844	0.201651	0.271767	0.946428	0.531855	1.59009	0.0101191	0.0499209	2.12408	up
novel_miR_623	718	702	1127	7671	7797	6468	55.2581	70.7795	76.5703	484.003	518.36	367.31	6.85e-28	2.68e-25	3.06665	up
novel_miR_629	69	48	61	146	151	103	5.31032	4.83962	4.14445	9.2119	10.0388	5.84924	0.00201122	0.0123562	1.13504	up
novel_miR_633	36	27	14	2	1	0	2.7706	2.72229	0.951184	0.12619	0.0664819	0	6.02e-06	6.89e-05	-4.23318	down
novel_miR_642	18658	16889	31082	97801	97656	65853	1435.94	1702.84	2111.76	6170.77	6492.36	3739.71	4.17e-10	9.01e-09	1.95306	up
novel_miR_643	191	121	98	26	58	15	14.6996	12.1999	6.65829	1.64047	3.85595	0.851831	0.00022785	0.00177483	-1.97847	down
novel_miR_650	66	37	43	13	21	7	5.07943	3.73054	2.92149	0.820237	1.39612	0.397521	0.00190169	0.0117271	-1.76233	down
novel_miR_652	0	12	16	0	0	0	0	1.20991	1.08707	0	0	0	0.00201563	0.0123562	-4.41767	down
novel_miR_659	2015	1515	2672	136	255	123	155.077	152.751	181.54	8.58095	16.9529	6.98502	7.06e-21	7.7e-19	-3.50969	down
novel_miR_664	979	274	275	28	15	18	75.3449	27.6262	18.684	1.76667	0.997229	1.0222	2.81e-19	2.53e-17	-4.54154	down
novel_miR_666	15136	13568	18295	6087	11253	4084	1164.88	1368	1242.99	384.06	748.121	231.925	0.00662434	0.0345734	-1.09611	down
novel_miR_667	2	2	1	19	24	8	0.153922	0.201651	0.0679417	1.19881	1.59557	0.45431	0.00111537	0.00747022	2.98961	up
novel_miR_671	34	36	23	8	10	9	2.61668	3.62972	1.56266	0.504762	0.664819	0.511099	0.0032056	0.0183481	-1.78185	down
novel_miR_678	471	284	100	6	27	6	36.2487	28.6344	6.79417	0.378571	1.79501	0.340733	4.17e-11	9.89e-10	-4.25206	down
novel_miR_680	42	28	12	1	1	1	3.23237	2.82311	0.815301	0.0630952	0.0664819	0.0567888	3.48e-06	4.19e-05	-4.31879	down
novel_miR_688	1660	1455	1902	10499	8502	15640	127.755	146.701	129.225	662.436	565.229	888.176	1.28e-22	2.04e-20	2.71158	up
novel_miR_689	1530	1131	1221	449	416	547	117.75	114.034	82.9568	28.3297	27.6565	31.0635	1.48e-08	2.79e-07	-1.49559	down
novel_miR_690	200	115	272	75	73	79	15.3922	11.5949	18.4801	4.73214	4.85318	4.48631	8.73e-05	0.000754119	-1.3449	down
novel_miR_692	72	28	58	27	19	12	5.5412	2.82311	3.94062	1.70357	1.26316	0.681465	0.00734913	0.0378791	-1.39727	down
novel_miR_700	259	117	53	3	3	5	19.9329	11.7966	3.60091	0.189286	0.199446	0.283944	2.57e-14	9.51e-13	-5.07613	down
novel_miR_703	144	125	190	64	80	49	11.0824	12.6032	12.9089	4.03809	5.31855	2.78265	0.000800408	0.00556525	-1.23697	down
novel_miR_709	6	6	9	0	0	0	0.461767	0.604953	0.611476	0	0	0	0.00210376	0.0127084	-4.34246	down
novel_miR_710	28	26	16	8	1	5	2.15491	2.62146	1.08707	0.504762	0.0664819	0.283944	0.00262664	0.0154614	-2.28102	down
novel_miR_712	606	227	149	15	15	9	46.6384	22.8874	10.1233	0.946428	0.997229	0.511099	2.86e-17	1.69e-15	-4.53005	down
novel_miR_715	11	12	6	0	1	2	0.846572	1.20991	0.40765	0	0.0664819	0.113578	0.0083328	0.0420087	-2.85829	down
novel_miR_719	13241	8268	7651	945	181	946	1019.04	833.625	519.822	59.625	12.0332	53.7222	7.66e-16	3.69e-14	-3.82363	down
novel_miR_731	94	69	94	205	120	445	7.23434	6.95696	6.38652	12.9345	7.97783	25.271	0.00065021	0.0046942	1.48393	up
novel_miR_744	40	40	37	821	477	694	3.07844	4.03302	2.51384	51.8011	31.7119	39.4114	3.88e-34	8.05e-31	3.97253	up
novel_miR_747	146	86	33	3	3	1	11.2363	8.67099	2.24208	0.189286	0.199446	0.0567888	1.67e-11	4.12e-10	-4.96887	down
novel_miR_758	710	297	584	2084	1427	3598	54.6424	29.9452	39.678	131.49	94.8697	204.326	9.07e-09	1.76e-07	2.10501	up
novel_miR_760	81	58	95	20	24	18	6.23385	5.84788	6.45446	1.2619	1.59557	1.0222	1.06e-05	0.000115076	-1.88537	down
novel_miR_761	728	768	1691	4767	2874	2023	56.0277	77.434	114.889	300.775	191.069	114.884	6.26e-05	0.000574088	1.56784	up
novel_miR_772	2423	1632	3737	630	787	379	186.477	164.547	253.898	39.75	52.3213	21.5229	3.26e-08	5.67e-07	-2.04984	down
novel_miR_773	66	27	33	0	4	1	5.07943	2.72229	2.24208	0	0.265928	0.0567888	1.61e-07	2.4e-06	-4.26568	down
novel_miR_780	22	16	13	3	0	1	1.69314	1.61321	0.883242	0.189286	0	0.0567888	0.000406404	0.00300739	-3.34901	down
novel_miR_781	23	15	22	5	3	0	1.77011	1.51238	1.49472	0.315476	0.199446	0	0.00147269	0.00944708	-2.68211	down
novel_miR_788	9	8	9	0	0	0	0.69265	0.806604	0.611476	0	0	0	0.000757461	0.00533943	-4.65666	down
novel_miR_789	10799	7275	6801	859	131	874	831.103	733.505	462.072	54.1988	8.70913	49.6334	9.13e-14	3.05e-12	-3.74421	down
novel_miR_791	526	301	450	113	196	131	40.4815	30.3485	30.5738	7.12976	13.0305	7.43933	2.3e-05	0.000236269	-1.5032	down
novel_miR_796	40	10	13	1	2	0	3.07844	1.00825	0.883242	0.0630952	0.132964	0	0.000113537	0.000948584	-3.82088	down
novel_miR_797	747	678	765	236	457	194	57.4899	68.3597	51.9754	14.8905	30.3822	11.017	0.00130885	0.00863673	-1.27993	down
novel_miR_798	158	201	131	1	1	8	12.1599	20.2659	8.90037	0.0630952	0.0664819	0.45431	1.65e-18	1.32e-16	-5.47786	down
novel_miR_8	127	122	121	312	209	389	9.77406	12.3007	8.22095	19.6857	13.8947	22.0908	0.000179408	0.00144083	1.20978	up
novel_miR_803	124	69	31	3	9	1	9.54318	6.95696	2.10619	0.189286	0.598337	0.0567888	8.26e-08	1.34e-06	-3.87334	down
novel_miR_807	265	327	196	4	14	9	20.3947	32.9699	13.3166	0.252381	0.930747	0.511099	4.8e-21	5.85e-19	-4.7966	down
novel_miR_808	18	14	26	79	93	86	1.3853	1.41156	1.76648	4.98452	6.18282	4.88383	9.39e-07	1.22e-05	2.10504	up
novel_miR_810	8	6	9	1	0	0	0.615689	0.604953	0.611476	0.0630952	0	0	0.00549116	0.0295524	-3.48066	down
novel_miR_82	0	0	0	4	9	6	0	0	0	0.252381	0.598337	0.340733	0.00363267	0.0204535	4.15788	up
novel_miR_825	146	109	92	710	636	1280	11.2363	10.99	6.25064	44.7976	42.2825	72.6896	4.26e-15	1.84e-13	2.80885	up
novel_miR_833	46	22	32	10	8	16	3.54021	2.21816	2.17414	0.630952	0.531855	0.90862	0.00770928	0.0394411	-1.53033	down
novel_miR_834	54	41	34	8	7	12	4.1559	4.13384	2.31002	0.504762	0.465374	0.681465	6.37e-05	0.000578782	-2.24209	down
novel_miR_845	504	386	705	1459	845	1876	38.7884	38.9186	47.8989	92.0559	56.1772	106.536	2.34e-05	0.000238786	1.33589	up
novel_miR_854	27	15	18	1	5	0	2.07795	1.51238	1.22295	0.0630952	0.33241	0	0.00106251	0.00714777	-2.9643	down
novel_miR_855	14	8	116	3	0	8	1.07746	0.806604	7.88124	0.189286	0	0.45431	0.000559925	0.00407075	-3.23149	down
novel_miR_859	31	22	36	162	132	138	2.38579	2.21816	2.4459	10.2214	8.77562	7.83685	5.25e-10	1.12e-08	2.22568	up
novel_miR_86	635	510	724	94	142	34	48.8703	51.421	49.1898	5.93095	9.44043	1.93082	4.11e-09	8.18e-08	-2.70776	down
novel_miR_867	106	28	51	212	90	515	8.15788	2.82311	3.46503	13.3762	5.98337	29.2462	0.000267088	0.00203458	2.02894	up
novel_miR_869	92	32	38	16	11	12	7.08042	3.22641	2.58179	1.00952	0.731301	0.681465	0.000342775	0.00256401	-2.00473	down
novel_miR_87	1	0	1	14	8	9	0.0769611	0	0.0679417	0.883333	0.531855	0.511099	0.00318947	0.0183063	3.29248	up
novel_miR_873	0	0	0	3	6	6	0	0	0	0.189286	0.398892	0.340733	0.00883758	0.044124	3.82064	up
novel_miR_882	16	10	24	4	4	0	1.23138	1.00825	1.6306	0.252381	0.265928	0	0.00768127	0.0393951	-2.37156	down
novel_miR_885	2	0	2	11	9	13	0.153922	0	0.135883	0.694047	0.598337	0.738254	0.00838635	0.042176	2.67285	up
novel_miR_897	14	6	7	0	0	0	1.07746	0.604953	0.475592	0	0	0	0.000757622	0.00533943	-4.66216	down
novel_miR_911	23	23	40	7	7	3	1.77011	2.31899	2.71767	0.441666	0.465374	0.170366	0.000770856	0.00539599	-2.23225	down
novel_miR_912	24	21	10	0	0	0	1.84707	2.11733	0.679417	0	0	0	1.3e-05	0.000139813	-5.66309	down
novel_miR_918	112	153	104	24	51	38	8.61964	15.4263	7.06594	1.51428	3.39058	2.15797	0.000195726	0.00155381	-1.72941	down
novel_miR_927	97	73	62	20	11	8	7.46523	7.36026	4.21239	1.2619	0.731301	0.45431	4.04e-07	5.55e-06	-2.5614	down
novel_miR_929	26	14	4	0	0	1	2.00099	1.41156	0.271767	0	0	0.0567888	0.000263199	0.00201981	-4.34755	down
novel_miR_937	31	23	4	3	3	1	2.38579	2.31899	0.271767	0.189286	0.199446	0.0567888	0.00233127	0.0138407	-2.81685	down
novel_miR_940	12	13	20	46	35	41	0.923533	1.31073	1.35883	2.90238	2.32687	2.32834	0.00691488	0.0359089	1.36474	up
novel_miR_945	455	102	152	114	46	11	35.0173	10.2842	10.3271	7.19285	3.05817	0.624676	0.00251201	0.0148287	-1.95996	down
novel_miR_95	3	0	4	30	61	48	0.230883	0	0.271767	1.89286	4.0554	2.72586	5.28e-08	8.75e-07	4.07757	up
novel_miR_955	51483	75682	41400	19998	25242	19923	3962.19	7630.67	2812.79	1261.78	1678.14	1131.4	0.000134217	0.00110796	-1.44225	down
novel_miR_962	3927	2551	3423	933	818	2338	302.226	257.206	232.565	58.8678	54.3822	132.772	0.000595122	0.00431151	-1.31062	down
novel_miR_966	18	4	27	92	82	83	1.3853	0.403302	1.83443	5.80476	5.45152	4.71347	4.32e-06	5.15e-05	2.3618	up
novel_miR_97	25	10	1	0	0	1	1.92403	1.00825	0.0679417	0	0	0.0567888	0.00175428	0.0109155	-3.95213	down
novel_miR_971	44	24	12	0	3	0	3.38629	2.41981	0.815301	0	0.199446	0	1.94e-05	0.000205298	-4.16221	down
novel_miR_974	70	51	85	7	21	7	5.38728	5.1421	5.77505	0.441666	1.39612	0.397521	1.26e-05	0.000136433	-2.43993	down
novel_miR_979	0	0	0	12	4	3	0	0	0	0.757142	0.265928	0.170366	0.00476943	0.0260746	4.06523	up
novel_miR_988	116845	106246	190099	33434	49475	22813	8992.52	10712.3	12915.7	2109.52	3289.19	1295.52	2.28e-07	3.28e-06	-1.91495	down
novel_miR_99	63	18	16	11	7	9	4.84855	1.81486	1.08707	0.694047	0.465374	0.511099	0.00950125	0.0469847	-1.77493	down
novel_miR_995	38	32	18	3	2	1	2.92452	3.22641	1.22295	0.189286	0.132964	0.0567888	5.04e-06	5.86e-05	-3.65535	down
