# Supplementary material for: RNA-Seq reveals miRNA role in thermogenic regulation in brown adipose tissues of goats
Source: BMC Genomics. 2022 Mar 7;23:186. doi: 10.1186/s12864-022-08401-2 (PMC8900370; doi:10.1186/s12864-022-08401-2)
Supplement: Supplementary file 7 — Additional file 7: Table S6. Comparison of BAT enriched miRNAs in mouse, human, and goat. [file 12864_2022_8401_MOESM7_ESM.xlsx]

## Sheet: Sheet1
Table S6. Comparison of BAT enriched miRNAs in mouse, human, and goat
Mouse BAT enriched miRNAs	Goat BAT enriched miRNAs	Human BAT enriched miRNAs
miR-92a	let-7b-3p	miR-26a
miR-805	let-7e-3p	miR-30a
miR-676	miR-105a	miR-27b-3p
miR-671-3p	miR-106b-3p	let-7i-5p
miR-542-5p	miR-125a-3p	miR-122-5p
miR-542-3p	miR-125a-5p	miR-199a-3p
miR-491	miR-127-3p	miR-125b
miR-484	miR-128-3p	miR-146b-5p
miR-455	miR-1306-5p	miR-129-5p
miR-452	miR-1307-3p	miR-155
miR-450a-5p	miR-1468-5p	miR-455
miR-450a	miR-154b-5p	miR-23b-5p
miR-423-5p	miR-191-5p	miR-99b-5p
miR-384-5p	miR-23b-5p
miR-374-5p	miR-25-5p
miR-365	miR-30c-5p
miR-351	miR-323a-3p
miR-345-3p	miR-323b
miR-328	miR-329b-3p
miR-322-5p	miR-33b-3p
miR-322-3p	miR-369-5p
miR-320	miR-409-3p
miR-32	miR-409-5p
miR-30e	miR-411a-3p
miR-30d	miR-412-5p
miR-30c-5p	miR-423-3p
miR-30b	miR-423-5p
miR-26b	miR-433
miR-25	miR-483
miR-20b	miR-485-3p
miR-20a	miR-485-5p
miR-207	miR-494
miR-203	miR-505-3p
miR-19a	miR-543-3p
miR-19b	miR-877-3p
miR-195	miR-99b-5p
miR-193b
miR-193
miR-18a
miR-182
miR-16
miR-15b
miR-15a
miR-155
miR-150
miR-142-3p
miR-140
miR-132
miR-129-3p
miR-126-5p
miR-126-3p
miR-107
miR-503
miR-338-5p
miR-219-1-3p
miR-212
miR-99b
miR-582-3p
miR-450b-5p
miR-363
miR-325
miR-1941-3p
let-7g
miR-106b-3p
miR-494
miR-191-5p
miR-23b-5p
