# Supplementary material for: RNA-Seq reveals miRNA role in thermogenic regulation in brown adipose tissues of goats
Source: BMC Genomics. 2022 Mar 7;23:186. doi: 10.1186/s12864-022-08401-2 (PMC8900370; doi:10.1186/s12864-022-08401-2)
Supplement: Supplementary file 8 — Additional file 8: Table S7. Prediction results of miRNA target genes. [file 12864_2022_8401_MOESM8_ESM.xlsx]

## Sheet: Additional file 8 Table S8.
Table S7. Prediction results of miRNA target genes
#Gene	ID
PTPRT	chi-let-7b-3p
RORC	chi-let-7e-3p
KDM2B	chi-let-7g-3p
PCSK4	chi-let-7g-3p
HAUS5	chi-let-7g-3p
CDH19	chi-let-7g-3p
CRK	chi-let-7g-3p
TAS1R3	chi-let-7g-3p
C21H14orf132	chi-let-7g-3p
TNRC18	chi-let-7g-3p
TIGAR	chi-let-7g-3p
SRCIN1	chi-let-7g-3p
PTPRJ	chi-let-7g-3p
SART1	chi-let-7g-3p
JPH3	chi-let-7g-3p
SPSB1	chi-let-7g-3p
ATG2A	chi-let-7g-3p
CAMSAP1	chi-let-7g-3p
MYO10	chi-let-7g-3p
CDH23	chi-let-7g-3p
EPM2A	chi-let-7g-3p
MUC4	chi-let-7g-3p
LOC106502335	chi-let-7g-3p
IDS	chi-let-7g-3p
MLKL	chi-let-7g-3p
LOC108634753	chi-let-7g-3p
LCTL	chi-let-7g-3p
IGSF9B	chi-let-7g-3p
OTULIN	chi-let-7g-3p
APAF1	chi-let-7g-3p
LOC102180173	chi-let-7g-3p
WDR60	chi-let-7g-3p
LOC102190425	chi-let-7g-3p
PGBD5	chi-let-7g-3p
SIN3B	chi-let-7g-3p
VSIG1	chi-let-7g-3p
TRIM45	chi-let-7g-3p
ADAM33	chi-let-7g-3p
GRIP1	chi-let-7g-3p
MED14	chi-let-7g-3p
STARD5	chi-let-7g-3p
RASGRF2	chi-let-7g-3p
STARD9	chi-let-7g-3p
PRICKLE3	chi-let-7g-3p
LMO1	chi-let-7g-3p
ARL10	chi-let-7g-3p
ACP6	chi-let-7g-3p
GRM3	chi-let-7g-3p
HERC1	chi-let-7g-3p
TTC7A	chi-let-7g-3p
DENR	chi-let-7g-3p
RAB7A	chi-let-7g-3p
CD109	chi-let-7g-3p
WDR34	chi-let-7g-3p
ATG16L2	chi-let-7g-3p
LOC102171493	chi-let-7g-3p
LCT	chi-let-7g-3p
XPO6	chi-let-7g-3p
FAM183A	chi-let-7g-3p
RELN	chi-let-7g-3p
HECTD4	chi-let-7g-3p
ANO6	chi-let-7g-3p
NAA25	chi-let-7g-3p
NR0B1	chi-let-7g-3p
MBD1	chi-let-7g-3p
ERP29	chi-let-7g-3p
C2CD4C	chi-let-7g-3p
LOC102186032	chi-let-7g-3p
WDFY3	chi-let-7g-3p
CNTN2	chi-let-7g-3p
PDE7B	chi-let-7g-3p
SH3TC1	chi-let-7g-3p
TCF3	chi-let-7g-3p
GRB10	chi-let-7g-3p
MMS19	chi-let-7g-3p
GTF2E2	chi-let-7g-3p
OSBPL6	chi-let-7g-3p
PRUNE2	chi-let-7g-3p
LOC102173362	chi-let-7g-3p
GJB6	chi-let-7g-3p
TLN1	chi-let-7g-3p
TTN	chi-let-7g-3p
OXGR1	chi-let-7g-3p
ZNF391	chi-let-7g-3p
CBX4	chi-let-7g-3p
RNF213	chi-let-7g-3p
CTHRC1	chi-let-7g-3p
DPF3	chi-let-7g-3p
EIF2AK3	chi-let-7g-3p
PIEZO2	chi-let-7g-3p
AXIN1	chi-let-7g-3p
LOC108637304	chi-let-7g-3p
KRT77	chi-let-7g-3p
ZNF783	chi-let-7g-3p
RNF38	chi-let-7g-3p
LOC102184112	chi-let-7g-3p
LOC108634984	chi-let-7g-3p
LOC106502505	chi-let-7g-3p
KCNT1	chi-let-7g-3p
NFKB2	chi-let-7g-3p
PBRM1	chi-let-7g-3p
ADCY7	chi-let-7g-3p
LOC108638080	chi-let-7g-3p
MEF2D	chi-let-7g-3p
KLHL3	chi-let-7g-3p
ALG11	chi-let-7g-3p
LOC102188176	chi-let-7g-3p
SIK2	chi-let-7g-3p
SAP30L	chi-let-7g-3p
GPAT2	chi-let-7g-3p
ZFC3H1	chi-let-7g-3p
ZFHX3	chi-let-7g-3p
LOC102170459	chi-let-7g-3p
LOC108637403	chi-let-7g-3p
KMT2B	chi-let-7g-3p
DAGLA	chi-let-7g-3p
SLC20A1	chi-let-7g-3p
OTOG	chi-let-7g-3p
FAM160A1	chi-let-7g-3p
ARGFX	chi-let-7g-3p
UAP1L1	chi-let-7g-3p
MAP7D2	chi-let-7g-3p
RRAGD	chi-let-7g-5p
SEMA3F	chi-let-7g-5p
SNX33	chi-miR-105a
HDC	chi-miR-105a
CDH7	chi-miR-105a
LDLRAD4	chi-miR-105a
IGF1R	chi-miR-106b-3p
DCHS1	chi-miR-106b-3p
ZSCAN22	chi-miR-106b-3p
ADAMTS10	chi-miR-106b-3p
CHGA	chi-miR-106b-3p
ICE1	chi-miR-106b-3p
ZNF205	chi-miR-106b-3p
LOC102169045	chi-miR-106b-3p
C19H17orf50	chi-miR-106b-3p
NR1H2	chi-miR-106b-3p
ZNF317	chi-miR-106b-3p
CDH19	chi-miR-106b-3p
ZNF774	chi-miR-106b-3p
ZNF768	chi-miR-106b-3p
BCAR3	chi-miR-106b-3p
LOC106503078	chi-miR-106b-3p
SCRT2	chi-miR-106b-3p
EDAR	chi-miR-106b-3p
LOC102175265	chi-miR-106b-3p
PLCB4	chi-miR-106b-3p
PDZRN4	chi-miR-106b-3p
LOC102177429	chi-miR-106b-3p
LOC102177672	chi-miR-106b-3p
LRRTM1	chi-miR-106b-3p
SIK3	chi-miR-106b-3p
ZNF629	chi-miR-106b-3p
ADGRG1	chi-miR-106b-3p
SCUBE3	chi-miR-106b-3p
LOC106504024	chi-miR-106b-3p
EPB41L5	chi-miR-106b-3p
OTOG	chi-miR-106b-3p
ZNF423	chi-miR-106b-3p
CSNK1G2	chi-miR-106b-3p
ZSCAN2	chi-miR-106b-3p
GRK4	chi-miR-106b-3p
ZW10	chi-miR-106b-3p
PAPLN	chi-miR-106b-3p
LOC108634986	chi-miR-106b-3p
ZNF550	chi-miR-106b-3p
ZNF333	chi-miR-106b-3p
LOC108635405	chi-miR-106b-3p
EPHA10	chi-miR-106b-3p
PRDM5	chi-miR-106b-3p
NOM1	chi-miR-106b-3p
PLEKHM1	chi-miR-106b-5p
RASA2	chi-miR-125a-3p
VIP	chi-miR-125a-3p
CDH13	chi-miR-125a-3p
LOC102180847	chi-miR-125a-3p
TMPRSS6	chi-miR-125a-3p
SENP5	chi-miR-125a-3p
MYO1E	chi-miR-125a-3p
RFTN1	chi-miR-125a-3p
LRIG3	chi-miR-125a-3p
FITM2	chi-miR-125a-3p
RGS3	chi-miR-125a-3p
CIT	chi-miR-125a-3p
CCM2L	chi-miR-125a-3p
LOC102187621	chi-miR-125a-3p
EP300	chi-miR-125a-3p
SNX33	chi-miR-125a-3p
SLC39A11	chi-miR-125a-3p
INO80	chi-miR-125a-3p
ADGRA2	chi-miR-125a-3p
ADAMTS14	chi-miR-125a-3p
SRRM2	chi-miR-125a-3p
UBE2G1	chi-miR-125a-3p
LETM1	chi-miR-125a-3p
GYPC	chi-miR-125a-3p
ZNF316	chi-miR-125a-3p
NRCAM	chi-miR-125a-3p
KCNC2	chi-miR-125a-3p
C23H6orf106	chi-miR-125a-3p
MUC19	chi-miR-125a-3p
ZNF526	chi-miR-125a-3p
SEZ6	chi-miR-125a-3p
PTPRT	chi-miR-125a-3p
LIMD1	chi-miR-125a-3p
BOLA1	chi-miR-125a-3p
LRRC27	chi-miR-125a-3p
ATP2B2	chi-miR-125a-3p
SPATA13	chi-miR-125a-3p
PIAS2	chi-miR-125a-3p
STK11	chi-miR-125a-3p
MYO1B	chi-miR-125a-3p
PGF	chi-miR-125a-3p
JAM2	chi-miR-125a-3p
TCF23	chi-miR-125a-3p
SLC6A6	chi-miR-125a-3p
PIK3R2	chi-miR-125a-3p
FAM160A2	chi-miR-125a-3p
LOXL2	chi-miR-125a-3p
CCNF	chi-miR-125a-3p
LOC102180547	chi-miR-125a-3p
IGSF9B	chi-miR-125a-3p
SH3TC2	chi-miR-125a-3p
FAM105A	chi-miR-125a-3p
SLK	chi-miR-125a-3p
SYNGAP1	chi-miR-125a-3p
CHADL	chi-miR-125a-3p
LOC102190670	chi-miR-125a-3p
LOC108635023	chi-miR-125a-3p
MAGEA10	chi-miR-125a-3p
BICD1	chi-miR-125a-3p
AMH	chi-miR-125a-3p
LOC108634916	chi-miR-125a-3p
XYLB	chi-miR-125a-3p
APBA3	chi-miR-125a-3p
C23H6orf25	chi-miR-125a-3p
USF3	chi-miR-125a-3p
DDX56	chi-miR-125a-3p
IFRD2	chi-miR-125a-3p
LOC108636011	chi-miR-125a-3p
MSX1	chi-miR-125a-3p
ABCA7	chi-miR-125a-3p
ALDH7A1	chi-miR-125a-3p
CEP295NL	chi-miR-125a-3p
TM4SF5	chi-miR-125a-3p
ZNF536	chi-miR-125a-3p
POLRMT	chi-miR-125a-3p
LOC102172711	chi-miR-125a-3p
LOC102169618	chi-miR-125a-3p
TNS2	chi-miR-125a-3p
DUOX1	chi-miR-125a-3p
CAMK2A	chi-miR-125a-3p
DST	chi-miR-125a-3p
TMEM234	chi-miR-125a-3p
GPER1	chi-miR-125a-3p
TMCC1	chi-miR-125a-3p
LOC102168522	chi-miR-125a-3p
NOTCH1	chi-miR-125a-3p
PIH1D1	chi-miR-125a-3p
MYCBP	chi-miR-125a-3p
ASPM	chi-miR-125a-3p
GPR37L1	chi-miR-125a-3p
SCUBE1	chi-miR-125a-3p
LOC102186466	chi-miR-125a-3p
AP5B1	chi-miR-125a-3p
SLIT3	chi-miR-125a-3p
TBC1D24	chi-miR-125a-3p
LOC102172432	chi-miR-125a-3p
GRK1	chi-miR-125a-3p
TMEM81	chi-miR-125a-3p
MLLT6	chi-miR-125a-3p
HECTD4	chi-miR-125a-3p
LOC108635521	chi-miR-125a-3p
ULK3	chi-miR-125a-3p
PKD1L3	chi-miR-125a-3p
SFXN1	chi-miR-125a-3p
RETSAT	chi-miR-125a-3p
ZC3H18	chi-miR-125a-3p
TSPEAR	chi-miR-125a-3p
CCDC105	chi-miR-125a-3p
CNNM2	chi-miR-125a-3p
ATP2C1	chi-miR-125a-3p
NMT1	chi-miR-125a-3p
FBXO32	chi-miR-125a-3p
HELQ	chi-miR-125a-3p
DNAH17	chi-miR-125a-3p
PLSCR3	chi-miR-125a-3p
LOC102183046	chi-miR-125a-3p
TM7SF2	chi-miR-125a-3p
HIPK1	chi-miR-125a-3p
DOCK2	chi-miR-125a-3p
C10H14orf169	chi-miR-125a-3p
DNAH11	chi-miR-125a-3p
TONSL	chi-miR-125a-3p
AFAP1L2	chi-miR-125a-3p
MDC1	chi-miR-125a-3p
PRR18	chi-miR-125a-3p
RWDD2A	chi-miR-125a-3p
ZNF672	chi-miR-125a-3p
LYST	chi-miR-125a-3p
LNX1	chi-miR-125a-3p
SLC6A17	chi-miR-125a-3p
OLFML2A	chi-miR-125a-3p
GPR107	chi-miR-125a-3p
FTCD	chi-miR-125a-3p
ALS2CL	chi-miR-125a-3p
MARVELD3	chi-miR-125a-3p
DERL3	chi-miR-125a-3p
POU6F1	chi-miR-125a-3p
LOC108637486	chi-miR-125a-3p
EDRF1	chi-miR-125a-3p
CD96	chi-miR-125a-3p
CHD2	chi-miR-125a-3p
GAL3ST2	chi-miR-125a-3p
LOC102176950	chi-miR-125a-3p
XPO6	chi-miR-125a-3p
TNFSF13	chi-miR-125a-3p
JPH1	chi-miR-125a-3p
NCOR2	chi-miR-125a-3p
LCT	chi-miR-125a-3p
MS4A10	chi-miR-125a-3p
MAPK8IP3	chi-miR-125a-3p
LOC102184711	chi-miR-125a-3p
FAM83F	chi-miR-125a-3p
TNS3	chi-miR-125a-3p
FSTL3	chi-miR-125a-3p
NCAPD3	chi-miR-125a-3p
C8H8orf58	chi-miR-125a-3p
ZNF623	chi-miR-125a-3p
SLC25A23	chi-miR-125a-3p
FGD6	chi-miR-125a-3p
CEP68	chi-miR-125a-3p
NFASC	chi-miR-125a-3p
FAM109A	chi-miR-125a-3p
LOC102169793	chi-miR-125a-3p
DYNC1H1	chi-miR-125a-3p
SRCIN1	chi-miR-125a-3p
EXTL2	chi-miR-125a-3p
KMT2D	chi-miR-125a-3p
LOC102183973	chi-miR-125a-3p
LOC102171530	chi-miR-125a-3p
LOC102170467	chi-miR-125a-3p
NCAN	chi-miR-125a-3p
LOC106501774	chi-miR-125a-3p
FAM160B2	chi-miR-125a-3p
OBSCN	chi-miR-125a-3p
LOC102185156	chi-miR-125a-3p
C2CD3	chi-miR-125a-3p
ZFYVE26	chi-miR-125a-3p
MECP2	chi-miR-125a-3p
AFP	chi-miR-125a-3p
LOC102176467	chi-miR-125a-3p
AMOTL1	chi-miR-125a-3p
ACAP3	chi-miR-125a-3p
LOC102184254	chi-miR-125a-3p
ZNF217	chi-miR-125a-3p
EEFSEC	chi-miR-125a-3p
LACTBL1	chi-miR-125a-3p
TRPS1	chi-miR-125a-3p
FURIN	chi-miR-125a-3p
TBC1D16	chi-miR-125a-3p
SLC16A5	chi-miR-125a-3p
CHMP1A	chi-miR-125a-3p
SIK3	chi-miR-125a-3p
NLRP1	chi-miR-125a-3p
ADAMTS19	chi-miR-125a-3p
PIDD1	chi-miR-125a-3p
LRRC8D	chi-miR-125a-3p
TRIM32	chi-miR-125a-3p
GCH1	chi-miR-125a-3p
MUC5AC	chi-miR-125a-3p
ZNF407	chi-miR-125a-3p
LOC108638602	chi-miR-125a-3p
LRRC49	chi-miR-125a-3p
KCTD11	chi-miR-125a-3p
EIF4EBP2	chi-miR-125a-3p
MOS	chi-miR-125a-3p
LOC106503559	chi-miR-125a-3p
LOC102170693	chi-miR-125a-3p
HSPG2	chi-miR-125a-3p
STAC2	chi-miR-125a-3p
CD24	chi-miR-125a-3p
PLEC	chi-miR-125a-3p
LOC102183427	chi-miR-125a-3p
FBRS	chi-miR-125a-3p
LAMTOR5	chi-miR-125a-3p
TNIK	chi-miR-125a-3p
LOC102175122	chi-miR-125a-3p
TLN2	chi-miR-125a-3p
FAM193A	chi-miR-125a-3p
SIGLEC1	chi-miR-125a-3p
BCAT2	chi-miR-125a-3p
GNAZ	chi-miR-125a-3p
MUC20	chi-miR-125a-3p
LTBP4	chi-miR-125a-3p
KAT2A	chi-miR-125a-3p
PPARGC1B	chi-miR-125a-3p
LTBP3	chi-miR-125a-3p
STAT6	chi-miR-125a-3p
LOC102168295	chi-miR-125a-3p
LOC102185181	chi-miR-125a-3p
LOC108633857	chi-miR-125a-3p
LOC108633246	chi-miR-125a-3p
LOXL3	chi-miR-125a-3p
OPHN1	chi-miR-125a-3p
NBAS	chi-miR-125a-3p
LOC102183831	chi-miR-125a-3p
TTC28	chi-miR-125a-3p
ATP2C2	chi-miR-125a-3p
DPF3	chi-miR-125a-5p
CCDC80	chi-miR-125a-5p
LOC102184668	chi-miR-125a-5p
COMP	chi-miR-125a-5p
IRX1	chi-miR-125a-5p
MCTP2	chi-miR-125a-5p
CRTC1	chi-miR-125a-5p
HDAC10	chi-miR-125a-5p
SARDH	chi-miR-125a-5p
SHROOM3	chi-miR-125a-5p
PRKG1	chi-miR-125a-5p
TMEM201	chi-miR-125a-5p
ANO4	chi-miR-125a-5p
FOXK2	chi-miR-125a-5p
EDC4	chi-miR-125a-5p
CDX2	chi-miR-125a-5p
LPCAT1	chi-miR-125a-5p
ZNF283	chi-miR-125a-5p
TTLL12	chi-miR-125a-5p
LOC102183791	chi-miR-125a-5p
KRBA1	chi-miR-125a-5p
SCARA3	chi-miR-125a-5p
DVL1	chi-miR-125a-5p
RAB33B	chi-miR-125a-5p
SLC45A3	chi-miR-125a-5p
ORAI3	chi-miR-125a-5p
MAP3K10	chi-miR-125a-5p
WHSC1	chi-miR-125a-5p
LOC106503272	chi-miR-125a-5p
MYO15B	chi-miR-125a-5p
ZNF219	chi-miR-125a-5p
PRR35	chi-miR-125a-5p
PER1	chi-miR-125a-5p
SAXO2	chi-miR-125a-5p
AGPAT2	chi-miR-125a-5p
PMEL	chi-miR-125a-5p
RAB31	chi-miR-125a-5p
CCDC71	chi-miR-125a-5p
NECTIN2	chi-miR-125a-5p
AVL9	chi-miR-125a-5p
CHRM4	chi-miR-125a-5p
TNS4	chi-miR-125a-5p
DLEU7	chi-miR-125a-5p
TSSK1B	chi-miR-125a-5p
UNKL	chi-miR-125a-5p
FAM109A	chi-miR-125a-5p
HMG20A	chi-miR-125a-5p
ACVR2B	chi-miR-125a-5p
PNMAL2	chi-miR-125a-5p
ITIH1	chi-miR-125a-5p
DNAH14	chi-miR-125a-5p
ADD1	chi-miR-125a-5p
RFESD	chi-miR-125a-5p
C11H2orf71	chi-miR-125a-5p
MYO6	chi-miR-125a-5p
GRWD1	chi-miR-125a-5p
BRAF	chi-miR-125a-5p
MCM3AP	chi-miR-125a-5p
DSCC1	chi-miR-125a-5p
CELSR3	chi-miR-125a-5p
TMEM260	chi-miR-125a-5p
COL24A1	chi-miR-125a-5p
CHAC1	chi-miR-125a-5p
GGT6	chi-miR-125a-5p
EFEMP2	chi-miR-125a-5p
HDDC3	chi-miR-125a-5p
EVC	chi-miR-125a-5p
VAV2	chi-miR-125a-5p
BBS1	chi-miR-125a-5p
CERK	chi-miR-125a-5p
TMEM86A	chi-miR-125a-5p
GALR3	chi-miR-125a-5p
PODXL	chi-miR-125a-5p
USH1G	chi-miR-125a-5p
SAMD11	chi-miR-125a-5p
LOC102179374	chi-miR-125a-5p
AHNAK2	chi-miR-125a-5p
SLC6A17	chi-miR-125a-5p
KCNJ9	chi-miR-125a-5p
PTH1R	chi-miR-125a-5p
PALLD	chi-miR-125a-5p
KCNH6	chi-miR-125a-5p
ARL5C	chi-miR-125a-5p
SH3TC1	chi-miR-125a-5p
LOC108634208	chi-miR-125a-5p
ZNF362	chi-miR-125a-5p
DENND1A	chi-miR-125a-5p
BFSP2	chi-miR-125a-5p
LOC102180758	chi-miR-125a-5p
LGI3	chi-miR-125a-5p
KXD1	chi-miR-125a-5p
PRRX1	chi-miR-125a-5p
EHBP1L1	chi-miR-125a-5p
CRB2	chi-miR-125a-5p
GPR61	chi-miR-125a-5p
EPB41L5	chi-miR-125a-5p
LOC102173052	chi-miR-125a-5p
FSCN2	chi-miR-125a-5p
CDC42EP2	chi-miR-125a-5p
S100B	chi-miR-125a-5p
KIAA1671	chi-miR-125a-5p
TBC1D1	chi-miR-125a-5p
PHRF1	chi-miR-125a-5p
SPOCD1	chi-miR-125a-5p
OPALIN	chi-miR-125a-5p
IGHMBP2	chi-miR-125a-5p
CEP350	chi-miR-125a-5p
COL28A1	chi-miR-125a-5p
GOLGA3	chi-miR-125a-5p
HGFAC	chi-miR-125a-5p
ZBTB9	chi-miR-125a-5p
SCAMP4	chi-miR-125a-5p
TEX13B	chi-miR-125a-5p
CCDC74B	chi-miR-125a-5p
IGFN1	chi-miR-125a-5p
INSL6	chi-miR-125a-5p
ZNF316	chi-miR-125a-5p
COL11A2	chi-miR-125a-5p
TNR	chi-miR-125a-5p
GMIP	chi-miR-125a-5p
DOK1	chi-miR-125a-5p
ERRFI1	chi-miR-125a-5p
HAPLN3	chi-miR-125a-5p
EDEM1	chi-miR-125a-5p
GRIN2C	chi-miR-125a-5p
RGS3	chi-miR-125a-5p
FBXL12	chi-miR-127-3p
RTL1	chi-miR-127-3p
MCOLN1	chi-miR-127-3p
PAK5	chi-miR-127-3p
TNNT3	chi-miR-127-3p
TRIB1	chi-miR-127-3p
WWC2	chi-miR-127-3p
LOC108636854	chi-miR-127-3p
LOC102170693	chi-miR-127-3p
AKAP17A	chi-miR-127-3p
FBXO8	chi-miR-127-3p
GAS1	chi-miR-127-3p
DOCK5	chi-miR-127-3p
PCIF1	chi-miR-127-3p
CLCN2	chi-miR-127-3p
HS3ST2	chi-miR-127-3p
COL4A3BP	chi-miR-127-3p
PDGFRB	chi-miR-127-3p
BLVRA	chi-miR-127-3p
KCNJ1	chi-miR-127-3p
SGPP1	chi-miR-127-3p
PRICKLE2	chi-miR-127-3p
CTTNBP2	chi-miR-127-3p
SEC31A	chi-miR-127-3p
DICER1	chi-miR-127-3p
MYZAP	chi-miR-127-3p
PNN	chi-miR-127-3p
NLRC3	chi-miR-127-3p
SNX19	chi-miR-127-3p
PRR15	chi-miR-127-3p
NEB	chi-miR-127-3p
EPS8L1	chi-miR-127-3p
LRRK2	chi-miR-127-3p
NHLH2	chi-miR-127-3p
UNC5D	chi-miR-127-3p
LOC102183943	chi-miR-127-3p
NOS1	chi-miR-127-3p
CNOT6L	chi-miR-127-3p
EPS8L2	chi-miR-127-5p
PNPLA2	chi-miR-127-5p
USP31	chi-miR-127-5p
KDM8	chi-miR-127-5p
TNRC6B	chi-miR-127-5p
ALDH3B1	chi-miR-127-5p
ZCCHC6	chi-miR-127-5p
RPE	chi-miR-127-5p
EMC1	chi-miR-127-5p
TMEM98	chi-miR-127-5p
GNL2	chi-miR-127-5p
ALG2	chi-miR-127-5p
OPRL1	chi-miR-127-5p
TAS2R38	chi-miR-127-5p
NAPEPLD	chi-miR-127-5p
BMP2K	chi-miR-127-5p
ADAMTS20	chi-miR-127-5p
MAGEA10	chi-miR-127-5p
GP1BA	chi-miR-127-5p
MSANTD3	chi-miR-127-5p
NOL4L	chi-miR-127-5p
SLC6A6	chi-miR-127-5p
ZSWIM7	chi-miR-127-5p
CHRDL2	chi-miR-127-5p
NF2	chi-miR-127-5p
ACAP3	chi-miR-127-5p
ACTN2	chi-miR-127-5p
EGFR	chi-miR-127-5p
FRMD1	chi-miR-127-5p
LMAN2L	chi-miR-127-5p
MOB3B	chi-miR-127-5p
LOC106503269	chi-miR-127-5p
FMC1	chi-miR-127-5p
HNF4A	chi-miR-127-5p
LOC102168861	chi-miR-127-5p
ARPC5	chi-miR-127-5p
LCOR	chi-miR-127-5p
CDC42SE1	chi-miR-127-5p
RAB3D	chi-miR-127-5p
XPO6	chi-miR-127-5p
SLC27A6	chi-miR-127-5p
E2F2	chi-miR-127-5p
OTOA	chi-miR-127-5p
RTL1	chi-miR-127-5p
TMCO4	chi-miR-127-5p
CSMD2	chi-miR-127-5p
LOC102174578	chi-miR-127-5p
GFRA1	chi-miR-127-5p
CDH5	chi-miR-128-3p
FUK	chi-miR-128-3p
PSD2	chi-miR-128-3p
SNAP29	chi-miR-128-3p
SGTA	chi-miR-128-3p
LOC108633277	chi-miR-128-3p
XIRP1	chi-miR-128-3p
RPS19BP1	chi-miR-128-3p
FBLN2	chi-miR-128-3p
MKI67	chi-miR-128-3p
GCC1	chi-miR-1306-5p
TRAPPC6A	chi-miR-1306-5p
HNRNPUL1	chi-miR-1306-5p
SERPINH1	chi-miR-1306-5p
NRXN3	chi-miR-1306-5p
SH3PXD2A	chi-miR-1306-5p
SFXN3	chi-miR-1306-5p
APBA1	chi-miR-1306-5p
BTBD6	chi-miR-1306-5p
PPP1R16B	chi-miR-1306-5p
COPE	chi-miR-1306-5p
RMDN3	chi-miR-1306-5p
FAM98B	chi-miR-1306-5p
NT5C1A	chi-miR-1306-5p
LOC108636744	chi-miR-1306-5p
MLLT10	chi-miR-1306-5p
DNAH2	chi-miR-1306-5p
FLNB	chi-miR-1306-5p
NKD2	chi-miR-1306-5p
ABCA5	chi-miR-1306-5p
FAM198A	chi-miR-1306-5p
CAD	chi-miR-1306-5p
ARC	chi-miR-1306-5p
TRAPPC6B	chi-miR-1306-5p
COL14A1	chi-miR-1306-5p
TMEM200C	chi-miR-1306-5p
SETD5	chi-miR-1306-5p
PPIE	chi-miR-1306-5p
BAZ2A	chi-miR-1306-5p
SLC16A3	chi-miR-1306-5p
LCN6	chi-miR-1306-5p
TGIF2	chi-miR-1306-5p
MTFR1L	chi-miR-1306-5p
ADAMTS19	chi-miR-1306-5p
PPM1B	chi-miR-1306-5p
RPRD2	chi-miR-1306-5p
IFNAR2	chi-miR-1306-5p
CORO1B	chi-miR-1306-5p
SPTBN4	chi-miR-1306-5p
PADI2	chi-miR-1306-5p
NMRAL1	chi-miR-1306-5p
ZNF444	chi-miR-1306-5p
MMD	chi-miR-1306-5p
LRRC71	chi-miR-1306-5p
RBKS	chi-miR-1306-5p
RAPGEF6	chi-miR-1306-5p
ZNF212	chi-miR-1306-5p
TBC1D24	chi-miR-1306-5p
NR5A2	chi-miR-1306-5p
DSE	chi-miR-1306-5p
TUBB1	chi-miR-1306-5p
TTYH1	chi-miR-1306-5p
PHLDA3	chi-miR-1306-5p
IGSF9B	chi-miR-1306-5p
CACNA1G	chi-miR-1306-5p
ADGRL1	chi-miR-1306-5p
DYNLL2	chi-miR-1306-5p
LOC108636573	chi-miR-1306-5p
AHCYL1	chi-miR-1306-5p
DRG2	chi-miR-1306-5p
LOC102188791	chi-miR-1306-5p
PURB	chi-miR-1306-5p
ADGRD1	chi-miR-1306-5p
IGFBP5	chi-miR-1306-5p
PTPRN2	chi-miR-1306-5p
SHOX2	chi-miR-1306-5p
MUC4	chi-miR-1306-5p
PRICKLE4	chi-miR-1306-5p
TRIO	chi-miR-1306-5p
SLC22A11	chi-miR-1306-5p
IFI35	chi-miR-1306-5p
TBC1D10B	chi-miR-1306-5p
CCDC85C	chi-miR-1306-5p
SDR42E1	chi-miR-1306-5p
PFKFB4	chi-miR-1306-5p
LOC108634559	chi-miR-1306-5p
MKL2	chi-miR-1306-5p
STARD8	chi-miR-1306-5p
GMEB2	chi-miR-1306-5p
ADPRHL2	chi-miR-1306-5p
HSPD1	chi-miR-1306-5p
CUL7	chi-miR-1306-5p
CFAP65	chi-miR-1306-5p
KIF13A	chi-miR-1306-5p
LOC102188937	chi-miR-1306-5p
FBXL19	chi-miR-1306-5p
COL4A4	chi-miR-1306-5p
PCBP3	chi-miR-1306-5p
C7H19orf71	chi-miR-1306-5p
N4BP3	chi-miR-1306-5p
FANCF	chi-miR-1306-5p
IKBKB	chi-miR-1306-5p
ZNF609	chi-miR-1306-5p
SBNO1	chi-miR-1306-5p
CNDP2	chi-miR-1306-5p
SETBP1	chi-miR-1306-5p
HIVEP1	chi-miR-1306-5p
CNGA3	chi-miR-1306-5p
NECTIN1	chi-miR-1306-5p
LOC106501899	chi-miR-1306-5p
SEMA7A	chi-miR-1306-5p
SCEL	chi-miR-1306-5p
NUP133	chi-miR-1306-5p
B3GAT1	chi-miR-1306-5p
EVPL	chi-miR-1306-5p
ERN2	chi-miR-1306-5p
ASB1	chi-miR-1306-5p
CDIP1	chi-miR-1306-5p
CCNF	chi-miR-1306-5p
GALNT5	chi-miR-1306-5p
DIRAS2	chi-miR-1306-5p
NLK	chi-miR-1306-5p
DNAH6	chi-miR-1306-5p
GINS2	chi-miR-1306-5p
BMF	chi-miR-1306-5p
ZNF385C	chi-miR-1306-5p
FAM43B	chi-miR-1306-5p
C3H1orf226	chi-miR-1306-5p
LOC102175610	chi-miR-1306-5p
DSPP	chi-miR-1306-5p
LOC102182341	chi-miR-1306-5p
GATAD2B	chi-miR-1306-5p
CNNM4	chi-miR-1306-5p
PHLDB3	chi-miR-1306-5p
NUBP1	chi-miR-1306-5p
LOC106502144	chi-miR-1306-5p
TRIM28	chi-miR-1306-5p
IL4R	chi-miR-1306-5p
RBPJL	chi-miR-1306-5p
SDF4	chi-miR-1306-5p
C3H1orf189	chi-miR-1306-5p
SCUBE1	chi-miR-1306-5p
TRIM29	chi-miR-1306-5p
FAM171A2	chi-miR-1306-5p
DCAF8	chi-miR-1306-5p
TNPO2	chi-miR-1306-5p
PPIL1	chi-miR-1306-5p
NUDT7	chi-miR-1306-5p
LOC102179867	chi-miR-1306-5p
CASC4	chi-miR-1306-5p
CEP250	chi-miR-1306-5p
SLC7A2	chi-miR-1306-5p
UROC1	chi-miR-1306-5p
LOC108637171	chi-miR-1306-5p
OLFML3	chi-miR-1306-5p
OBSCN	chi-miR-1306-5p
LOC108634558	chi-miR-1306-5p
ATF7	chi-miR-1306-5p
POU2F1	chi-miR-1306-5p
KAT14	chi-miR-1306-5p
KCNIP3	chi-miR-1306-5p
ZFP57	chi-miR-1306-5p
TMEM9	chi-miR-1306-5p
CCDC85A	chi-miR-1306-5p
TSPAN9	chi-miR-1306-5p
SHC1	chi-miR-1306-5p
DDB1	chi-miR-1306-5p
PLA2G2F	chi-miR-1306-5p
SZRD1	chi-miR-1306-5p
TMEM8C	chi-miR-1306-5p
LOC102179246	chi-miR-1306-5p
ZNF316	chi-miR-1306-5p
CACNA1B	chi-miR-1306-5p
LOC106503599	chi-miR-1306-5p
SRSF1	chi-miR-1306-5p
B3GNT7	chi-miR-1306-5p
LCN10	chi-miR-1306-5p
TCTEX1D4	chi-miR-1306-5p
ACTL9	chi-miR-1306-5p
LOC102176752	chi-miR-1306-5p
LOC102178109	chi-miR-1306-5p
SLC35A4	chi-miR-1306-5p
ADSS	chi-miR-1306-5p
LZIC	chi-miR-1306-5p
KIF16B	chi-miR-1306-5p
SIRT7	chi-miR-1306-5p
TNRC6B	chi-miR-1306-5p
LOC102181592	chi-miR-1306-5p
WNK4	chi-miR-1306-5p
NAB2	chi-miR-1306-5p
ARHGAP5	chi-miR-1306-5p
STK4	chi-miR-1306-5p
NKX3-1	chi-miR-1306-5p
GOLM1	chi-miR-1306-5p
GRIN2A	chi-miR-1306-5p
TSC22D2	chi-miR-1306-5p
CADM3	chi-miR-1306-5p
MPC2	chi-miR-1306-5p
MNT	chi-miR-1306-5p
TLDC2	chi-miR-1306-5p
UNC80	chi-miR-1306-5p
KDM4B	chi-miR-1306-5p
FRAS1	chi-miR-1306-5p
GMEB1	chi-miR-1306-5p
KAT5	chi-miR-1306-5p
ZFX	chi-miR-1306-5p
PENK	chi-miR-1306-5p
NRF1	chi-miR-1306-5p
CHMP1A	chi-miR-1306-5p
POU6F2	chi-miR-1306-5p
LOC108634716	chi-miR-1306-5p
ACBD4	chi-miR-1306-5p
SLC27A5	chi-miR-1306-5p
ATG7	chi-miR-1306-5p
EZH1	chi-miR-1306-5p
CAPN10	chi-miR-1306-5p
AUTS2	chi-miR-1306-5p
CDK12	chi-miR-1306-5p
MYPN	chi-miR-1306-5p
FRAT2	chi-miR-1306-5p
OTOF	chi-miR-1306-5p
GTPBP4	chi-miR-1306-5p
AGAP3	chi-miR-1306-5p
MYO16	chi-miR-1306-5p
ETFDH	chi-miR-1306-5p
PPP5C	chi-miR-1306-5p
TRIB2	chi-miR-1306-5p
AKAP12	chi-miR-1306-5p
HS6ST1	chi-miR-1306-5p
LOC102173621	chi-miR-1306-5p
LOC106503194	chi-miR-1306-5p
NPAS4	chi-miR-1306-5p
NLRP8	chi-miR-1306-5p
RELB	chi-miR-1306-5p
LOC102172159	chi-miR-1306-5p
IFFO2	chi-miR-1306-5p
KIAA1147	chi-miR-1306-5p
TNS3	chi-miR-1306-5p
FGF22	chi-miR-1306-5p
NUMB	chi-miR-1306-5p
NIT1	chi-miR-1306-5p
MZF1	chi-miR-1306-5p
SSPO	chi-miR-1306-5p
ATP8B2	chi-miR-1306-5p
ITIH5	chi-miR-1306-5p
RAC3	chi-miR-1306-5p
TNS2	chi-miR-1306-5p
LOC102190581	chi-miR-1306-5p
NIPAL3	chi-miR-1306-5p
NUDT18	chi-miR-1306-5p
CCDC88C	chi-miR-1306-5p
UBE2O	chi-miR-1306-5p
TH	chi-miR-1306-5p
GRHL2	chi-miR-1306-5p
MYT1L	chi-miR-1306-5p
SRM	chi-miR-1306-5p
TGFBR1	chi-miR-1306-5p
LOC108635143	chi-miR-1306-5p
PRDM5	chi-miR-1306-5p
TRIM15	chi-miR-1306-5p
SLC35E1	chi-miR-1306-5p
ASIC4	chi-miR-1306-5p
LOC102172138	chi-miR-1306-5p
ZNF668	chi-miR-1306-5p
TFDP2	chi-miR-1306-5p
GAS1	chi-miR-1306-5p
PAK1	chi-miR-1306-5p
SRRM4	chi-miR-1306-5p
SRCAP	chi-miR-1306-5p
COG8	chi-miR-1306-5p
SLC6A4	chi-miR-1306-5p
CCDC114	chi-miR-1306-5p
RNF150	chi-miR-1306-5p
SLC9A3R2	chi-miR-1306-5p
ARHGEF10	chi-miR-1306-5p
PTGFRN	chi-miR-1306-5p
USP31	chi-miR-1306-5p
ZNF608	chi-miR-1306-5p
AAGAB	chi-miR-1306-5p
KCNMB4	chi-miR-1306-5p
DYNC2H1	chi-miR-1306-5p
IL22RA1	chi-miR-1306-5p
CFAP20	chi-miR-1306-5p
HNF1B	chi-miR-1306-5p
RC3H1	chi-miR-1306-5p
BCAR1	chi-miR-1306-5p
GOLGA7	chi-miR-1306-5p
MAFK	chi-miR-1306-5p
POLDIP3	chi-miR-1306-5p
SURF6	chi-miR-1306-5p
FOXE1	chi-miR-1306-5p
OTUD7B	chi-miR-1306-5p
CPNE1	chi-miR-1306-5p
NCKAP5L	chi-miR-1306-5p
FN3K	chi-miR-1306-5p
LOC108637651	chi-miR-1306-5p
STOML2	chi-miR-1306-5p
ALCAM	chi-miR-1306-5p
RTCA	chi-miR-1306-5p
WIPF1	chi-miR-1306-5p
INTS3	chi-miR-1306-5p
STARD3	chi-miR-1306-5p
UBE2V2	chi-miR-1306-5p
ADAMTS15	chi-miR-1306-5p
LTB4R	chi-miR-1306-5p
MDN1	chi-miR-1306-5p
SPTBN2	chi-miR-1306-5p
PHF23	chi-miR-1306-5p
PRR12	chi-miR-1306-5p
MROH6	chi-miR-1306-5p
FRMD8	chi-miR-1306-5p
KCNF1	chi-miR-1306-5p
DUSP4	chi-miR-1306-5p
VWA3A	chi-miR-1306-5p
MPRIP	chi-miR-1306-5p
RALGDS	chi-miR-1306-5p
JADE2	chi-miR-1306-5p
LRCH2	chi-miR-1306-5p
DDX42	chi-miR-1306-5p
YIPF2	chi-miR-1306-5p
GLS2	chi-miR-1306-5p
PLEKHG3	chi-miR-1306-5p
BCL2L11	chi-miR-1306-5p
LAMB3	chi-miR-1306-5p
RASSF10	chi-miR-1306-5p
WWC1	chi-miR-1306-5p
RBBP9	chi-miR-1306-5p
SEMA3G	chi-miR-1306-5p
PTRF	chi-miR-1306-5p
PABPN1	chi-miR-1306-5p
THADA	chi-miR-1306-5p
PIM1	chi-miR-1306-5p
TMEM40	chi-miR-1306-5p
PLXNA2	chi-miR-1306-5p
ZHX3	chi-miR-1306-5p
NEURL1B	chi-miR-1306-5p
OBSL1	chi-miR-1306-5p
APMAP	chi-miR-1306-5p
CBX6	chi-miR-1306-5p
ZFHX2	chi-miR-1306-5p
NFE2	chi-miR-1306-5p
ERCC3	chi-miR-1306-5p
POLR3B	chi-miR-1306-5p
NEFH	chi-miR-1306-5p
MYO5B	chi-miR-1306-5p
SMTNL1	chi-miR-1306-5p
PPM1L	chi-miR-1306-5p
ERN1	chi-miR-1306-5p
SCP2	chi-miR-1306-5p
HSPBP1	chi-miR-1306-5p
BCAS4	chi-miR-1306-5p
CHAD	chi-miR-1306-5p
CPSF2	chi-miR-1306-5p
GAR1	chi-miR-1306-5p
FZD6	chi-miR-1306-5p
SAMD14	chi-miR-1306-5p
FOXK1	chi-miR-1306-5p
FAM57B	chi-miR-1306-5p
LOC102168248	chi-miR-1306-5p
METAP1D	chi-miR-1306-5p
XKR4	chi-miR-1306-5p
LOC108636726	chi-miR-1306-5p
ARHGAP29	chi-miR-1306-5p
DHX33	chi-miR-1306-5p
PIGU	chi-miR-1306-5p
MECR	chi-miR-1306-5p
ITGA7	chi-miR-1306-5p
NYAP1	chi-miR-1306-5p
GDAP1L1	chi-miR-1306-5p
CHD5	chi-miR-1306-5p
LOC108633473	chi-miR-1306-5p
ARHGAP30	chi-miR-1306-5p
TTC19	chi-miR-1306-5p
ZCCHC14	chi-miR-1306-5p
NALCN	chi-miR-1306-5p
RAB6B	chi-miR-1306-5p
SLC30A2	chi-miR-1306-5p
ACAN	chi-miR-1306-5p
DNASE1	chi-miR-1306-5p
C10H15orf52	chi-miR-1306-5p
C23H6orf132	chi-miR-1306-5p
PDXK	chi-miR-1306-5p
OPRL1	chi-miR-1306-5p
KIAA1549	chi-miR-1306-5p
HNRNPUL2	chi-miR-1306-5p
WDR89	chi-miR-1306-5p
MARK4	chi-miR-1306-5p
KIAA0556	chi-miR-1306-5p
HDAC7	chi-miR-1306-5p
HELZ	chi-miR-1306-5p
PBXIP1	chi-miR-1306-5p
AKT1	chi-miR-1306-5p
MID1IP1	chi-miR-1306-5p
MPP2	chi-miR-1306-5p
LPCAT1	chi-miR-1306-5p
RNF220	chi-miR-1306-5p
LOC102187233	chi-miR-1306-5p
ARRB2	chi-miR-1306-5p
ARHGEF7	chi-miR-1306-5p
CRYBG3	chi-miR-1306-5p
WHSC1L1	chi-miR-1306-5p
CNNM3	chi-miR-1306-5p
JAK3	chi-miR-1306-5p
LRBA	chi-miR-1306-5p
CIC	chi-miR-1306-5p
MPP3	chi-miR-1306-5p
AAK1	chi-miR-1306-5p
PCNX2	chi-miR-1306-5p
LOC102171650	chi-miR-1306-5p
KIF26B	chi-miR-1306-5p
YY2	chi-miR-1306-5p
SMIM1	chi-miR-1306-5p
LOC106501787	chi-miR-1306-5p
CRB3	chi-miR-1306-5p
TBX18	chi-miR-1306-5p
UTRN	chi-miR-1306-5p
LINGO2	chi-miR-1306-5p
MOCS3	chi-miR-1306-5p
MEGF9	chi-miR-1306-5p
TSC22D4	chi-miR-1306-5p
TBC1D22A	chi-miR-1306-5p
PRLHR	chi-miR-1306-5p
RRAGC	chi-miR-1306-5p
RCHY1	chi-miR-1306-5p
MAPK3	chi-miR-1306-5p
LOC102175783	chi-miR-1306-5p
PTH1R	chi-miR-1306-5p
PSD3	chi-miR-1306-5p
HERC3	chi-miR-1306-5p
GRIA2	chi-miR-1306-5p
SFRP4	chi-miR-1306-5p
ZNFX1	chi-miR-1306-5p
LOC106503632	chi-miR-1306-5p
FBXO18	chi-miR-1306-5p
USP11	chi-miR-1306-5p
HIPK4	chi-miR-1306-5p
TRIM45	chi-miR-1306-5p
PCMT1	chi-miR-1306-5p
LOC102190950	chi-miR-1306-5p
CYSRT1	chi-miR-1306-5p
PLEC	chi-miR-1306-5p
ENAH	chi-miR-1306-5p
GNG7	chi-miR-1306-5p
FZD8	chi-miR-1306-5p
LACTBL1	chi-miR-1306-5p
SYNPO2L	chi-miR-1306-5p
FHOD3	chi-miR-1306-5p
NCOR2	chi-miR-1306-5p
PNPLA8	chi-miR-1306-5p
RARRES2	chi-miR-1306-5p
SOAT2	chi-miR-1306-5p
CHN2	chi-miR-1306-5p
FCHSD1	chi-miR-1306-5p
HSF2BP	chi-miR-1306-5p
CXHXorf38	chi-miR-1306-5p
CFAP46	chi-miR-1306-5p
DAPK3	chi-miR-1306-5p
KIAA1468	chi-miR-1306-5p
PCF11	chi-miR-1306-5p
PTGER2	chi-miR-1307-3p
CROCC2	chi-miR-1307-3p
FANCF	chi-miR-1307-3p
SLCO4A1	chi-miR-1307-3p
FBLN7	chi-miR-1307-3p
SMARCA4	chi-miR-1307-3p
TET3	chi-miR-1307-3p
ST8SIA3	chi-miR-1307-3p
KIAA1161	chi-miR-1307-3p
TLX1	chi-miR-1307-3p
TJP3	chi-miR-1307-3p
CXCR5	chi-miR-1307-3p
PQLC1	chi-miR-1307-3p
FAT3	chi-miR-1307-3p
PKD2	chi-miR-1307-3p
MISP3	chi-miR-1307-3p
C19H17orf96	chi-miR-1307-3p
ITPR1	chi-miR-1307-3p
DNMBP	chi-miR-1307-3p
ACAT1	chi-miR-1307-3p
NOTCH4	chi-miR-1307-3p
FSTL1	chi-miR-1307-3p
SOX3	chi-miR-1307-3p
DUOXA2	chi-miR-1307-3p
LGR6	chi-miR-1307-3p
HHIPL1	chi-miR-1307-3p
ZADH2	chi-miR-1307-3p
LOC106503997	chi-miR-1307-3p
SF1	chi-miR-1307-3p
UBQLN1	chi-miR-1307-3p
KLHL36	chi-miR-1307-3p
FUK	chi-miR-1307-3p
LOC102172279	chi-miR-1307-3p
SDK1	chi-miR-1307-3p
MTMR14	chi-miR-1307-3p
CLPTM1L	chi-miR-1307-3p
GSE1	chi-miR-1307-3p
MICAL3	chi-miR-1307-3p
RGS11	chi-miR-1307-3p
PAK4	chi-miR-1307-3p
TULP3	chi-miR-1307-3p
FBXL15	chi-miR-1307-3p
SIM2	chi-miR-1307-3p
FBXO31	chi-miR-1307-3p
DYSF	chi-miR-1307-3p
PTX4	chi-miR-1307-3p
MIPEP	chi-miR-1307-3p
SUSD4	chi-miR-1307-3p
SMKR1	chi-miR-1307-3p
TUBGCP6	chi-miR-1307-3p
ARHGDIG	chi-miR-1307-3p
NDRG4	chi-miR-1307-3p
HDAC10	chi-miR-1307-3p
SAMM50	chi-miR-1307-3p
INSM1	chi-miR-1307-3p
PREX2	chi-miR-1307-3p
LOC108635997	chi-miR-1307-3p
KCNQ4	chi-miR-1307-3p
BOD1L1	chi-miR-1307-3p
TMEM245	chi-miR-1307-3p
PHLDB1	chi-miR-1307-3p
ACTN4	chi-miR-1307-3p
AIRE	chi-miR-1307-3p
HEBP2	chi-miR-1307-3p
ETV6	chi-miR-1307-3p
MXRA5	chi-miR-1307-3p
H6PD	chi-miR-1307-3p
EP400	chi-miR-1307-3p
CDV3	chi-miR-1307-3p
LOC102187435	chi-miR-1307-3p
FBLN5	chi-miR-1307-3p
HOPX	chi-miR-1307-3p
DNAH9	chi-miR-1307-3p
TMIE	chi-miR-1307-3p
GCM1	chi-miR-1307-3p
LZTS1	chi-miR-1307-3p
ANKRD39	chi-miR-1307-3p
YTHDF2	chi-miR-1307-3p
EVPL	chi-miR-1307-3p
MYO10	chi-miR-1307-3p
MRPS2	chi-miR-1307-3p
LOC102176721	chi-miR-1307-3p
TMEM19	chi-miR-1307-3p
BPTF	chi-miR-1307-3p
BTNL9	chi-miR-1307-3p
NUCB1	chi-miR-1307-3p
DISP2	chi-miR-1307-3p
EP300	chi-miR-1307-3p
NAP1L4	chi-miR-1307-3p
MYBPC3	chi-miR-1307-3p
SEPN1	chi-miR-1307-3p
UXS1	chi-miR-1307-3p
BMP7	chi-miR-1307-3p
ONECUT2	chi-miR-1307-3p
GP1BB	chi-miR-1307-3p
EHD1	chi-miR-1307-3p
FOXL2	chi-miR-1307-3p
SETDB1	chi-miR-1307-3p
RAB32	chi-miR-1307-3p
COL6A3	chi-miR-1307-3p
LOC102181869	chi-miR-1307-3p
SLIT3	chi-miR-1307-3p
HPS6	chi-miR-1307-3p
E4F1	chi-miR-1307-3p
LOC106501899	chi-miR-1307-3p
PLPP6	chi-miR-1307-3p
MAEA	chi-miR-1307-3p
NECTIN1	chi-miR-1307-3p
DCLK3	chi-miR-1307-3p
RRAGA	chi-miR-1307-3p
EHD2	chi-miR-1307-3p
CNGA3	chi-miR-1307-3p
HIVEP1	chi-miR-1307-3p
PRX	chi-miR-1307-3p
TOR1B	chi-miR-1307-3p
RHBDL3	chi-miR-1307-3p
C11H2orf49	chi-miR-1307-3p
PRRT3	chi-miR-1307-3p
POMC	chi-miR-1307-3p
MAP3K4	chi-miR-1307-3p
CLCN3	chi-miR-1307-3p
AIPL1	chi-miR-1307-3p
ABTB2	chi-miR-1307-3p
LOC108635028	chi-miR-1307-3p
IFRD2	chi-miR-1307-3p
B3GAT1	chi-miR-1307-3p
CBX2	chi-miR-1307-3p
FZD5	chi-miR-1307-3p
NT5E	chi-miR-1307-3p
MSLN	chi-miR-1307-3p
ATP6V0A2	chi-miR-1307-3p
PLCG1	chi-miR-1307-3p
LOC106501766	chi-miR-1307-3p
LBX1	chi-miR-1307-3p
MYD88	chi-miR-1307-3p
EPHB6	chi-miR-1307-3p
FLOT1	chi-miR-1307-3p
BLOC1S3	chi-miR-1307-3p
MCM3AP	chi-miR-1307-3p
NKX2-8	chi-miR-1307-3p
VDAC2	chi-miR-1307-3p
CARD19	chi-miR-1307-3p
VIM	chi-miR-1307-3p
CRIP1	chi-miR-1307-3p
SNAP29	chi-miR-1307-3p
ETV2	chi-miR-1307-3p
HBEGF	chi-miR-1307-3p
CLUH	chi-miR-1307-3p
KCNS1	chi-miR-1307-3p
PAPD7	chi-miR-1307-3p
PABPC1	chi-miR-1307-3p
WFS1	chi-miR-1307-3p
RNF207	chi-miR-1307-3p
ABCG4	chi-miR-1307-3p
ZNHIT2	chi-miR-1307-3p
SNAPC4	chi-miR-1307-3p
CCDC9	chi-miR-1307-3p
CLASP2	chi-miR-1307-3p
ZFHX4	chi-miR-1307-3p
KCTD10	chi-miR-1307-3p
TAF6	chi-miR-1307-3p
PIR	chi-miR-1307-3p
HEXIM2	chi-miR-1307-3p
UNK	chi-miR-1307-3p
BRF2	chi-miR-1307-3p
CARD11	chi-miR-1307-3p
HTRA2	chi-miR-1307-3p
LOC108638396	chi-miR-1307-3p
SLC5A1	chi-miR-1307-3p
HSF4	chi-miR-1307-3p
EPHX2	chi-miR-1307-3p
PISD	chi-miR-1307-3p
FBXO7	chi-miR-1307-3p
ORC6	chi-miR-1307-3p
LANCL2	chi-miR-1307-3p
LOC106503960	chi-miR-1307-3p
LOC102185228	chi-miR-1307-3p
GADL1	chi-miR-1307-3p
FAM47E	chi-miR-1307-3p
INHBB	chi-miR-1307-3p
TRIM6	chi-miR-1307-3p
CHD2	chi-miR-1307-3p
GARNL3	chi-miR-1307-3p
FIGNL2	chi-miR-1307-3p
GAL3ST2	chi-miR-1307-3p
EIF3B	chi-miR-1307-3p
CXCR3	chi-miR-1307-3p
NAP1L5	chi-miR-1307-3p
RAB4A	chi-miR-1307-3p
AGRN	chi-miR-1307-3p
LOC102184089	chi-miR-1307-3p
DIDO1	chi-miR-1307-3p
SAMD5	chi-miR-1307-3p
MOGS	chi-miR-1307-3p
SREBF2	chi-miR-1307-3p
HM13	chi-miR-1307-3p
ST8SIA1	chi-miR-1307-3p
STKLD1	chi-miR-1307-3p
ADGRD1	chi-miR-1307-3p
DCPS	chi-miR-1307-3p
EFCAB6	chi-miR-1307-3p
LOC108634780	chi-miR-1307-3p
TTC6	chi-miR-1307-3p
SSC5D	chi-miR-1307-3p
LOC102188791	chi-miR-1307-3p
PURB	chi-miR-1307-3p
NIPAL1	chi-miR-1307-3p
LOC102190340	chi-miR-1307-3p
PTPRN2	chi-miR-1307-3p
PAM	chi-miR-1307-3p
SHOX2	chi-miR-1307-3p
APOPT1	chi-miR-1307-3p
LOC102173092	chi-miR-1307-3p
LOC102183049	chi-miR-1307-3p
AIF1L	chi-miR-1307-3p
LOC102172788	chi-miR-1307-3p
CBX8	chi-miR-1307-3p
SIMC1	chi-miR-1307-3p
LHFPL4	chi-miR-1307-3p
LOC108635393	chi-miR-1307-3p
HEXIM1	chi-miR-1307-3p
ARIH1	chi-miR-1307-3p
UST	chi-miR-1307-3p
SLITRK5	chi-miR-1307-3p
GAN	chi-miR-1307-3p
CEP350	chi-miR-1307-3p
APLNR	chi-miR-1307-3p
STRN4	chi-miR-1307-3p
KLHDC8B	chi-miR-1307-3p
CHTF18	chi-miR-1307-3p
SUDS3	chi-miR-1307-3p
KCTD13	chi-miR-1307-3p
UBR5	chi-miR-1307-3p
LOC102186753	chi-miR-1307-3p
FCMR	chi-miR-1307-3p
DHX34	chi-miR-1307-3p
ARSB	chi-miR-1307-3p
LOC108635078	chi-miR-1307-3p
DPP9	chi-miR-1307-3p
PRKCH	chi-miR-1307-3p
ZNF318	chi-miR-1307-3p
LONRF2	chi-miR-1307-3p
ZNF827	chi-miR-1307-3p
ARIH2	chi-miR-1307-3p
CMTM8	chi-miR-1307-3p
CARMIL1	chi-miR-1307-3p
CBFA2T3	chi-miR-1307-3p
PADI3	chi-miR-1307-3p
TANC1	chi-miR-1307-3p
FAM98C	chi-miR-1307-3p
CHKA	chi-miR-1307-3p
SPECC1L	chi-miR-1307-3p
KCNC2	chi-miR-1307-3p
LOC108635027	chi-miR-1307-3p
FJX1	chi-miR-1307-3p
LOC108636853	chi-miR-1307-3p
DPYSL5	chi-miR-1307-3p
SH3BP5	chi-miR-1307-3p
RILPL1	chi-miR-1307-3p
KLHL21	chi-miR-1307-3p
FAM89B	chi-miR-1307-3p
ZNF821	chi-miR-1307-3p
C20H5orf38	chi-miR-1307-3p
TBC1D25	chi-miR-1307-3p
VCAN	chi-miR-1307-3p
TRIO	chi-miR-1307-3p
MAPK12	chi-miR-1307-3p
EXOSC6	chi-miR-1307-3p
HS6ST3	chi-miR-1307-3p
NLRP6	chi-miR-1307-3p
NAT8L	chi-miR-1307-3p
LOC108637092	chi-miR-1307-3p
PHIP	chi-miR-1307-3p
TBC1D12	chi-miR-1307-3p
ZNF462	chi-miR-1307-3p
LOC102170412	chi-miR-1307-3p
KIF23	chi-miR-1307-3p
IRF2BP2	chi-miR-1307-3p
IQCA1L	chi-miR-1307-3p
APBA3	chi-miR-1307-3p
SALL1	chi-miR-1307-3p
IDH3A	chi-miR-1307-3p
SLC3A2	chi-miR-1307-3p
DES	chi-miR-1307-3p
VAX1	chi-miR-1307-3p
SYNM	chi-miR-1307-3p
PKP2	chi-miR-1307-3p
LOC102172790	chi-miR-1307-3p
CLDN8	chi-miR-1307-3p
NEUROG2	chi-miR-1307-3p
MCM2	chi-miR-1307-3p
CELSR3	chi-miR-1307-3p
WDR46	chi-miR-1307-3p
CSMD2	chi-miR-1307-3p
NIPAL2	chi-miR-1307-3p
SNTB1	chi-miR-1307-3p
C7H5orf15	chi-miR-1307-3p
QKI	chi-miR-1307-3p
MYRIP	chi-miR-1307-3p
C2CD4D	chi-miR-1307-3p
LMO2	chi-miR-1307-3p
SPTBN4	chi-miR-1307-3p
ACTR10	chi-miR-1307-3p
FBXO30	chi-miR-1307-3p
TSSK1B	chi-miR-1307-3p
DDX11	chi-miR-1307-3p
SPSB3	chi-miR-1307-3p
BSND	chi-miR-1307-3p
C6H4orf19	chi-miR-1307-3p
IFNAR2	chi-miR-1307-3p
LOC108635155	chi-miR-1307-3p
TESK1	chi-miR-1307-3p
MCIDAS	chi-miR-1307-3p
RBP4	chi-miR-1307-3p
PRR18	chi-miR-1307-3p
MYPOP	chi-miR-1307-3p
LRRN4CL	chi-miR-1307-3p
USP35	chi-miR-1307-3p
SKI	chi-miR-1307-3p
ODF2	chi-miR-1307-3p
REXO1	chi-miR-1307-3p
SIKE1	chi-miR-1307-3p
EXOC3L1	chi-miR-1307-3p
BSN	chi-miR-1307-3p
SOX11	chi-miR-1307-3p
ZAN	chi-miR-1307-3p
SYT3	chi-miR-1307-3p
LRRC30	chi-miR-1307-3p
CPNE9	chi-miR-1307-3p
ADRB3	chi-miR-1307-3p
CCNK	chi-miR-1307-3p
FAM46C	chi-miR-1307-3p
GFI1B	chi-miR-1307-3p
LOC108633262	chi-miR-1307-3p
JUNB	chi-miR-1307-3p
TRAPPC12	chi-miR-1307-3p
NDUFA3	chi-miR-1307-3p
MAGI2	chi-miR-1307-3p
SOX9	chi-miR-1307-3p
KCNMA1	chi-miR-1307-3p
ASRGL1	chi-miR-1307-3p
NUDT19	chi-miR-1307-3p
PPP2CA	chi-miR-1307-3p
IGSF23	chi-miR-1307-3p
UHMK1	chi-miR-1307-3p
USF1	chi-miR-1307-3p
CCNL1	chi-miR-1307-3p
PRR35	chi-miR-1307-3p
R3HCC1	chi-miR-1307-3p
RPRD2	chi-miR-1307-3p
STK10	chi-miR-1307-3p
FURIN	chi-miR-1307-3p
BRSK2	chi-miR-1307-3p
EPS15L1	chi-miR-1307-3p
ENOX1	chi-miR-1307-3p
SNX18	chi-miR-1307-3p
MTFR1L	chi-miR-1307-3p
TTLL12	chi-miR-1307-3p
C11H9orf69	chi-miR-1307-3p
ZNF652	chi-miR-1307-3p
OTOG	chi-miR-1307-3p
ZFAND3	chi-miR-1307-3p
TSSC4	chi-miR-1307-3p
NLE1	chi-miR-1307-3p
PSMB2	chi-miR-1307-3p
ZNF583	chi-miR-1307-3p
ARHGAP4	chi-miR-1307-3p
AMPD3	chi-miR-1307-3p
YDJC	chi-miR-1307-3p
ANKRD34B	chi-miR-1307-3p
SMARCD1	chi-miR-1307-3p
AARS2	chi-miR-1307-3p
CNRIP1	chi-miR-1307-3p
KBTBD11	chi-miR-1307-3p
SLC17A7	chi-miR-1307-3p
PPP2R5A	chi-miR-1307-3p
LOC102179921	chi-miR-1307-3p
COPB1	chi-miR-1307-3p
LOC102183674	chi-miR-1307-3p
OSBPL5	chi-miR-1307-3p
LARGE1	chi-miR-1307-3p
EGR4	chi-miR-1307-3p
FAM91A1	chi-miR-1307-3p
CPD	chi-miR-1307-3p
YIF1B	chi-miR-1307-3p
TXNRD2	chi-miR-1307-3p
LOC102172952	chi-miR-1307-3p
LOC106503805	chi-miR-1307-3p
HEG1	chi-miR-1307-3p
LARP1	chi-miR-1307-3p
HOXA6	chi-miR-1307-3p
MAML1	chi-miR-1307-3p
WRNIP1	chi-miR-1307-3p
LOC102172503	chi-miR-1307-3p
LOC102184358	chi-miR-1307-3p
FLVCR1	chi-miR-1307-3p
SPTBN1	chi-miR-1307-3p
LAMB4	chi-miR-1307-3p
NADSYN1	chi-miR-1307-3p
TBC1D24	chi-miR-1307-3p
CDKN2C	chi-miR-1307-3p
LOC108634032	chi-miR-1307-3p
PLA2R1	chi-miR-1307-3p
KCNC1	chi-miR-1307-3p
SVIL	chi-miR-1307-3p
ZNF212	chi-miR-1307-3p
LOC102190127	chi-miR-1307-3p
NEUROD1	chi-miR-1307-3p
KBTBD7	chi-miR-1307-3p
PPDPF	chi-miR-1307-3p
KLHL29	chi-miR-1307-3p
KCNC3	chi-miR-1307-3p
LOC106501902	chi-miR-1307-3p
FTSJ1	chi-miR-1307-3p
LOC108637740	chi-miR-1307-3p
P3H1	chi-miR-1307-3p
TNFSF11	chi-miR-1307-3p
GSX1	chi-miR-1307-3p
KDM4D	chi-miR-1307-3p
DLGAP1	chi-miR-1307-3p
CACNG2	chi-miR-1307-3p
LOC102191030	chi-miR-1307-3p
BROX	chi-miR-1307-3p
NFKBIE	chi-miR-1307-3p
KAT6A	chi-miR-1307-3p
TMF1	chi-miR-1307-3p
STXBP1	chi-miR-1307-3p
TUBB1	chi-miR-1307-3p
NFIC	chi-miR-1307-3p
SRRM3	chi-miR-1307-3p
DLGAP4	chi-miR-1307-3p
AP1B1	chi-miR-1307-3p
SLC12A3	chi-miR-1307-3p
SLC6A19	chi-miR-1307-3p
LOC108634747	chi-miR-1307-3p
NR5A2	chi-miR-1307-3p
FMNL1	chi-miR-1307-3p
PKP3	chi-miR-1307-3p
YJEFN3	chi-miR-1307-3p
AFF1	chi-miR-1307-3p
HCN4	chi-miR-1307-3p
ANKRD24	chi-miR-1307-3p
CARD14	chi-miR-1307-3p
PRRC2B	chi-miR-1307-3p
DAGLA	chi-miR-1307-3p
EFNA5	chi-miR-1307-3p
LOC108635581	chi-miR-1307-3p
ACACA	chi-miR-1307-3p
PPP1R37	chi-miR-1307-3p
LOC102184466	chi-miR-1307-3p
RMDN3	chi-miR-1307-3p
KDM2B	chi-miR-1307-3p
NCAPD3	chi-miR-1307-3p
ALX4	chi-miR-1307-3p
TSSC1	chi-miR-1307-3p
SART1	chi-miR-1307-3p
FGF9	chi-miR-1307-3p
SCN8A	chi-miR-1307-3p
BTBD6	chi-miR-1307-3p
FAM72A	chi-miR-1307-3p
HS3ST1	chi-miR-1307-3p
CDK5RAP2	chi-miR-1307-3p
C7	chi-miR-1307-3p
LOC106503078	chi-miR-1307-3p
SHISA7	chi-miR-1307-3p
TNFRSF11A	chi-miR-1307-3p
SORCS3	chi-miR-1307-3p
APBA1	chi-miR-1307-3p
FGF23	chi-miR-1307-3p
MOSPD2	chi-miR-1307-3p
FLNB	chi-miR-1307-3p
LOC102184834	chi-miR-1307-3p
RALGAPA2	chi-miR-1307-3p
SLC25A16	chi-miR-1307-3p
ARRDC1	chi-miR-1307-3p
LNX1	chi-miR-1307-3p
TIMP2	chi-miR-1307-3p
VANGL1	chi-miR-1307-3p
LOC106501816	chi-miR-1307-3p
FAM229A	chi-miR-1307-3p
ASIC2	chi-miR-1307-3p
MLLT10	chi-miR-1307-3p
DLL3	chi-miR-1307-3p
MIER1	chi-miR-1307-3p
ING2	chi-miR-1307-3p
ADCY1	chi-miR-1307-3p
HTR1A	chi-miR-1307-3p
HDAC5	chi-miR-1307-3p
ZNF628	chi-miR-1307-3p
VTN	chi-miR-1307-3p
PAF1	chi-miR-1307-3p
ARFGAP1	chi-miR-1307-3p
FOSL2	chi-miR-1307-3p
OAF	chi-miR-1307-3p
YWHAQ	chi-miR-1307-3p
CDT1	chi-miR-1307-3p
EHMT2	chi-miR-1307-3p
TERF1	chi-miR-1307-3p
AKT1S1	chi-miR-1307-3p
ROR2	chi-miR-1307-3p
LOC102191766	chi-miR-1307-3p
NUDT22	chi-miR-1307-3p
TMEM247	chi-miR-1307-3p
ST8SIA5	chi-miR-1307-3p
SDAD1	chi-miR-1307-3p
NELFA	chi-miR-1307-3p
AGAP1	chi-miR-1307-3p
ALKBH6	chi-miR-1307-3p
NFKBID	chi-miR-1307-3p
ZNF618	chi-miR-1307-3p
GTF3C4	chi-miR-1307-3p
TGFBRAP1	chi-miR-1307-3p
SLC45A3	chi-miR-1307-3p
SMOX	chi-miR-1307-3p
ACTB	chi-miR-1307-3p
BTD	chi-miR-1307-3p
RPL18	chi-miR-1307-3p
KRT10	chi-miR-1307-3p
SH3PXD2A	chi-miR-1307-3p
UBE2L3	chi-miR-1307-3p
LOC102182187	chi-miR-1307-3p
EPOR	chi-miR-1307-3p
HK2	chi-miR-1307-3p
TMCO3	chi-miR-1307-3p
LOC102177047	chi-miR-1307-3p
LOC102185583	chi-miR-1307-3p
SNX15	chi-miR-1307-3p
TRAF7	chi-miR-1307-3p
SMTNL2	chi-miR-1307-3p
ZNF569	chi-miR-1307-3p
B3GNT2	chi-miR-1307-3p
HIC1	chi-miR-1307-3p
TMEM132B	chi-miR-1307-3p
SUPT20H	chi-miR-1307-3p
KCNB1	chi-miR-1307-3p
TINF2	chi-miR-1307-3p
PTP4A2	chi-miR-1307-3p
IL6ST	chi-miR-1307-3p
SLC1A2	chi-miR-1307-3p
IP6K1	chi-miR-1307-3p
AMIGO1	chi-miR-1307-3p
PTPN23	chi-miR-1307-3p
UBE2QL1	chi-miR-1307-3p
NOP14	chi-miR-1307-3p
CKB	chi-miR-1307-3p
LOC102188999	chi-miR-1307-3p
FAM127A	chi-miR-1307-3p
WDR25	chi-miR-1307-3p
JAKMIP1	chi-miR-1307-3p
HAGH	chi-miR-1307-3p
LY6H	chi-miR-1307-3p
TROVE2	chi-miR-1307-3p
FAM234A	chi-miR-1307-3p
LMTK2	chi-miR-1307-3p
RPS20	chi-miR-1307-3p
LMO1	chi-miR-1307-3p
CHST14	chi-miR-1307-3p
IGSF11	chi-miR-1307-3p
FAAP100	chi-miR-1307-3p
PTGES	chi-miR-1307-3p
UBN2	chi-miR-1307-3p
ACBD3	chi-miR-1307-3p
HIVEP3	chi-miR-1307-3p
PRMT6	chi-miR-1307-3p
LOC108634952	chi-miR-1307-3p
SLC9A3	chi-miR-1307-3p
MEI4	chi-miR-1307-3p
PPP4R3A	chi-miR-1307-3p
ACTN3	chi-miR-1307-3p
OCRL	chi-miR-1307-3p
EPS8L1	chi-miR-1307-3p
C14H8orf34	chi-miR-1307-3p
ZMYND8	chi-miR-1307-3p
SGSM2	chi-miR-1307-3p
NUB1	chi-miR-1307-3p
LOC102187765	chi-miR-1307-3p
GRAMD1B	chi-miR-1307-3p
DNAH17	chi-miR-1307-3p
FGFRL1	chi-miR-1307-3p
PCID2	chi-miR-1307-3p
PALLD	chi-miR-1307-3p
GAS2	chi-miR-1307-3p
PHOSPHO2	chi-miR-1307-3p
OVOL2	chi-miR-1307-3p
KLHL35	chi-miR-1307-3p
LOC108633189	chi-miR-1307-3p
IL4I1	chi-miR-1307-3p
CRB2	chi-miR-1307-3p
TMEM147	chi-miR-1307-3p
INA	chi-miR-1307-3p
CSNK1G2	chi-miR-1307-3p
SCARF1	chi-miR-1307-3p
CLSTN1	chi-miR-1307-3p
ZNF2	chi-miR-1307-3p
TMEM200C	chi-miR-1307-3p
YTHDC1	chi-miR-1307-3p
ARC	chi-miR-1307-3p
HTR6	chi-miR-1307-3p
SMAD3	chi-miR-1307-3p
LOC102168874	chi-miR-1307-3p
NUP210	chi-miR-1307-3p
NFKBIL1	chi-miR-1307-3p
RBFOX3	chi-miR-1307-3p
USP19	chi-miR-1307-3p
EXOC3L2	chi-miR-1307-3p
DYNC1H1	chi-miR-1307-3p
LOC108638393	chi-miR-1307-3p
LOC102186806	chi-miR-1307-3p
RAPGEF5	chi-miR-1307-3p
POU6F2	chi-miR-1307-3p
SAC3D1	chi-miR-1307-3p
ADORA2A	chi-miR-1307-3p
IQSEC3	chi-miR-1307-3p
EVI5L	chi-miR-1307-3p
CDH23	chi-miR-1307-3p
SOX13	chi-miR-1307-3p
NRIP2	chi-miR-1307-3p
EML3	chi-miR-1307-3p
MAPK11	chi-miR-1307-3p
MAST3	chi-miR-1307-3p
HSPB2	chi-miR-1307-3p
ZSCAN20	chi-miR-1307-3p
PEAK1	chi-miR-1307-3p
ZCCHC8	chi-miR-1307-3p
TMEM206	chi-miR-1307-3p
DAZAP2	chi-miR-1307-3p
SLC7A6OS	chi-miR-1307-3p
LOC108635303	chi-miR-1307-3p
AARD	chi-miR-1307-3p
ZNF76	chi-miR-1307-3p
LOC108634746	chi-miR-1307-3p
TMEM11	chi-miR-1307-3p
LOC102171502	chi-miR-1307-3p
HAS1	chi-miR-1307-3p
WAPL	chi-miR-1307-3p
ZBTB49	chi-miR-1307-3p
LOC102176133	chi-miR-1307-3p
ACAA2	chi-miR-1307-3p
PI4K2A	chi-miR-1307-3p
MROH1	chi-miR-1307-3p
PAPPA	chi-miR-1307-3p
PTGES2	chi-miR-1307-3p
LOC108635278	chi-miR-1307-3p
GUCY2F	chi-miR-1307-3p
XIAP	chi-miR-1307-3p
HIC2	chi-miR-1307-3p
EIF4G1	chi-miR-1307-3p
RBL1	chi-miR-1307-3p
FRAS1	chi-miR-1307-3p
TLX3	chi-miR-1307-3p
PGLS	chi-miR-1307-3p
KDM4B	chi-miR-1307-3p
CASKIN2	chi-miR-1307-3p
LOC102172140	chi-miR-1307-3p
TCF25	chi-miR-1307-3p
HAPLN4	chi-miR-1307-3p
RAP2A	chi-miR-1307-3p
LOC108633520	chi-miR-1307-3p
CA12	chi-miR-1307-3p
LOC108635555	chi-miR-1307-3p
MAPK4	chi-miR-1307-3p
ADAMTS5	chi-miR-1307-3p
LOC108637801	chi-miR-1307-3p
LOC108633232	chi-miR-1307-3p
HOXD9	chi-miR-1307-3p
SLC12A7	chi-miR-1307-3p
LOC108633842	chi-miR-1307-3p
CCDC117	chi-miR-1307-3p
INTS1	chi-miR-1307-3p
TBC1D16	chi-miR-1307-3p
PRDM13	chi-miR-1307-3p
FAM46B	chi-miR-1307-3p
YWHAG	chi-miR-1307-3p
AFDN	chi-miR-1307-3p
FBXL14	chi-miR-1307-3p
PENK	chi-miR-1307-3p
ATP2B1	chi-miR-1307-3p
DNASE1L2	chi-miR-1307-3p
NKX2-5	chi-miR-1307-3p
HTRA1	chi-miR-1307-3p
FZD4	chi-miR-1307-3p
RPS9	chi-miR-1307-3p
LOC102176695	chi-miR-1307-3p
CDK19	chi-miR-1307-3p
C1GALT1	chi-miR-1307-3p
ALDH5A1	chi-miR-1307-3p
NAV1	chi-miR-1307-3p
SCN1B	chi-miR-1307-3p
RC3H2	chi-miR-1307-3p
IGFBP3	chi-miR-1307-3p
RBSN	chi-miR-1307-3p
CSNK1A1	chi-miR-1307-3p
LOC102172380	chi-miR-1307-3p
EIF2S1	chi-miR-1307-3p
MYH9	chi-miR-1307-3p
LENG8	chi-miR-1307-3p
LOC108633413	chi-miR-1307-3p
SCRT2	chi-miR-1307-3p
HTR7	chi-miR-1307-3p
PSPN	chi-miR-1307-3p
FYN	chi-miR-1307-3p
TMEM178B	chi-miR-1307-3p
ERRFI1	chi-miR-1307-3p
ZBTB11	chi-miR-1307-3p
HES7	chi-miR-1307-3p
ATP10D	chi-miR-1307-3p
LOC108634577	chi-miR-1307-3p
NRG3	chi-miR-1307-3p
SEMA4C	chi-miR-1307-3p
EFNA1	chi-miR-1307-3p
MCM5	chi-miR-1307-3p
MYO16	chi-miR-1307-3p
MCF2L	chi-miR-1307-3p
ST8SIA2	chi-miR-1307-3p
FAM171A1	chi-miR-1307-3p
AGAP3	chi-miR-1307-3p
LIMD1	chi-miR-1307-3p
SAMD4A	chi-miR-1307-3p
RANBP1	chi-miR-1307-3p
CLK2	chi-miR-1307-3p
APOLD1	chi-miR-1307-3p
LOC102174442	chi-miR-1307-3p
APC2	chi-miR-1307-3p
PPP2R3B	chi-miR-1307-3p
IWS1	chi-miR-1307-3p
FAAP20	chi-miR-1307-3p
CCDC105	chi-miR-1307-3p
TESK2	chi-miR-1307-3p
THRA	chi-miR-1307-3p
ACSL3	chi-miR-1307-3p
SPRYD3	chi-miR-1307-3p
SYT9	chi-miR-1307-3p
SAAL1	chi-miR-1307-3p
ITPK1	chi-miR-1307-3p
ATP6V0A4	chi-miR-1307-3p
SPCS2	chi-miR-1307-3p
GET4	chi-miR-1307-3p
MRPL17	chi-miR-1307-3p
NPAS2	chi-miR-1307-3p
LOC102184009	chi-miR-1307-3p
TGS1	chi-miR-1307-3p
LOC102185150	chi-miR-1307-3p
COL26A1	chi-miR-1307-3p
POU4F2	chi-miR-1307-3p
RASEF	chi-miR-1307-3p
FRAT2	chi-miR-1307-3p
FAT2	chi-miR-1307-3p
ANKRD10	chi-miR-1307-3p
RNFT1	chi-miR-1307-3p
MGAT4B	chi-miR-1307-3p
LOC102181424	chi-miR-1307-3p
NPC1L1	chi-miR-1307-3p
BRD3	chi-miR-1307-3p
TRPC3	chi-miR-1307-3p
ZAR1	chi-miR-1307-3p
MKNK2	chi-miR-1307-3p
NR4A1	chi-miR-1307-3p
ABCC6	chi-miR-1307-3p
GPRIN1	chi-miR-1307-3p
HOMER2	chi-miR-1307-3p
LOC108637380	chi-miR-1307-3p
MEX3C	chi-miR-1307-3p
SLC12A6	chi-miR-1307-3p
PLEKHO2	chi-miR-1307-3p
SYNJ2	chi-miR-1307-3p
KCNQ1	chi-miR-1307-3p
PLEKHG4	chi-miR-1307-3p
TLE2	chi-miR-1307-3p
CCDC50	chi-miR-1307-3p
CCHCR1	chi-miR-1307-3p
CADPS2	chi-miR-1307-3p
TOR1A	chi-miR-1307-3p
GNAI1	chi-miR-1307-3p
MMP25	chi-miR-1307-3p
SLC29A4	chi-miR-1307-3p
KCND3	chi-miR-1307-3p
FBXW5	chi-miR-1307-3p
LOC102187676	chi-miR-1307-3p
POU4F3	chi-miR-1307-3p
PROZ	chi-miR-1307-3p
KIF16B	chi-miR-1307-3p
AVPR2	chi-miR-1307-3p
MCF2L2	chi-miR-1307-3p
SEC31B	chi-miR-1307-3p
LAMC3	chi-miR-1307-3p
LGI2	chi-miR-1307-3p
PLPP5	chi-miR-1307-3p
FAM181B	chi-miR-1307-3p
LOC102178586	chi-miR-1307-3p
PTPRG	chi-miR-1307-3p
ADAMTS2	chi-miR-1307-3p
BMPR1A	chi-miR-1307-3p
LOC106503625	chi-miR-1307-3p
CREBBP	chi-miR-1307-3p
LOC108634705	chi-miR-1307-3p
NAV2	chi-miR-1307-3p
SH2B2	chi-miR-1307-3p
THBS2	chi-miR-1307-3p
HOOK2	chi-miR-1307-3p
TLN2	chi-miR-1307-3p
HCK	chi-miR-1307-3p
LOC102187632	chi-miR-1307-3p
CIITA	chi-miR-1307-3p
SNX29	chi-miR-1307-3p
LOC102177821	chi-miR-1307-3p
SMTN	chi-miR-1307-3p
SCAMP1	chi-miR-1307-3p
PROB1	chi-miR-1307-3p
GPRC5B	chi-miR-1307-3p
CDKN1C	chi-miR-1307-3p
PTPRF	chi-miR-1307-3p
PTN	chi-miR-1307-3p
2021-09-05	chi-miR-1307-3p
JAG2	chi-miR-1307-3p
TTN	chi-miR-1307-3p
MTDH	chi-miR-1307-3p
CITED4	chi-miR-1307-3p
PLK2	chi-miR-1307-3p
ZBTB44	chi-miR-1307-3p
PATZ1	chi-miR-1307-3p
LOC108634953	chi-miR-1307-3p
TAF8	chi-miR-1307-3p
TATDN2	chi-miR-1307-3p
HPS3	chi-miR-1307-3p
KCNG1	chi-miR-1307-3p
MGP	chi-miR-1307-3p
MFSD6L	chi-miR-1307-3p
CRTAP	chi-miR-1307-3p
RYR1	chi-miR-1307-3p
MAB21L2	chi-miR-1307-3p
PALM	chi-miR-1307-3p
CLIP2	chi-miR-1307-3p
ARF4	chi-miR-1307-3p
TRIM32	chi-miR-1307-3p
SEC24D	chi-miR-1307-3p
SLC39A3	chi-miR-1307-3p
LAMA5	chi-miR-1307-3p
HSP70.1	chi-miR-1307-3p
ANO1	chi-miR-1307-3p
NEURL1	chi-miR-1307-3p
RPS6KA3	chi-miR-1307-3p
SNRNP200	chi-miR-1307-3p
BARHL2	chi-miR-1307-3p
PIK3R1	chi-miR-1307-3p
CMIP	chi-miR-1307-3p
GRIN2A	chi-miR-1307-3p
GGT5	chi-miR-1307-3p
DYNC1I1	chi-miR-1307-3p
SNTA1	chi-miR-1307-3p
LAMP2	chi-miR-1307-3p
TNRC18	chi-miR-1307-3p
FAM92A1	chi-miR-1307-3p
LOC108634774	chi-miR-1307-3p
LINGO3	chi-miR-1307-3p
PHB	chi-miR-1307-3p
AFF4	chi-miR-1307-3p
KL	chi-miR-1307-3p
PPARA	chi-miR-1307-3p
CARMIL3	chi-miR-1307-3p
LOC102169782	chi-miR-1307-3p
KLHDC8A	chi-miR-1307-3p
TMEM163	chi-miR-1307-3p
SLC30A10	chi-miR-1307-3p
DVL2	chi-miR-1307-3p
CAMSAP1	chi-miR-1307-3p
PDGFRB	chi-miR-1307-3p
ALDH1A3	chi-miR-1307-3p
CST7	chi-miR-1307-3p
HDLBP	chi-miR-1307-3p
MDFIC	chi-miR-1307-3p
STEAP1	chi-miR-1307-3p
SPR	chi-miR-1307-3p
MLIP	chi-miR-1307-3p
LHX5	chi-miR-1307-3p
U2AF1	chi-miR-1307-3p
LOC108634246	chi-miR-1307-3p
ZIC2	chi-miR-1307-3p
RUNDC3A	chi-miR-1307-3p
LOC108637680	chi-miR-1307-3p
OTUD7A	chi-miR-1307-3p
POLR1A	chi-miR-1307-3p
AP5B1	chi-miR-1307-3p
NACC1	chi-miR-1307-3p
VPS39	chi-miR-1307-3p
FGF14	chi-miR-1307-3p
POLR2F	chi-miR-1307-3p
SCNN1G	chi-miR-1307-3p
ZBED1	chi-miR-1307-3p
EPB41L1	chi-miR-1307-3p
ZNF180	chi-miR-1307-3p
KLRG2	chi-miR-1307-3p
LRFN1	chi-miR-1307-3p
PRR16	chi-miR-1307-3p
PKP1	chi-miR-1307-3p
NFE2L1	chi-miR-1307-3p
SIRT7	chi-miR-1307-3p
LOC102172805	chi-miR-1307-3p
IER5	chi-miR-1307-3p
LOC102180869	chi-miR-1307-3p
TMEM134	chi-miR-1307-3p
PYGB	chi-miR-1307-3p
RB1CC1	chi-miR-1307-3p
NPW	chi-miR-1307-3p
APLN	chi-miR-1307-3p
USP9X	chi-miR-1307-3p
COMMD9	chi-miR-1307-3p
TEX2	chi-miR-1307-3p
PKD1	chi-miR-1307-3p
GAL3ST3	chi-miR-1307-3p
KDSR	chi-miR-1307-3p
TUBB	chi-miR-1307-3p
MYH10	chi-miR-1307-3p
ZFYVE28	chi-miR-1307-3p
FOXO6	chi-miR-1307-3p
PYGM	chi-miR-1307-3p
CMYA5	chi-miR-1307-3p
NKX3-1	chi-miR-1307-3p
[truncated: 191,077 more rows]
