# Supplementary material for: RNA-Seq reveals miRNA role in thermogenic regulation in brown adipose tissues of goats
Source: BMC Genomics. 2022 Mar 7;23:186. doi: 10.1186/s12864-022-08401-2 (PMC8900370; doi:10.1186/s12864-022-08401-2)
Supplement: Supplementary file 9 — Additional file 9: Table S8. Information of the enriched KEGG terms for BAT enriched miRNAs target genes. [file 12864_2022_8401_MOESM9_ESM.xlsx]

## Sheet: Sheet1
Table S8. Information of the enriched KEGG terms for BAT enriched miRNAs target genes
#Kegg_pathway	ko_id	Cluster_frequency	P-value	Corrected_P-value	rich_factor	#gene
Axon guidance	ko04360	74 out of 4453 1.66180103301145%	7.51552e-08	2.14944e-05	1.43384	SEMA3F;SEMA4D;RGS3;SLIT3;UNC5D;LOC108633277;PLXNB3;EPHA8;SEMA5A;SLIT1;EPHB6;NTN4;EPHB2;PLXNA3;BOC;EPHA4;LOC102184794;EPHA1;ABLIM3;EPHB4;PLXNA1;PLXNA2;PLXNA4;EPHA2;SEMA6C;ROBO1;SEMA4C;LOC102177760;SEMA7A;SEMA3G;DPYSL5;EFNA5;EFNA1;TRPC3;SEMA4B;SEMA5B;SRGAP3;ABLIM1;SEMA4A;SRGAP2;ABLIM2;NGEF;EFNA2;RASA1;UNC5B;ROBO3;PLXNC1;EPHA5;SEMA3B;RHOD;EFNB1;TRPC5;ROBO2;EFNA3;EFNB3;PLXNB1;DPYSL2;UNC5A;NTN3;SLIT2;…
Dilated cardiomyopathy	ko05414	67 out of 4453 1.50460363799686%	1.06036e-07	3.03264e-05	1.45194	TTN;ADCY7;RYR2;ADCY2;ADCY4;CACNG5;TGFB1;CACNG8;ITGB4;CACNA1C;LMNA;CACNG1;CACNA1S;CACNA2D4;ITGA2B;CACNB3;ITGB8;ITGA3;ITGA7;MYBPC3;DES;CACNG2;ADCY1;TNNI3;TPM2;LOC102190430;LOC102188874;TNNT2;ITGB5;ADCY8;TPM4;TPM1;CACNG4;ITGB1;CACNA1F;ITGA11;TGFB3;ITGA5;TGFB2;ITGA10;ITGA8;CACNA1D;CACNB2;ITGAV;CACNG3;ITGB3;CACNA2D2;CACNB1;ITGB7;ADCY6;ADCY9;ITGA9;ADCY3;ITGA1;CACNB4;PRKACA;TPM3;CACNG7;EMD;ADCY5;CACNG6;…
Basal cell carcinoma	ko05217	45 out of 4453 1.01055468223669%	9.62757e-07	0.000275348	1.51253	AXIN1;PTCH2;DVL1;APC2;FZD4;WNT10A;WNT11;FZD2;WNT7B;GLI1;GLI2;GLI3;WNT6;AXIN2;FZD6;FZD8;FZD5;DVL2;PTCH1;WNT3A;FZD7;FZD10;WNT8B;FZD1;FZD9;WNT10B;DVL3;SHH;SUFU;APC;WNT4;WNT2B;HHIP;SMO;WNT16;BMP2;WNT1;GSK3B;WNT5B;WNT5A;WNT7A;WNT9A;STK36;BMP4;WNT3;
MicroRNAs in cancer	ko05206	61 out of 4453 1.36986301369863%	2.93875e-06	0.000840484	1.41501	DICER1;TNXB;NOTCH1;SLC45A3;TNR;ERBB3;NOTCH2;MCL1;RPTOR;NOTCH4;DNMT1;IRS2;IRS1;TRIM71;PRKCE;BMF;LOC102172159;BCL2L11;VIM;KIF23;HOXD10;IGF2BP1;ABCC1;TIMP3;LOC102184252;EZR;DNMT3B;TNN;NOTCH3;DNMT3A;CCND2;BAK1;ROCK1;LOC102178921;ST14;CD44;BMPR2;TNC;SERPINB5;MAPK7;RECK;EZH2;ABCB1;LOC106502019;LOC102174202;SIRT1;RDX;CDC25A;ZEB2;ZFPM2;MMP16;MARCKS;SLC7A1;BMI1;UBE2I;HNRNPK;CDC25B;DDIT4;STMN1;TP63;CDC25C;
Tight junction	ko04530	48 out of 4453 1.07792499438581%	4.31422e-06	0.00123387	1.46398	EPB41L1;AMOTL1;SHROOM3;LOC102189471;PARD6G;TJP3;SYMPK;LLGL1;MAGI1;EPB41;CASK;TJAP1;MYH14;MPDZ;EPB41L3;CRB3;MAGI2;MYH9;MYH10;PATJ;MYH13;MYH11;SHROOM2;CGN;EPB41L2;MYH7B;MAGI3;IGSF5;MYH15;LOC102181716;ASH1L;EXOC3;LOC102181155;TJP2;SHROOM1;LOC102181106;MPP5;EXOC4;YBX3;LOC102180883;LOC102181426;SHROOM4;RAB3B;PARD3;PARD6A;PARD6B;MYH8;RAB13;
Endocytosis	ko04144	103 out of 4453 2.31304738378621%	1.54075e-05	0.00440654	1.28514	ACAP3;CHMP1A;RAB31;PSD2;RAB11FIP5;IQSEC1;AGAP3;VPS4A;LOC108637540;RAB11FIP3;MVB12B;RAB22A;IGF2R;EPN3;WIPF3;DAB2;VPS37D;VPS37C;ACAP1;LOC106503831;VPS37B;WIPF1;PSD3;EHD1;EHD2;RAB4A;EPS15L1;ARFGAP1;AGAP1;IQSEC3;RBSN;MVB12A;CHMP7;EPN2;VPS35;EPN1;RAB11FIP4;ARAP1;GBF1;SH3GL1;CYTH3;CYTH1;LOC102191770;AGAP2;SNX1;SNF8;SH3KBP1;ARFGAP3;ARAP2;LOC102188868;RAB11FIP1;SNX32;SH3GLB1;WIPF2;RABEP1;KIAA0196;CHMP2B;…
Notch signaling pathway	ko04330	20 out of 4453 0.44913541432742%	4.55973e-05	0.0130408	1.64698	DTX2;JAG2;DLL1;NUMBL;HES5;JAG1;NUMB;MAML1;DLL3;RFNG;DTX1;DTX4;MAML3;MAML2;DTX3L;CIR1;DLL4;LFNG;DTX3;MFNG;
Hippo signaling pathway -multiple species	ko04392	24 out of 4453 0.538962497192904%	6.43223e-05	0.0183962	1.5811	DCHS1;LIMD1;NF2;FRMD1;TEAD1;DCHS2;WWC1;MOB1B;SAV1;FAT4;LATS1;TEAD2;YAP1;TEAD4;RASSF4;TEAD3;MOB1A;LATS2;RASSF6;AJUBA;STK3;WTIP;WWTR1;RASSF2;
Chronic myeloid leukemia	ko05220	23 out of 4453 0.516505726476533%	0.000102141	0.0292123	1.57836	CRK;SHC3;GAB2;CBL;BCR;LOC106503061;CTBP1;SHC1;TGFBR1;CTBP2;CRKL;TGFBR2;CDKN1B;CBLB;CDKN1A;PTPN11;SMAD4;SHC2;HDAC1;MECOM;CBLC;HDAC2;MDM2;
MAPK signaling pathway	ko04010	25 out of 4453 0.561419267909275%	0.000228563	0.065369	1.52498	MAPK8IP3;DUSP7;DUSP2;PTPRR;MAP3K12;PTPN7;MAP3K6;MAP4K4;PPM1B;PPP5C;DUSP1;PPM1A;PTPN5;MAP4K3;DUSP8;DUSP3;MAPK8IP1;MAPKAPK5;MAPK8IP2;TAOK1;TAOK3;TAOK2;MAP4K2;MAP3K13;MAP4K1;
Transcriptional misregulation in cancer	ko05202	68 out of 4453 1.52706040871323%	0.000395766	0.113189	1.28729	TCF3;WHSC1;BMP2K;WT1;CSF1R;TLX3;CDK9;LMO2;MLLT1;KMT2A;PLAT;FEV;ASPSCR1;GOLPH3;DOT1L;RUNX2;KDM6A;KLF3;ETV4;BCL6;DDIT3;TLX1;ETV6;CDKN2C;AFF1;IGFBP3;SIX4;HPGD;NGFR;BAIAP3;NFKBIZ;JMJD1C;SIN3A;ELK4;TAF15;LYL1;PROM1;EWSR1;SPINT1;TMPRSS2;MYCN;SIX1;MEN1;FUT8;NCOR1;ZBTB17;NUPR1;CEBPE;PTCRA;MEIS1;PBX1;TFE3;SMAD1;LDB1;FUS;CDK14;CD14;GRIA3;PRCC;ERG;SUPT3H;CCNT1;MEF2C;CEBPB;NR4A3;ETV5;CCR7;LOC108634619;
Glycerophospholipid metabolism	ko00564	29 out of 4453 0.651246350774759%	0.000614335	0.1757	1.44735	GPAM;GPAT2;PNPLA6;LPIN1;MBOAT7;PISD;PNPLA7;LPCAT3;PCYT2;LPIN3;PHOSPHO1;LCLAT1;PTDSS2;TAZ;GPD2;GPAT4;MBOAT1;LPIN2;ETNPPL;PGS1;GPD1;ETNK2;LYPLA2;PTDSS1;GPAT3;MBOAT2;GPD1L;LPGAT1;CRLS1;
Proteoglycans in cancer	ko05205	52 out of 4453 1.16775207725129%	0.000702541	0.200927	1.31758	HSPG2;ARHGEF1;IGF2;SDC1;IQGAP1;ESR1;FLNA;FLNC;ITPR3;PPP1R12C;TIAM1;GPC1;IHH;PXN;HCLS1;FLNB;ITPR1;MAPK12;VTN;MAPK11;HSPB2;EIF4B;ERBB4;CTTN;PPP1CB;SDC2;MAPK13;MAPK14;SDC4;PPP1R12B;ARHGEF12;CAV3;PLCE1;ITPR2;ANK3;MRAS;HPSE2;MSN;TFAP4;ANK2;TWIST2;CAV2;PTPN6;HPSE;PPP1R12A;PPP1CC;CD63;ROCK2;PPP1CA;TWIST1;PLAUR;DDX5;
Amyotrophic lateral sclerosis (ALS)	ko05014	14 out of 4453 0.314394790029194%	0.000918064	0.262566	1.64698	NOS1;ALS2;CAT;NEFH;SLC1A2;NEFM;MAP3K5;NEFL;PRPH;TNFRSF1B;TOMM40L;TOMM40;CCS;DERL1;
Other types of O-glycan biosynthesis	ko00514	18 out of 4453 0.404221872894678%	0.00100368	0.287053	1.5603	COLGALT1;B3GAT1;ST6GAL2;MGAT5B;COLGALT2;CHST10;B3GAT2;PLOD3;POMGNT1;ST6GAL1;POMT2;POMT1;POFUT2;GXYLT1;GXYLT2;B3GLCT;EOGT;POGLUT1;
Arrhythmogenic right ventricular cardiomyopathy (ARVC)	ko05412	18 out of 4453 0.404221872894678%	0.00100368	0.287053	1.5603	DSP;ACTN2;TCF7L1;CTNNA2;ACTN4;PKP2;ACTN3;LEF1;CTNNA1;CTNNB1;JUP;DSG2;TCF7;CDH2;ACTN1;GJA1;LOC102184211;TCF7L2;
Bacterial invasion of epithelial cells	ko05100	21 out of 4453 0.471592185043791%	0.00124687	0.356606	1.50376	ARHGAP10;DNM3;SEPT9;ELMO3;BCAR1;CLTB;ELMO2;DNM1;DOCK1;SEPT8;SEPT2;CLTC;ELMO1;ARHGEF26;DNM2;SEPT11;CD2AP;SEPT6;CLTA;SEPT3;MAD2L2;
Morphine addiction	ko05032	27 out of 4453 0.606332809342017%	0.00130688	0.373768	1.43447	PDE7B;GRK4;KCNJ9;PDE2A;PDE1B;PDE8B;GRK3;GRK2;KCNJ5;ARRB2;GABBR1;PDE3A;ARRB1;GRK6;GABBR2;LOC102180455;PDE4A;GRK5;PDE7A;PDE4D;PDE11A;PDE10A;OPRM1;PDE4C;KCNJ6;PDE3B;KCNJ3;
Parkinson's disease	ko05012	17 out of 4453 0.381765102178307%	0.00157474	0.450375	1.55548	UBE2G1;LRRK2;UBE2L3;UBE2G2;UBA1;PARK2;HTRA2;SEPT5;GPR37;UBE2L6;UBA7;UBE2J2;SNCAIP;SNCA;UBE2J1;UCHL1;PARK7;
Synaptic vesicle cycle	ko04721	12 out of 4453 0.269481248596452%	0.0024958	0.713798	1.64698	CPLX1;STXBP1;NAPA;CPLX3;UNC13A;CPLX2;UNC13B;UNC13C;STX1B;STX3;SYT1;STX2;
